# Supplementary material for: CRY2 interacts with CIS1 to regulate thermosensory flowering via FLM alternative splicing
Source: Nat Commun. 2022 Nov 17;13:7045. doi: 10.1038/s41467-022-34886-2 (PMC9671898; doi:10.1038/s41467-022-34886-2)
Supplement: Supplementary file 3 — Supplementary Data 1 [file 41467_2022_34886_MOESM3_ESM.xlsx]

## Sheet: WT_Blue vs WT_Dark
gene_id	gene name	baseMean	log2FoldChange	l2fc StdError	Wald stat	pvalue	padj
AT1G53540	HSP20-like chaperones superfamily protein	1280.36	-6.98425	0.34467	-20.2636	2.69626e-91	5.75085e-87
AT1G09080	Heat shock protein 70 (Hsp 70) family protein	2217.56	-8.43584	0.417088	-20.2256	5.83252e-91	6.22009e-87
AT3G60415	phosphoglycerate mutase family protein	1032.18	-8.12626	0.492668	-16.4944	4.02499e-61	2.86164e-57
AT1G07400	HSP20-like chaperones superfamily protein	1422.82	-5.75202	0.376673	-15.2706	1.2006e-52	6.40189e-49
AT1G16030	heat shock protein 70B	1438.58	-4.08941	0.26929	-15.1859	4.38465e-52	1.8704e-48
AT3G01500	carbonic anhydrase 1	22158.7	-3.77536	0.253178	-14.9119	2.75902e-50	9.80786e-47
AT4G04850	K+ efflux antiporter 3	2488.03	-3.49402	0.235147	-14.8589	6.0939e-50	1.85681e-46
AT4G14690	Chlorophyll A-B binding family protein	27289.8	-3.50729	0.236579	-14.8251	1.00901e-49	2.69014e-46
AT5G02540	NAD(P)-binding Rossmann-fold superfamily protein	1062.61	4.5301	0.308035	14.7064	5.86101e-49	1.38899e-45
AT5G02270	non-intrinsic ABC protein 9	4635.22	-3.40979	0.237373	-14.3647	8.6205e-47	1.83867e-43
AT5G52640	heat shock-like protein	12864.1	-4.08478	0.285558	-14.3046	2.0487e-46	3.97244e-43
AT4G27030	fatty acid desaturase A	1323.95	-3.81648	0.26805	-14.2379	5.3301e-46	9.47381e-43
AT3G57020	Calcium-dependent phosphotriesterase superfamily protein	1851.5	-4.27182	0.302868	-14.1045	3.56094e-45	5.84241e-42
AT3G21560	UDP-Glycosyltransferase superfamily protein	8356.45	-3.29006	0.233749	-14.0752	5.39746e-45	8.22303e-42
AT1G74310	heat shock protein 101	6157.02	-4.03686	0.290793	-13.8822	8.11732e-44	1.15056e-40
AT4G32770	tocopherol cyclase, chloroplast / vitamin E deficient 1 (VTE1) / sucrose export defective 1 (SXD1)	797.901	-3.93003	0.283188	-13.8778	8.63098e-44	1.15056e-40
AT4G26530	Aldolase superfamily protein	376.282	-8.10165	0.588551	-13.7654	4.11489e-43	5.16273e-40
AT4G14130	xyloglucan endotransglucosylase/hydrolase 15	21731.8	4.76579	0.347375	13.7194	7.7671e-43	9.20358e-40
AT5G02490	Heat shock protein 70 (Hsp 70) family protein	17346.1	-3.74384	0.273577	-13.6848	1.25208e-42	1.40556e-39
AT1G09180	secretion-associated RAS super family 1	251.865	-5.54089	0.405083	-13.6784	1.36672e-42	1.45754e-39
AT5G12030	heat shock protein 17.6A	1211.81	-6.04082	0.44387	-13.6094	3.51955e-42	3.57469e-39
AT2G23000	serine carboxypeptidase-like 10	311.715	-5.05989	0.383716	-13.1865	1.0488e-39	1.01681e-36
AT2G34020	Calcium-binding EF-hand family protein	820.548	3.46951	0.263741	13.155	1.5932e-39	1.47745e-36
AT1G31580	ECS1	912.435	-4.22883	0.324891	-13.0162	9.90331e-39	8.44911e-36
AT5G54190	protochlorophyllide oxidoreductase A	8237.55	4.34329	0.333672	13.0167	9.83787e-39	8.44911e-36
AT4G04840	methionine sulfoxide reductase B6	843.561	-4.23038	0.325194	-13.0088	1.09087e-38	8.94893e-36
AT2G47460	myb domain protein 12	490.672	-5.92162	0.460434	-12.8609	7.46576e-38	5.89768e-35
AT1G18830	Transducin/WD40 repeat-like superfamily protein	639.783	-5.87606	0.457418	-12.8462	9.03967e-38	6.64852e-35
AT3G61220	NAD(P)-binding Rossmann-fold superfamily protein	364.122	-3.88866	0.302683	-12.8473	8.90897e-38	6.64852e-35
AT5G48570	FKBP-type peptidyl-prolyl cis-trans isomerase family protein	1032.51	-3.59801	0.283257	-12.7023	5.74338e-37	4.08335e-34
AT3G46230	heat shock protein 17.4	1045.96	-4.76984	0.3759	-12.6891	6.79408e-37	4.67455e-34
AT3G15980	Coatomer, beta subunit	10966.8	-2.97778	0.235062	-12.668	8.89099e-37	5.92612e-34
AT2G26150	heat shock transcription factor A2	945.738	-4.26727	0.340361	-12.5375	4.65452e-36	3.00837e-33
AT5G64510	tunicamycin induced protein	1104.31	-4.28718	0.346266	-12.3812	3.30409e-35	2.07273e-32
AT1G60590	Pectin lyase-like superfamily protein	617.306	-5.68361	0.459898	-12.3584	4.38788e-35	2.67398e-32
AT1G48100	Pectin lyase-like superfamily protein	1769	-4.09963	0.333745	-12.2837	1.10808e-34	6.56504e-32
AT5G42760	Leucine carboxyl methyltransferase	434.787	-4.01147	0.327114	-12.2632	1.42707e-34	8.22646e-32
AT5G54060	UDP-glucose:flavonoid 3-o-glucosyltransferase	192.892	-5.83089	0.478743	-12.1796	3.99285e-34	2.24115e-31
AT4G12400	stress-inducible protein	1723.78	-3.13834	0.257944	-12.1667	4.67325e-34	2.55579e-31
AT3G22840	Chlorophyll A-B binding family protein	20288.2	-3.47305	0.286674	-12.115	8.79918e-34	4.69194e-31
AT4G25580	CAP160 protein	1809.61	4.29638	0.355828	12.0743	1.44337e-33	7.50871e-31
AT1G55960	Polyketide cyclase/dehydrase and lipid transport superfamily protein	4022.01	-2.97726	0.248295	-11.9908	3.96955e-33	2.01587e-30
AT5G13930	Chalcone and stilbene synthase family protein	19361.9	-3.23046	0.269833	-11.9721	4.97731e-33	2.46886e-30
AT3G28210	zinc finger (AN1-like) family protein	668.031	-3.41076	0.286729	-11.8954	1.25046e-32	6.06159e-30
AT2G46240	BCL-2-associated athanogene 6	1826.97	-3.54482	0.300829	-11.7835	4.74738e-32	2.25015e-29
AT3G54890	chlorophyll a-b binding protein 6	40232.5	-2.92452	0.250305	-11.6838	1.5419e-31	7.14938e-29
AT3G51240	flavanone 3-hydroxylase	4967.23	-3.73414	0.319736	-11.6788	1.63535e-31	7.42134e-29
AT3G12580	heat shock protein 70	36030.2	-3.79905	0.326618	-11.6315	2.85121e-31	1.26695e-28
AT4G15480	UDP-Glycosyltransferase superfamily protein	327.561	-3.9494	0.339956	-11.6174	3.36203e-31	1.46344e-28
AT5G54080	homogentisate 1,2-dioxygenase	6654.24	2.89821	0.250933	11.5497	7.40697e-31	3.15967e-28
AT5G63650	SNF1-related protein kinase 2.5	876.633	3.4927	0.302623	11.5414	8.15721e-31	3.41147e-28
AT1G26761	Arabinanase/levansucrase/invertase	359.928	-3.80638	0.33039	-11.5209	1.03567e-30	4.24805e-28
AT1G72660	P-loop containing nucleoside triphosphate hydrolases superfamily protein	159.553	-4.65294	0.404879	-11.4922	1.44443e-30	5.81287e-28
AT3G08970	DNAJ heat shock N-terminal domain-containing protein	1798.67	-4.51431	0.39411	-11.4545	2.23356e-30	8.82213e-28
AT3G52740	hypothetical protein	293.413	-3.95852	0.346388	-11.428	3.03005e-30	1.17505e-27
AT1G17810	beta-tonoplast intrinsic protein	890.775	3.82662	0.338357	11.3094	1.17876e-29	4.48959e-27
AT1G28330	dormancy-associated protein-like 1	13920.1	3.40904	0.301725	11.2985	1.33477e-29	4.99462e-27
AT5G08640	flavonol synthase 1	1708.72	-3.32911	0.294912	-11.2885	1.49606e-29	5.50165e-27
AT1G54570	Esterase/lipase/thioesterase family protein	1840.36	-3.12198	0.276993	-11.271	1.82525e-29	6.59844e-27
AT4G31870	glutathione peroxidase 7	228.525	-6.09678	0.545266	-11.1813	5.03417e-29	1.78956e-26
AT4G27440	protochlorophyllide oxidoreductase B	21255.2	2.85389	0.255446	11.1722	5.58008e-29	1.95111e-26
AT5G05580	fatty acid desaturase 8	1759.58	-3.26495	0.292472	-11.1633	6.16471e-29	2.12076e-26
AT3G55120	Chalcone-flavanone isomerase family protein	1519.36	-2.86356	0.259909	-11.0176	3.14436e-28	1.06454e-25
AT2G32210	cysteine-rich/transmembrane domain A-like protein	1145.7	-3.35512	0.305491	-10.9827	4.6275e-28	1.54219e-25
AT1G65060	4-coumarate:CoA ligase 3	586.2	-3.45749	0.317432	-10.8921	1.25756e-27	4.12653e-25
AT2G19660	Cysteine/Histidine-rich C1 domain family protein	330.543	3.20614	0.295422	10.8528	1.93514e-27	6.25372e-25
AT4G12830	alpha/beta-Hydrolases superfamily protein	225.593	-4.35043	0.401507	-10.8353	2.34308e-27	7.45904e-25
AT1G67265	ROTUNDIFOLIA like 21	201.872	4.72255	0.439221	10.7521	5.79263e-27	1.81693e-24
AT1G06690	NAD(P)-linked oxidoreductase superfamily protein	2541.92	-2.73487	0.254758	-10.7352	6.95815e-27	2.15088e-24
AT2G32190	cysteine-rich/transmembrane domain A-like protein	1443.9	-2.88925	0.26993	-10.7037	9.77944e-27	2.97979e-24
AT3G29590	HXXXD-type acyl-transferase family protein	194.92	-4.76788	0.445721	-10.697	1.05132e-26	3.15825e-24
AT1G54050	HSP20-like chaperones superfamily protein	373.963	-4.30459	0.403035	-10.6805	1.2565e-26	3.7222e-24
AT1G12370	photolyase 1	457.425	-3.24353	0.304457	-10.6535	1.67934e-26	4.90667e-24
AT4G00050	basic helix-loop-helix (bHLH) DNA-binding superfamily protein	1101.34	-2.96601	0.279706	-10.604	2.85379e-26	8.22546e-24
AT1G10070	branched-chain amino acid transaminase 2	5022.37	4.00962	0.379324	10.5704	4.08534e-26	1.16182e-23
AT2G27420	Cysteine proteinases superfamily protein	212.321	-4.0138	0.380585	-10.5464	5.27865e-26	1.48142e-23
AT2G36750	UDP-glucosyl transferase 73C1	264.552	-4.64778	0.440908	-10.5414	5.56733e-26	1.54215e-23
AT1G73650	3-oxo-5-alpha-steroid 4-dehydrogenase (DUF1295)	1999.43	-3.13284	0.298152	-10.5076	7.97324e-26	2.18027e-23
AT1G78600	light-regulated zinc finger protein 1	2007.23	-2.8639	0.27422	-10.4438	1.56391e-25	4.22236e-23
AT5G02260	expansin A9	4249.11	2.44166	0.234129	10.4287	1.83406e-25	4.88985e-23
AT4G25200	mitochondrion-localized small heat shock protein 23.6	345.832	-4.49975	0.432534	-10.4032	2.39689e-25	6.3115e-23
AT5G56870	beta-galactosidase 4	9114.89	2.66117	0.256534	10.3736	3.27027e-25	8.50629e-23
AT2G46400	WRKY DNA-binding protein 46	444.797	-4.36195	0.42261	-10.3215	5.63582e-25	1.44827e-22
AT3G09350	Fes1A	3137.85	-3.51409	0.343646	-10.2259	1.51809e-24	3.85469e-22
AT5G42380	calmodulin like 37	831.42	-4.69031	0.45881	-10.2228	1.568e-24	3.93456e-22
AT5G54860	Major facilitator superfamily protein	1515.89	-2.79511	0.273776	-10.2095	1.79846e-24	4.46039e-22
AT1G09340	chloroplast RNA binding protein	7268.64	-2.58025	0.253135	-10.1932	2.1274e-24	5.21556e-22
AT5G51440	HSP20-like chaperones superfamily protein	5680.61	-2.70478	0.265664	-10.1812	2.40573e-24	5.83088e-22
AT5G24150	FAD/NAD(P)-binding oxidoreductase family protein	156.145	-4.82851	0.4761	-10.1418	3.60439e-24	8.63798e-22
AT1G06000	UDP-Glycosyltransferase superfamily protein	4484.95	-2.33895	0.23067	-10.1398	3.67877e-24	8.71828e-22
AT5G60800	Heavy metal transport/detoxification superfamily protein	253.6	-3.66062	0.362889	-10.0874	6.27792e-24	1.47145e-21
AT3G23530	Cyclopropane-fatty-acyl-phospholipid synthase	7067.77	-2.77955	0.275806	-10.0779	6.91593e-24	1.60337e-21
AT2G29350	senescence-associated gene 13	620.969	-3.25983	0.32361	-10.0733	7.24888e-24	1.66249e-21
AT5G44110	P-loop containing nucleoside triphosphate hydrolases superfamily protein	2638.6	-2.45863	0.244326	-10.0629	8.05837e-24	1.82848e-21
AT1G10370	Glutathione S-transferase family protein	1915.13	-3.09553	0.307814	-10.0565	8.59873e-24	1.93055e-21
AT4G30170	Peroxidase family protein	5836.93	2.44547	0.243589	10.0393	1.02368e-23	2.27438e-21
AT5G44440	FAD-binding Berberine family protein	4890.58	3.06658	0.305845	10.0266	1.16486e-23	2.56136e-21
AT5G13870	xyloglucan endotransglucosylase/hydrolase 5	526.978	3.16073	0.31595	10.0039	1.46535e-23	3.18924e-21
AT5G53660	growth-regulating factor 7	187.361	4.60374	0.463179	9.93943	2.80439e-23	6.04191e-21
AT3G24170	glutathione-disulfide reductase	16306	-2.24094	0.226731	-9.88371	4.89831e-23	1.04476e-20
AT5G15150	homeobox 3	406.17	2.892	0.292809	9.87676	5.25047e-23	1.10879e-20
AT4G35770	Rhodanese/Cell cycle control phosphatase superfamily protein	4394.35	3.0953	0.313684	9.86758	5.75371e-23	1.20315e-20
AT4G27560	UDP-Glycosyltransferase superfamily protein	602.743	-3.57796	0.363411	-9.8455	7.16841e-23	1.48442e-20
AT3G56290	potassium transporter	1352.37	-3.52473	0.358414	-9.83425	8.01624e-23	1.64402e-20
AT2G28630	3-ketoacyl-CoA synthase 12	1801.78	3.66377	0.372628	9.83224	8.17809e-23	1.66124e-20
AT3G23510	Cyclopropane-fatty-acyl-phospholipid synthase	1132.45	-3.53612	0.361846	-9.77244	1.47844e-22	2.97488e-20
AT5G50100	Putative thiol-disulfide oxidoreductase DCC	248.468	-3.28289	0.337042	-9.74031	2.02942e-22	4.04538e-20
AT1G77510	PDI-like 1-2	4811.51	-2.55819	0.262804	-9.73422	2.15466e-22	4.25526e-20
AT5G01330	pyruvate decarboxylase-3	274.825	3.43268	0.35469	9.67797	3.74081e-22	7.31998e-20
AT1G80340	gibberellin 3-oxidase 2	137.942	-4.59899	0.476791	-9.64573	5.12473e-22	9.93685e-20
AT1G20790	F-box family protein	211.558	4.26059	0.441894	9.64166	5.33195e-22	1.02455e-19
AT2G22590	UDP-Glycosyltransferase superfamily protein	158.568	-7.85961	0.816657	-9.62413	6.32371e-22	1.20427e-19
AT2G32640	Lycopene beta/epsilon cyclase protein	422.23	-2.86067	0.298072	-9.59727	8.20936e-22	1.54954e-19
AT5G17050	UDP-glucosyl transferase 78D2	3570.05	-2.93606	0.306917	-9.56631	1.10787e-21	2.07278e-19
AT2G32200	cysteine-rich/transmembrane domain A-like protein	216.173	-5.12502	0.537495	-9.53501	1.49868e-21	2.7796e-19
AT1G20190	expansin 11	4337.73	2.8544	0.300346	9.5037	2.02559e-21	3.72446e-19
AT5G24580	Heavy metal transport/detoxification superfamily protein	397.899	2.87419	0.303183	9.48006	2.54147e-21	4.63307e-19
AT3G22910	ATPase E1-E2 type family protein / haloacid dehalogenase-like hydrolase family protein	2188.89	-4.16739	0.439806	-9.47552	2.65446e-21	4.79805e-19
AT5G42020	Heat shock protein 70 (Hsp 70) family protein	20294.6	-2.64221	0.27961	-9.44962	3.40075e-21	6.09535e-19
AT4G37760	squalene epoxidase 3	5756.57	-2.78166	0.294683	-9.43948	3.74642e-21	6.65894e-19
AT2G25530	AFG1-like ATPase family protein	513.56	-2.88602	0.306175	-9.42605	4.2584e-21	7.5064e-19
AT3G19450	GroES-like zinc-binding alcohol dehydrogenase family protein	6712.35	-2.13463	0.226486	-9.42502	4.30034e-21	7.5182e-19
AT5G01410	Aldolase-type TIM barrel family protein	15301.5	-2.41177	0.256843	-9.39008	5.99532e-21	1.03963e-18
AT2G47730	glutathione S-transferase phi 8	65510.6	-2.07997	0.222338	-9.35501	8.35919e-21	1.43785e-18
AT1G16720	high chlorophyll fluorescence phenotype 173	7565.49	-2.60088	0.279861	-9.29348	1.49325e-20	2.54796e-18
AT3G44970	Cytochrome P450 superfamily protein	97.8419	-4.76198	0.51262	-9.2895	1.55013e-20	2.62403e-18
AT1G15840	hypothetical protein	450.833	3.89454	0.419594	9.28169	1.6681e-20	2.80149e-18
AT2G25460	EEIG1/EHBP1 protein amino-terminal domain protein	399.384	-2.73665	0.295697	-9.25493	2.14378e-20	3.57225e-18
AT5G23730	Transducin/WD40 repeat-like superfamily protein	2667.04	-2.83934	0.3069	-9.25167	2.21015e-20	3.65429e-18
AT5G24850	cryptochrome 3	2226.97	-2.78445	0.301833	-9.22514	2.83181e-20	4.64613e-18
AT2G15020	hypothetical protein	309.937	-9.82559	1.06581	-9.21887	3.00243e-20	4.88846e-18
AT2G36885	translation initiation factor	695.015	-2.72633	0.296431	-9.19721	3.67379e-20	5.93624e-18
AT5G19850	alpha/beta-Hydrolases superfamily protein	551.212	-2.34655	0.255344	-9.18978	3.93647e-20	6.31285e-18
AT4G25260	Plant invertase/pectin methylesterase inhibitor superfamily protein	1753.57	3.12849	0.340779	9.18041	4.2946e-20	6.83578e-18
AT2G34430	light-harvesting chlorophyll-protein complex II subunit B1	24949.8	-2.2828	0.248863	-9.17293	4.60319e-20	7.2727e-18
AT3G18530	ARM repeat superfamily protein	281.213	4.28838	0.468511	9.15321	5.52672e-20	8.66761e-18
AT1G11545	xyloglucan endotransglucosylase/hydrolase 8	3580.41	3.06813	0.33549	9.14521	5.95124e-20	9.26525e-18
AT1G12780	UDP-D-glucose/UDP-D-galactose 4-epimerase 1	5593.84	2.20098	0.241781	9.10322	8.76928e-20	1.35536e-17
AT1G70580	alanine-2-oxoglutarate aminotransferase 2	724.389	-2.38662	0.262859	-9.07946	1.09111e-19	1.67426e-17
AT4G02290	glycosyl hydrolase 9B13	5214.9	3.25297	0.359445	9.04998	1.42993e-19	2.1785e-17
AT5G67030	zeaxanthin epoxidase (ZEP) (ABA1)	4568.38	-2.34732	0.259412	-9.04861	1.44801e-19	2.19039e-17
AT4G14090	UDP-Glycosyltransferase superfamily protein	222.647	-3.2496	0.360685	-9.00954	2.06929e-19	3.10816e-17
AT5G35970	P-loop containing nucleoside triphosphate hydrolases superfamily protein	8929.17	-3.18424	0.354245	-8.98881	2.49915e-19	3.72758e-17
AT1G19900	glyoxal oxidase-related protein	300.981	3.44923	0.384921	8.96089	3.2207e-19	4.77044e-17
AT1G79270	evolutionarily conserved C-terminal region 8	5301.06	-2.13048	0.238007	-8.95133	3.51211e-19	5.16619e-17
AT2G33830	Dormancy/auxin associated family protein	11615.9	2.81667	0.314714	8.94996	3.55626e-19	5.1953e-17
AT1G49130	B-box type zinc finger protein with CCT domain-containing protein	667.508	3.69067	0.414296	8.90827	5.1833e-19	7.46991e-17
AT2G42870	phy rapidly regulated 1	528.982	2.98491	0.335054	8.90874	5.16161e-19	7.46991e-17
AT1G70610	transporter associated with antigen processing protein 1	739.145	-2.39741	0.269293	-8.90262	5.45421e-19	7.80758e-17
AT4G11610	C2 calcium/lipid-binding plant phosphoribosyltransferase family protein	1717.29	2.79552	0.314664	8.88415	6.44094e-19	9.15859e-17
AT5G37950	UDP-Glycosyltransferase superfamily protein	105.279	5.15975	0.583357	8.84491	9.15994e-19	1.29386e-16
AT3G62410	CP12 domain-containing protein 2	1315.68	-2.62714	0.298011	-8.81559	1.19057e-18	1.67064e-16
AT5G67370	DUF1230 family protein (DUF1230)	452.862	-3.00888	0.341781	-8.80353	1.32573e-18	1.84814e-16
AT3G07700	Protein kinase superfamily protein	3309.96	-2.22789	0.254282	-8.76147	1.92714e-18	2.66909e-16
AT3G53830	Regulator of chromosome condensation (RCC1) family protein	210.307	-2.95815	0.338154	-8.74795	2.17257e-18	2.98959e-16
AT2G39730	rubisco activase	98420.4	-2.66162	0.304543	-8.73974	2.33639e-18	3.19441e-16
AT3G12820	myb domain protein 10	176.882	3.50981	0.401762	8.73602	2.41466e-18	3.2804e-16
AT1G06430	FTSH protease 8	8185.56	-2.61848	0.300218	-8.72193	2.73495e-18	3.69202e-16
AT4G39070	B-box zinc finger family protein	618.868	2.3582	0.270433	8.72008	2.78017e-18	3.72945e-16
AT2G46990	indole-3-acetic acid inducible 20	269.625	2.97771	0.341864	8.71022	3.03281e-18	4.04292e-16
AT1G29920	chlorophyll A/B-binding protein 2	34151.3	-2.33068	0.267726	-8.70548	3.16234e-18	4.18941e-16
AT3G09440	Heat shock protein 70 (Hsp 70) family protein	58439.5	-2.70639	0.311011	-8.70191	3.26331e-18	4.29649e-16
AT5G57655	xylose isomerase family protein	5928.32	2.14021	0.246579	8.67963	3.97073e-18	5.19582e-16
AT3G60530	GATA transcription factor 4	4769.74	2.29226	0.264656	8.66127	4.66557e-18	6.0678e-16
AT4G16660	heat shock protein 70 (Hsp 70) family protein	6392.04	-2.2858	0.264489	-8.64233	5.50776e-18	7.11969e-16
AT2G40460	Major facilitator superfamily protein	325.592	-2.525	0.292967	-8.6187	6.77165e-18	8.70075e-16
AT4G23870	hypothetical protein	635.648	2.21086	0.25724	8.59454	8.35983e-18	1.0677e-15
AT2G36630	Sulfite exporter TauE/SafE family protein	2361.57	-2.80246	0.327814	-8.54894	1.24229e-17	1.5772e-15
AT2G32120	heat-shock protein 70T-2	820.933	-2.80575	0.328555	-8.53965	1.34624e-17	1.69905e-15
AT4G22880	leucoanthocyanidin dioxygenase	198.278	-4.05043	0.474726	-8.53215	1.43658e-17	1.8024e-15
AT1G78510	solanesyl diphosphate synthase 1	1537.34	-2.08778	0.244769	-8.52962	1.46829e-17	1.83141e-15
AT2G37330	aluminum sensitive 3	520.523	2.49347	0.292856	8.51431	1.6758e-17	2.07809e-15
AT1G18660	zinc finger (C3HC4-type RING finger) family protein	2155.41	-2.07133	0.243757	-8.4975	1.93723e-17	2.37931e-15
AT5G64060	NAC domain containing protein 103	425.552	-2.27293	0.267489	-8.49727	1.94102e-17	2.37931e-15
AT1G23310	glutamate:glyoxylate aminotransferase	28430	-2.24346	0.264456	-8.4833	2.18892e-17	2.64949e-15
AT3G62600	DNAJ heat shock family protein	2604.15	-2.05426	0.242168	-8.48278	2.19869e-17	2.64949e-15
AT4G25290	DNA photolyase	524.482	-2.17823	0.256779	-8.48288	2.19687e-17	2.64949e-15
AT5G24490	30S ribosomal protein	1962.4	2.0253	0.240162	8.43308	3.36681e-17	4.03431e-15
AT5G43630	zinc knuckle (CCHC-type) family protein	2682.64	-2.48695	0.295743	-8.40914	4.13042e-17	4.92166e-15
AT1G22500	RING/U-box superfamily protein	2025.33	2.07601	0.248279	8.36161	6.18674e-17	7.33094e-15
AT2G22240	myo-inositol-1-phosphate synthase 2	1240.63	-2.34819	0.281536	-8.34061	7.39077e-17	8.70927e-15
AT3G02830	zinc finger protein 1	1157.77	-2.2425	0.269666	-8.31585	9.10993e-17	1.06761e-14
AT3G21890	B-box type zinc finger family protein	88.2957	-4.34172	0.522797	-8.3048	9.99867e-17	1.16536e-14
AT2G43910	HARMLESS TO OZONE LAYER 1	15046.6	-2.04302	0.246691	-8.28168	1.21448e-16	1.40781e-14
AT2G40340	Integrase-type DNA-binding superfamily protein	574.524	-2.85291	0.345392	-8.2599	1.45791e-16	1.68085e-14
AT1G56510	Disease resistance protein (TIR-NBS-LRR class)	627.639	-2.91572	0.353258	-8.25381	1.53422e-16	1.75932e-14
AT4G12520	Bifunctional inhibitor/lipid-transfer protein/seed storage 2S albumin superfamily protein	2592.24	3.82926	0.466993	8.19983	2.4073e-16	2.74573e-14
AT5G61270	phytochrome-interacting factor7	255.011	-3.83916	0.468677	-8.19148	2.58023e-16	2.92733e-14
AT1G60270	beta glucosidase 6	270.438	-2.9481	0.360327	-8.18174	2.79776e-16	3.15732e-14
AT1G04980	PDI-like 2-2	987.843	-2.12229	0.259833	-8.1679	3.13802e-16	3.52268e-14
AT4G27830	beta glucosidase 10	1597.12	-2.04129	0.250448	-8.15055	3.62261e-16	4.04538e-14
AT4G02420	Concanavalin A-like lectin protein kinase family protein	158.229	-2.9527	0.363093	-8.13209	4.21951e-16	4.68739e-14
AT2G36790	UDP-glucosyl transferase 73C6	896.773	-2.77708	0.342041	-8.11913	4.69528e-16	5.18889e-14
AT3G03780	methionine synthase 2	11986.1	-2.21093	0.272719	-8.10699	5.18886e-16	5.7048e-14
AT5G37260	Homeodomain-like superfamily protein	2243.2	2.25109	0.277872	8.1012	5.44203e-16	5.95246e-14
AT1G01560	MAP kinase 11	209.891	-3.57786	0.442165	-8.09169	5.88413e-16	6.37069e-14
AT1G62480	Vacuolar calcium-binding protein-like protein	7050.95	2.19313	0.271019	8.09217	5.86098e-16	6.37069e-14
AT5G62280	DUF1442 family protein (DUF1442)	1941.97	2.0431	0.252562	8.08952	5.98984e-16	6.45239e-14
AT2G16890	UDP-Glycosyltransferase superfamily protein	310.541	-3.5969	0.446086	-8.06323	7.43031e-16	7.96387e-14
AT3G21760	UDP-Glycosyltransferase superfamily protein	1271.62	-1.92582	0.239698	-8.03435	9.40765e-16	1.00328e-13
AT4G27520	early nodulin-like protein 2	9339.5	-2.50088	0.311712	-8.02304	1.03157e-15	1.09465e-13
AT5G10470	kinesin like protein for actin based chloroplast movement 1	3681.39	-2.34864	0.295207	-7.95589	1.77853e-15	1.86869e-13
AT5G13650	elongation factor family protein	12092.4	-2.17366	0.273207	-7.95611	1.7754e-15	1.86869e-13
AT5G22500	fatty acid reductase 1	3172.71	1.87592	0.236211	7.9417	1.99427e-15	2.08508e-13
AT4G33010	glycine decarboxylase P-protein 1	72279.6	-3.12136	0.393809	-7.92607	2.26187e-15	2.35334e-13
AT1G15980	NDH-dependent cyclic electron flow 1	1130.76	-2.114	0.267173	-7.9125	2.52274e-15	2.61202e-13
AT1G29395	COLD REGULATED 314 INNER MEMBRANE 1	334.596	2.51642	0.318903	7.89087	3.00099e-15	3.09218e-13
AT4G37990	cinnamyl alcohol dehydrogenase 8	205.577	-3.72745	0.473278	-7.87581	3.38541e-15	3.47151e-13
AT3G56400	WRKY DNA-binding protein 70	499.925	-2.92743	0.372131	-7.86667	3.64199e-15	3.71675e-13
AT5G26030	ferrochelatase 1	5518.19	-1.76658	0.224643	-7.86398	3.72129e-15	3.77959e-13
AT1G76080	chloroplastic drought-induced stress protein of 32 kD	2957.57	-2.51468	0.319851	-7.86202	3.77994e-15	3.82097e-13
AT1G43160	related to AP2 6	382.659	-2.97783	0.380469	-7.82675	5.00648e-15	5.03694e-13
AT1G56220	Dormancy/auxin associated family protein	12921.5	2.3757	0.304244	7.80853	5.78592e-15	5.7938e-13
AT2G46420	helicase with zinc finger protein	2010.49	-1.85647	0.237817	-7.80629	5.88955e-15	5.87001e-13
AT5G65800	ACC synthase 5	120.295	4.71757	0.605594	7.78999	6.70158e-15	6.64828e-13
AT2G47780	Rubber elongation factor protein (REF)	7819.96	3.35923	0.432241	7.77167	7.74596e-15	7.64877e-13
AT4G00370	Major facilitator superfamily protein	3947.22	-1.96453	0.253303	-7.75564	8.78961e-15	8.63934e-13
AT5G03160	DnaJ P58IPK-like protein	1162.66	-2.12009	0.273435	-7.75356	8.9351e-15	8.74206e-13
AT5G51210	oleosin3	416.935	3.14521	0.406386	7.73948	9.98259e-15	9.72232e-13
AT2G41040	S-adenosyl-L-methionine-dependent methyltransferases superfamily protein	690.907	-2.28517	0.296024	-7.71953	1.16759e-14	1.13198e-12
AT1G66540	Cytochrome P450 superfamily protein	90.4144	-5.01693	0.650325	-7.7145	1.21459e-14	1.17222e-12
AT2G21910	cytochrome P450, family 96, subfamily A, polypeptide 5	250.585	2.54605	0.331069	7.6904	1.46677e-14	1.40922e-12
AT4G30290	xyloglucan endotransglucosylase/hydrolase 19	3086.42	2.37566	0.309313	7.68043	1.58554e-14	1.51651e-12
AT3G45300	isovaleryl-CoA-dehydrogenase	2646.02	1.78498	0.232606	7.67383	1.66929e-14	1.58948e-12
AT3G15630	plant/protein	706.635	2.11796	0.276536	7.65889	1.87547e-14	1.77787e-12
AT4G36530	alpha/beta-Hydrolases superfamily protein	807.705	-1.93399	0.252745	-7.65193	1.97984e-14	1.86849e-12
AT5G58140	phototropin 2	5815.66	-2.15758	0.282552	-7.63602	2.24034e-14	2.10503e-12
AT5G45670	GDSL-like Lipase/Acylhydrolase superfamily protein	1887.32	1.84367	0.241554	7.63256	2.30143e-14	2.15294e-12
AT5G36910	thionin 2.2	65.8918	-5.57642	0.731765	-7.62051	2.52673e-14	2.35339e-12
AT3G27690	photosystem II light harvesting complex protein 2.3	7307.28	-2.2616	0.29705	-7.61355	2.66671e-14	2.47297e-12
AT3G27170	chloride channel B	1787.57	-2.01896	0.265405	-7.60711	2.80282e-14	2.58794e-12
AT5G44260	Zinc finger C-x8-C-x5-C-x3-H type family protein	1032.51	2.43815	0.320616	7.60458	2.85834e-14	2.62782e-12
AT1G70820	phosphoglucomutase, putative / glucose phosphomutase	78.6759	-4.36538	0.575028	-7.59159	3.1601e-14	2.89278e-12
AT1G61800	glucose-6-phosphate/phosphate translocator 2	869.896	-2.48898	0.32823	-7.58304	3.3755e-14	3.07675e-12
AT1G78070	Transducin/WD40 repeat-like superfamily protein	1577.51	-1.99726	0.263692	-7.5742	3.61341e-14	3.2796e-12
AT5G24120	sigma factor E	3377.67	-2.5346	0.334833	-7.56973	3.73996e-14	3.38007e-12
AT3G10840	alpha/beta-Hydrolases superfamily protein	341.726	-2.2544	0.297983	-7.56556	3.86201e-14	3.47565e-12
AT5G28540	heat shock protein 70 (Hsp 70) family protein	22335.1	-2.1085	0.278816	-7.56233	3.95911e-14	3.54806e-12
AT3G24190	Protein kinase superfamily protein	5324.09	-2.36056	0.312249	-7.55986	4.03493e-14	3.60088e-12
AT3G01060	lysine-tRNA ligase	1027.96	-2.02495	0.268645	-7.53764	4.78546e-14	4.25288e-12
AT3G19170	presequence protease 1	13651.6	-2.45714	0.326098	-7.53497	4.8846e-14	4.32297e-12
AT5G58770	Undecaprenyl pyrophosphate synthetase family protein	294.886	-3.68962	0.489769	-7.5334	4.94355e-14	4.35706e-12
AT4G01870	tolB protein-like protein	20174.7	-2.32365	0.308593	-7.52981	5.0814e-14	4.44661e-12
AT5G16110	hypothetical protein	15352.4	2.1316	0.283093	7.52967	5.08685e-14	4.44661e-12
AT1G61190	LRR and NB-ARC domains-containing disease resistance protein	705.828	-2.08147	0.276534	-7.52701	5.1915e-14	4.51957e-12
AT2G20560	DNAJ heat shock family protein	821.493	-2.11405	0.281403	-7.51252	5.79994e-14	5.02873e-12
AT5G02580	argininosuccinate lyase	151.559	3.47812	0.463252	7.50804	6.00178e-14	5.18267e-12
AT4G37930	serine transhydroxymethyltransferase 1	8196.3	-1.93065	0.257186	-7.50682	6.05817e-14	5.21027e-12
AT3G47540	Chitinase family protein	321.655	-2.71264	0.361898	-7.49558	6.60063e-14	5.65401e-12
AT3G46090	C2H2 and C2HC zinc fingers superfamily protein	97.6584	-4.18245	0.558648	-7.48673	7.06128e-14	6.0244e-12
AT4G15810	P-loop containing nucleoside triphosphate hydrolases superfamily protein	419.975	-2.09077	0.279683	-7.47552	7.68999e-14	6.53465e-12
AT1G50250	FTSH protease 1	8096.34	-2.21268	0.296068	-7.47357	7.80491e-14	6.58681e-12
AT3G21090	ABC-2 type transporter family protein	2507.73	1.68811	0.225881	7.47343	7.81313e-14	6.58681e-12
AT1G78440	gibberellin 2-beta-dioxygenase	229.441	-3.47238	0.464875	-7.4695	8.0501e-14	6.75987e-12
AT3G53230	ATPase, AAA-type, CDC48 protein	9384.64	-2.30077	0.308047	-7.46888	8.08825e-14	6.76527e-12
AT4G25700	beta-hydroxylase 1	4428.29	-2.11836	0.283738	-7.46592	8.27188e-14	6.89183e-12
AT4G32460	choice-of-anchor C domain protein, putative (Protein of unknown function, DUF642)	11836.4	1.70759	0.228861	7.46126	8.56998e-14	7.11242e-12
AT4G34770	SAUR-like auxin-responsive protein family	295.787	2.89381	0.388665	7.44552	9.65647e-14	7.98305e-12
AT5G05270	Chalcone-flavanone isomerase family protein	1348.49	-3.12825	0.420207	-7.44454	9.72811e-14	8.01123e-12
AT3G51980	ARM repeat superfamily protein	1248.1	-1.88266	0.253028	-7.44053	1.00279e-13	8.22638e-12
AT5G39520	hypothetical protein (DUF1997)	145.059	3.1532	0.424264	7.43217	1.06833e-13	8.73042e-12
AT3G17609	HY5-homolog	655.999	-2.46735	0.332261	-7.42594	1.1198e-13	9.11612e-12
AT3G25410	Sodium Bile acid symporter family	1945.83	-1.82457	0.245806	-7.42281	1.14661e-13	9.29885e-12
AT3G19480	D-3-phosphoglycerate dehydrogenase	793.727	-2.15683	0.292788	-7.36651	1.75148e-13	1.41505e-11
AT5G42270	FtsH extracellular protease family	20764.5	-2.20756	0.299722	-7.36536	1.76673e-13	1.42198e-11
AT1G76240	DUF241 domain protein (DUF241)	626.754	2.60318	0.353686	7.36013	1.83729e-13	1.47322e-11
AT4G14140	DNA methyltransferase 2	249.333	3.38349	0.459884	7.35728	1.87698e-13	1.49941e-11
AT1G17050	solanesyl diphosphate synthase 2	1013.62	-2.06045	0.280502	-7.34557	2.04883e-13	1.63058e-11
AT5G05410	DRE-binding protein 2A	1425.38	-2.56141	0.349091	-7.33739	2.17796e-13	1.72691e-11
AT5G49910	chloroplast heat shock protein 70-2	9515.11	-1.88177	0.256631	-7.3326	2.25731e-13	1.78319e-11
AT1G31800	cytochrome P450, family 97, subfamily A, polypeptide 3	736.685	-1.83289	0.25019	-7.32601	2.37098e-13	1.86607e-11
AT4G28650	Leucine-rich repeat transmembrane protein kinase family protein	1423.92	2.14427	0.292819	7.32285	2.42764e-13	1.90365e-11
AT1G70710	glycosyl hydrolase 9B1	2469.85	2.06701	0.282647	7.31303	2.61192e-13	2.04065e-11
AT1G29310	SecY protein transport family protein	3163.35	-1.76169	0.2412	-7.30384	2.79667e-13	2.17702e-11
AT2G02810	UDP-galactose transporter 1	550.465	-2.01575	0.276173	-7.29889	2.90154e-13	2.25043e-11
AT4G34610	BEL1-like homeodomain 6	787.47	-2.68316	0.368209	-7.28706	3.16797e-13	2.44818e-11
AT4G04490	cysteine-rich RLK (RECEPTOR-like protein kinase) 36	439.502	-2.26876	0.311501	-7.28332	3.25697e-13	2.50787e-11
AT1G06080	delta 9 desaturase 1	1159.14	2.10906	0.289817	7.27722	3.40774e-13	2.61452e-11
AT2G38470	WRKY DNA-binding protein 33	5269.65	-2.28387	0.314202	-7.26882	3.62653e-13	2.77241e-11
AT4G17090	chloroplast beta-amylase	1053.52	-3.14787	0.433106	-7.26813	3.64501e-13	2.77658e-11
AT4G01660	ABC transporter 1	1778.68	-1.81607	0.2499	-7.26719	3.67048e-13	2.78604e-11
AT1G52560	HSP20-like chaperones superfamily protein	83.5561	-4.12574	0.568936	-7.25167	4.11676e-13	3.1137e-11
AT4G30270	xyloglucan endotransglucosylase/hydrolase 24	24187.3	1.93705	0.267396	7.24414	4.35196e-13	3.27996e-11
AT1G16730	hypothetical protein	106.881	-2.82663	0.390926	-7.2306	4.80878e-13	3.61149e-11
AT4G31380	flowering-promoting factor-like protein	623.246	2.82441	0.391067	7.22232	5.11086e-13	3.82489e-11
AT5G54960	pyruvate decarboxylase-2	4829.98	-1.79657	0.248926	-7.21729	5.30327e-13	3.95502e-11
AT1G64640	early nodulin-like protein 8	3185.06	2.09223	0.291044	7.1887	6.54129e-13	4.8613e-11
AT2G42150	DNA-binding bromodomain-containing protein	98.0118	-3.18559	0.443657	-7.18031	6.95545e-13	5.15114e-11
AT3G44450	hypothetical protein	98.4382	-4.36856	0.608638	-7.1776	7.09473e-13	5.23611e-11
AT4G40010	SNF1-related protein kinase 2.7	619.032	2.14347	0.298786	7.17393	7.28748e-13	5.35981e-11
AT1G73120	F-box/RNI superfamily protein	4964.02	2.6269	0.366518	7.16718	7.65582e-13	5.61137e-11
AT1G07180	alternative NAD(P)H dehydrogenase 1	589.78	-2.43188	0.339372	-7.16583	7.73146e-13	5.64741e-11
AT5G04140	glutamate synthase 1	30331.7	-2.35259	0.328462	-7.16246	7.92403e-13	5.76832e-11
AT1G19540	NmrA-like negative transcriptional regulator family protein	590.703	2.07785	0.290256	7.1587	8.14445e-13	5.90678e-11
AT5G61790	calnexin 1	21783.4	-2.10281	0.293763	-7.15818	8.17566e-13	5.90678e-11
AT5G65683	Zinc finger (C3HC4-type RING finger) family protein	2101.9	-1.71688	0.23986	-7.15781	8.19733e-13	5.90678e-11
AT1G59860	HSP20-like chaperones superfamily protein	448.606	-3.37442	0.471828	-7.1518	8.56486e-13	6.15084e-11
AT4G01410	Late embryogenesis abundant (LEA) hydroxyproline-rich glycoprotein family	930.514	2.45067	0.342703	7.151	8.61487e-13	6.16599e-11
AT1G09210	calreticulin 1b	8147.42	-1.93159	0.270246	-7.14752	8.83604e-13	6.28213e-11
AT4G18253	receptor Serine/Threonine kinase-like protein	239.807	-3.1897	0.446261	-7.14761	8.82987e-13	6.28213e-11
AT5G19120	Eukaryotic aspartyl protease family protein	6403.35	1.9804	0.277165	7.14521	8.98584e-13	6.36741e-11
AT1G14360	UDP-galactose transporter 3	1087.77	-1.9361	0.270982	-7.14474	9.01633e-13	6.36785e-11
AT2G45760	BON association protein 2	92.4011	-5.52322	0.774521	-7.13113	9.95447e-13	7.00722e-11
AT1G78820	D-mannose binding lectin protein with Apple-like carbohydrate-binding domain-containing protein	4514.56	-1.74342	0.244543	-7.12931	1.00873e-12	7.07734e-11
AT2G47370	Calcium-dependent phosphotriesterase superfamily protein	105.194	-3.14267	0.441309	-7.12123	1.06967e-12	7.48033e-11
AT2G05070	photosystem II light harvesting complex protein 2.2	43827.4	-1.94843	0.273985	-7.11144	1.14837e-12	8.00441e-11
AT2G31810	ACT domain-containing small subunit of acetolactate synthase protein	2386.62	1.64914	0.232421	7.09548	1.28903e-12	8.95562e-11
AT3G58850	phy rapidly regulated 2	778.845	2.50443	0.35312	7.0923	1.31899e-12	9.13404e-11
AT1G23050	hydroxyproline-rich glycoprotein family protein	702.952	2.30118	0.324762	7.08576	1.38283e-12	9.54512e-11
AT4G18810	NAD(P)-binding Rossmann-fold superfamily protein	1270.34	-2.0277	0.286291	-7.08265	1.4142e-12	9.73015e-11
AT4G09750	NAD(P)-binding Rossmann-fold superfamily protein	738.272	-2.52994	0.357282	-7.08107	1.43049e-12	9.81061e-11
AT5G43450	2-oxoglutarate (2OG) and Fe(II)-dependent oxygenase superfamily protein	4496.41	-1.91945	0.271486	-7.07016	1.5475e-12	1.0579e-10
AT4G29590	S-adenosyl-L-methionine-dependent methyltransferases superfamily protein	824.309	-1.99027	0.281556	-7.06883	1.56245e-12	1.06471e-10
AT3G55700	UDP-Glycosyltransferase superfamily protein	70.1631	-3.74352	0.529749	-7.0666	1.58778e-12	1.07853e-10
AT1G79510	hypothetical protein (DUF2358)	1246.89	-2.01887	0.286063	-7.05742	1.69624e-12	1.14855e-10
AT2G20835	hypothetical protein	166.859	2.81876	0.400934	7.03048	2.0583e-12	1.38928e-10
AT2G47890	B-box type zinc finger protein with CCT domain-containing protein	2209.99	-1.8098	0.257629	-7.02485	2.14299e-12	1.44189e-10
AT3G47010	Glycosyl hydrolase family protein	398.574	2.13239	0.303708	7.02118	2.20002e-12	1.47561e-10
AT5G58660	2-oxoglutarate (2OG) and Fe(II)-dependent oxygenase superfamily protein	265.496	3.09028	0.440543	7.0147	2.30437e-12	1.54075e-10
AT5G51720	2 iron, 2 sulfur cluster binding protein	151.318	-2.83619	0.404914	-7.00444	2.4798e-12	1.65286e-10
AT1G12080	Vacuolar calcium-binding protein-like protein	7651.49	2.05962	0.294406	6.99587	2.63609e-12	1.75156e-10
AT2G37770	NAD(P)-linked oxidoreductase superfamily protein	133.672	-2.75729	0.394277	-6.99329	2.68519e-12	1.77864e-10
AT5G64230	1,8-cineole synthase	770.721	-2.38493	0.341775	-6.97807	2.99267e-12	1.97618e-10
AT1G62770	Plant invertase/pectin methylesterase inhibitor superfamily protein	1025.43	2.27209	0.325801	6.97385	3.08372e-12	2.03002e-10
AT3G49530	NAC domain containing protein 62	2373.11	-1.82537	0.26179	-6.97266	3.10994e-12	2.04098e-10
AT4G38970	fructose-bisphosphate aldolase 2	44834.5	-2.0424	0.293129	-6.96758	3.22446e-12	2.10965e-10
AT2G29090	cytochrome P450, family 707, subfamily A, polypeptide 2	130.576	-2.44092	0.35036	-6.96691	3.23978e-12	2.11319e-10
AT1G03090	methylcrotonyl-CoA carboxylase alpha chain	5103.82	2.55516	0.368452	6.93487	4.06587e-12	2.64393e-10
AT1G58520	GDSL-like lipase/acylhydrolase superfamily protein	660.42	-1.81685	0.262128	-6.93117	4.17369e-12	2.70579e-10
AT4G22890	PGR5-LIKE A	1510.19	-1.68808	0.243576	-6.93038	4.19714e-12	2.71275e-10
AT2G41190	Transmembrane amino acid transporter family protein	471.569	1.8141	0.261783	6.92977	4.21525e-12	2.71623e-10
AT3G46670	UDP-glucosyl transferase 76E11	347.523	-2.54072	0.366795	-6.92683	4.30384e-12	2.76495e-10
AT5G56010	heat shock protein 81-3	23758.3	-1.74022	0.251554	-6.91789	4.58417e-12	2.93621e-10
AT2G21330	fructose-bisphosphate aldolase 1	25525.9	-2.33851	0.338725	-6.90388	5.06006e-12	3.23132e-10
AT5G56090	cytochrome c oxidase 15	1357.52	-1.60565	0.232784	-6.89761	5.28847e-12	3.3671e-10
AT4G27820	beta glucosidase 9	478.505	-2.19365	0.318062	-6.89692	5.31426e-12	3.37345e-10
AT3G06880	Transducin/WD40 repeat-like superfamily protein	272.979	-2.539	0.369022	-6.88036	5.97014e-12	3.77855e-10
AT2G38400	alanine:glyoxylate aminotransferase 3	4364.12	2.66372	0.387419	6.87555	6.17508e-12	3.8967e-10
AT1G52190	Major facilitator superfamily protein	5573.33	1.60625	0.23371	6.87283	6.29418e-12	3.96014e-10
AT1G68570	Major facilitator superfamily protein	503.797	-1.93817	0.282265	-6.86649	6.57989e-12	4.12772e-10
AT1G75780	tubulin beta-1 chain	1745.44	2.0153	0.293619	6.86365	6.71233e-12	4.19789e-10
AT2G30390	ferrochelatase 2	1607.88	-1.77151	0.258116	-6.86325	6.73112e-12	4.19789e-10
AT5G19240	Glycoprotein membrane precursor GPI-anchored	2093.03	-1.91717	0.279967	-6.84786	7.49627e-12	4.66145e-10
AT5G62210	Embryo-specific protein 3, (ATS3)	251.488	-2.74789	0.401632	-6.84181	7.81988e-12	4.84855e-10
AT1G74870	RING/U-box superfamily protein	99.6156	-2.79075	0.408344	-6.83429	8.24105e-12	5.09488e-10
AT4G04020	fibrillin	1425.18	-2.17959	0.3192	-6.8283	8.59281e-12	5.297e-10
AT1G76110	HMG (high mobility group) box protein with ARID/BRIGHT DNA-binding domain-containing protein	219.046	-2.42261	0.355406	-6.81646	9.33111e-12	5.73554e-10
AT3G61060	phloem protein 2-A13	811.283	1.82024	0.267066	6.81568	9.38197e-12	5.75023e-10
AT3G02850	STELAR K+ outward rectifier	60.0784	-3.89504	0.571959	-6.81	9.75978e-12	5.96465e-10
AT5G20220	zinc knuckle (CCHC-type) family protein	465.847	-1.82103	0.2676	-6.80504	1.01019e-11	6.15612e-10
AT4G14040	selenium-binding protein 2	1930.72	1.7503	0.257356	6.80107	1.03845e-11	6.31031e-10
AT4G11190	Disease resistance-responsive (dirigent-like protein) family protein	2694.98	2.64861	0.390372	6.78484	1.16215e-11	7.0419e-10
AT1G32170	xyloglucan endotransglucosylase/hydrolase 30	2444.16	1.61398	0.237986	6.78183	1.18664e-11	7.16992e-10
AT5G20000	AAA-type ATPase family protein	2197.27	-1.75486	0.258942	-6.77707	1.22638e-11	7.38914e-10
AT5G17760	P-loop containing nucleoside triphosphate hydrolases superfamily protein	1487.94	-1.97446	0.291506	-6.77331	1.25869e-11	7.56242e-10
AT1G29910	chlorophyll A/B binding protein 3	26303.9	-2.2212	0.328016	-6.77164	1.27331e-11	7.6288e-10
AT3G21150	B-box 32	891.818	-3.24534	0.479328	-6.77061	1.28245e-11	7.662e-10
AT1G69480	EXS (ERD1/XPR1/SYG1) family protein	211.575	-2.39051	0.353353	-6.76524	1.33092e-11	7.92941e-10
AT1G17220	Translation initiation factor 2, small GTP-binding protein	10664.9	-1.99542	0.295048	-6.76306	1.35109e-11	8.02714e-10
AT3G63470	serine carboxypeptidase-like 40	630.256	2.08018	0.308073	6.75221	1.45606e-11	8.62675e-10
AT4G13550	putative triglyceride lipase	811.575	-2.06429	0.305881	-6.74866	1.49212e-11	8.8159e-10
AT1G30530	UDP-glucosyl transferase 78D1	735.752	-1.74441	0.258503	-6.74812	1.49768e-11	8.82433e-10
AT5G26820	iron-regulated protein 3	3188.17	-1.59327	0.236135	-6.74728	1.50639e-11	8.85118e-10
AT5G51040	succinate dehydrogenase assembly factor	2771.64	-1.6322	0.241944	-6.74621	1.5176e-11	8.89256e-10
AT3G62260	Protein phosphatase 2C family protein	880.407	-1.8244	0.270658	-6.74061	1.5772e-11	9.21646e-10
AT3G48390	MA3 domain-containing protein	661.519	2.59774	0.386319	6.72434	1.7639e-11	1.02793e-09
AT1G77210	sugar transporter 14	619.005	2.16218	0.321796	6.71912	1.82827e-11	1.06254e-09
AT3G55110	ABC-2 type transporter family protein	109.976	-3.46736	0.516256	-6.71635	1.86339e-11	1.08001e-09
AT5G56030	heat shock protein 81-2	30023.6	-1.74712	0.260261	-6.71297	1.907e-11	1.10229e-09
AT3G47340	glutamine-dependent asparagine synthase 1	21399	2.86475	0.427635	6.69904	2.09795e-11	1.20938e-09
AT1G27760	interferon-related developmental regulator family protein / IFRD protein family	5111.6	-1.5204	0.227147	-6.69344	2.17981e-11	1.25319e-09
AT5G12940	Leucine-rich repeat (LRR) family protein	2336.16	1.88699	0.282087	6.68938	2.24114e-11	1.28498e-09
AT5G58070	temperature-induced lipocalin	14818.5	-1.4737	0.220342	-6.68824	2.25869e-11	1.29157e-09
AT1G27480	alpha/beta-Hydrolases superfamily protein	831.337	-1.86083	0.27875	-6.67563	2.46173e-11	1.40391e-09
AT3G07010	Pectin lyase-like superfamily protein	2740.02	1.84795	0.277385	6.66204	2.7006e-11	1.53603e-09
AT5G14740	carbonic anhydrase 2	95204.2	2.09243	0.314584	6.65143	2.90259e-11	1.64652e-09
AT1G26770	expansin A10	3757.89	-1.68272	0.253187	-6.64616	3.00848e-11	1.70206e-09
AT3G29370	hypothetical protein	373.998	2.43857	0.367008	6.64446	3.04322e-11	1.71717e-09
AT5G18080	SAUR-like auxin-responsive protein family	146.952	3.08171	0.463831	6.64404	3.05206e-11	1.71761e-09
AT1G76570	Chlorophyll A-B binding family protein	385.796	-1.76886	0.26662	-6.63437	3.2589e-11	1.82918e-09
AT1G74730	transmembrane protein, putative (DUF1118)	2093.47	-1.85052	0.280054	-6.60774	3.90238e-11	2.18462e-09
AT3G62650	hypothetical protein	3721.12	2.00132	0.302899	6.6072	3.91659e-11	2.18683e-09
AT2G31790	UDP-Glycosyltransferase superfamily protein	1040.13	-1.77563	0.268829	-6.60507	3.97332e-11	2.21271e-09
AT4G15390	HXXXD-type acyl-transferase family protein	1526.59	1.87529	0.284013	6.60285	4.03338e-11	2.23449e-09
AT5G14180	Myzus persicae-induced lipase 1	584.171	1.76154	0.266774	6.60312	4.02592e-11	2.23449e-09
AT2G18010	SAUR-like auxin-responsive protein family	63.9175	4.72707	0.717306	6.59004	4.39709e-11	2.42968e-09
AT1G73990	signal peptide peptidase	2215.69	-1.70286	0.258425	-6.58936	4.41718e-11	2.43447e-09
AT1G17100	SOUL heme-binding family protein	3455.02	-1.59749	0.242561	-6.58596	4.51958e-11	2.48449e-09
AT3G15540	indole-3-acetic acid inducible 19	989.508	2.59088	0.394284	6.5711	4.99457e-11	2.73854e-09
AT1G05680	Uridine diphosphate glycosyltransferase 74E2	10087.4	-1.86835	0.284476	-6.56766	5.11116e-11	2.78813e-09
AT5G65010	asparagine synthetase 2	2002.46	-1.92074	0.292452	-6.56772	5.10932e-11	2.78813e-09
AT5G20380	phosphate transporter 4	1614.85	-1.62902	0.248098	-6.56604	5.16724e-11	2.81153e-09
AT4G01540	NAC with transmembrane motif1	251.896	-2.51781	0.383518	-6.56504	5.20197e-11	2.82323e-09
AT3G10190	Calcium-binding EF-hand family protein	1018.07	2.4276	0.370993	6.54353	6.00826e-11	3.25254e-09
AT3G48360	BTB and TAZ domain protein 2	5129.88	1.56695	0.239605	6.53971	6.16383e-11	3.32831e-09
AT4G29520	nucleophosmin	575.988	-1.92336	0.29429	-6.53559	6.33572e-11	3.41249e-09
AT4G28040	nodulin MtN21 /EamA-like transporter family protein	1098.96	1.57825	0.241904	6.5243	6.83188e-11	3.67046e-09
AT2G37025	TRF-like 8	415.495	2.10043	0.322112	6.5208	6.99316e-11	3.7428e-09
AT5G40210	nodulin MtN21 /EamA-like transporter family protein	39.7264	-4.18936	0.642478	-6.52062	7.00163e-11	3.7428e-09
AT1G06350	Fatty acid desaturase family protein	659.538	2.13359	0.327459	6.51559	7.24026e-11	3.86069e-09
AT5G59570	Homeodomain-like superfamily protein	625.985	1.88234	0.289047	6.51225	7.40337e-11	3.93782e-09
AT3G56710	sigma factor binding protein 1	391.943	-2.88227	0.443492	-6.49903	8.08378e-11	4.28903e-09
AT3G15450	aluminum induced protein with YGL and LRDR motifs	16428.9	2.28077	0.35107	6.49663	8.21391e-11	4.34726e-09
AT2G24540	Galactose oxidase/kelch repeat superfamily protein	959.439	-1.58431	0.24394	-6.49466	8.32198e-11	4.39355e-09
AT1G05835	PHD finger protein	506.754	2.23171	0.343666	6.49384	8.36743e-11	4.40664e-09
AT3G15850	fatty acid desaturase 5	4425.09	-1.67713	0.258412	-6.49015	8.57523e-11	4.50495e-09
AT5G02020	E3 ubiquitin-protein ligase RLIM-like protein	2882.78	1.95266	0.301112	6.48482	8.88352e-11	4.65544e-09
AT3G29200	chorismate mutase 1	1455.99	-1.62396	0.250453	-6.48408	8.92748e-11	4.66702e-09
AT5G17170	rubredoxin family protein	1371.82	-1.95209	0.301167	-6.48176	9.06597e-11	4.72782e-09
AT5G53250	arabinogalactan protein 22	958.672	2.46298	0.38094	6.46554	1.00939e-10	5.25106e-09
AT4G10240	B-box zinc finger family protein	66.8225	7.76237	1.20177	6.45912	1.05311e-10	5.46517e-09
AT1G44575	Chlorophyll A-B binding family protein	24251.5	-1.95245	0.302867	-6.44656	1.14417e-10	5.92331e-09
AT2G30150	UDP-Glycosyltransferase superfamily protein	1013.02	-1.60496	0.249214	-6.44007	1.19417e-10	6.16716e-09
AT1G67910	hypothetical protein	1108.5	2.24458	0.348596	6.43894	1.20314e-10	6.18358e-09
AT4G12310	cytochrome P450, family 706, subfamily A, polypeptide 5	2722.91	-2.07488	0.322232	-6.43909	1.20195e-10	6.18358e-09
AT3G43850	hypothetical protein	500.295	2.37987	0.36969	6.43747	1.21485e-10	6.22874e-09
AT5G42800	dihydroflavonol 4-reductase	137.225	-3.71416	0.577069	-6.43626	1.22452e-10	6.26326e-09
AT5G03553	hypothetical protein	722.313	2.22666	0.346269	6.43041	1.27257e-10	6.49346e-09
AT4G33150	lysine-ketoglutarate reductase/saccharopine dehydrogenase bifunctional enzyme	4164.31	2.00274	0.311602	6.42723	1.29953e-10	6.61522e-09
AT1G23010	Cupredoxin superfamily protein	398.093	-2.19434	0.341464	-6.42629	1.30757e-10	6.64029e-09
AT5G22300	nitrilase 4	1091.08	-2.31191	0.360486	-6.41332	1.42382e-10	7.21346e-09
AT5G61160	anthocyanin 5-aromatic acyltransferase 1	100.882	-3.80038	0.594089	-6.39698	1.58479e-10	8.00994e-09
AT1G19380	sugar, putative (DUF1195)	309.49	1.85471	0.290132	6.39264	1.63041e-10	8.22104e-09
AT2G29650	phosphate transporter 4	1369.97	-1.68562	0.264582	-6.37088	1.87949e-10	9.45462e-09
AT2G22330	cytochrome P450, family 79, subfamily B, polypeptide 3	2985.35	1.82997	0.287354	6.36833	1.91097e-10	9.59035e-09
AT2G47750	putative indole-3-acetic acid-amido synthetase GH3.9	55.9105	-3.60158	0.565858	-6.36481	1.95533e-10	9.78998e-09
AT1G44000	STAY-GREEN-like protein	1557.43	-2.10931	0.331436	-6.36414	1.96386e-10	9.80966e-09
AT2G17880	Chaperone DnaJ-domain superfamily protein	739.819	1.79536	0.282279	6.36024	2.01434e-10	1.00383e-08
AT1G30360	Early-responsive to dehydration stress protein (ERD4)	20523.8	-1.63821	0.25777	-6.35531	2.08e-10	1.03413e-08
AT1G68010	hydroxypyruvate reductase	9946.93	-1.92781	0.303762	-6.34646	2.20321e-10	1.09284e-08
AT2G04500	Cysteine/Histidine-rich C1 domain family protein	108.38	2.73425	0.430856	6.34609	2.20863e-10	1.09299e-08
AT2G34660	multidrug resistance-associated protein 2	8533.75	-1.89926	0.299452	-6.34246	2.26128e-10	1.11645e-08
AT4G37300	maternal effect embryo arrest 59	5056.22	2.04021	0.322496	6.32633	2.51057e-10	1.23667e-08
AT1G73805	Calmodulin binding protein-like protein	116.06	-2.87402	0.454591	-6.32222	2.57834e-10	1.26713e-08
AT5G55150	F-box SKIP23-like protein (DUF295)	241.113	-2.28508	0.361622	-6.31897	2.6331e-10	1.29107e-08
AT2G25620	DNA-binding protein phosphatase 1	1240.41	-1.54422	0.244487	-6.31616	2.68135e-10	1.31171e-08
AT1G17430	alpha/beta-Hydrolases superfamily protein	214.405	2.04072	0.32315	6.31509	2.7001e-10	1.31786e-08
AT3G21330	basic helix-loop-helix (bHLH) DNA-binding superfamily protein	219.51	2.08968	0.331271	6.30809	2.82507e-10	1.37571e-08
AT3G01520	Adenine nucleotide alpha hydrolases-like superfamily protein	5782.7	1.7463	0.277085	6.3024	2.93073e-10	1.42391e-08
AT2G40100	light harvesting complex photosystem II	688.488	-1.58295	0.251237	-6.30062	2.96452e-10	1.43705e-08
AT4G32340	Tetratricopeptide repeat (TPR)-like superfamily protein	795.142	1.925	0.305615	6.29877	3.00012e-10	1.45101e-08
AT1G55320	acyl-activating enzyme 18	408.275	-1.97289	0.313563	-6.29185	3.13711e-10	1.51383e-08
AT1G62750	Translation elongation factor EFG/EF2 protein	10934.6	-1.65407	0.262992	-6.28943	3.18635e-10	1.53148e-08
AT2G32550	Cell differentiation, Rcd1-like protein	38.0008	-5.7938	0.921259	-6.289	3.19522e-10	1.53148e-08
AT5G09590	mitochondrial HSO70 2	8965.56	-1.91211	0.304024	-6.28935	3.18804e-10	1.53148e-08
AT4G39800	myo-inositol-1-phosphate synthase 1	4932.67	-1.52643	0.24273	-6.28861	3.20315e-10	1.53184e-08
AT2G34420	photosystem II light harvesting complex protein B1B2	109035	-1.56753	0.249788	-6.27547	3.48584e-10	1.6633e-08
AT1G30520	acyl-activating enzyme 14	446.627	-1.79441	0.285963	-6.27495	3.49739e-10	1.66509e-08
AT2G40970	Homeodomain-like superfamily protein	677.389	1.79157	0.285554	6.27401	3.51871e-10	1.6715e-08
AT2G39700	expansin A4	7414.43	1.41685	0.226015	6.26882	3.63802e-10	1.72434e-08
AT4G16820	alpha/beta-Hydrolases superfamily protein	130.69	-2.43228	0.388542	-6.26003	3.84894e-10	1.82027e-08
AT3G50820	photosystem II subunit O-2	9992.41	-1.87989	0.300636	-6.25305	4.02519e-10	1.89941e-08
AT1G60450	galactinol synthase 7	123.852	2.30509	0.368707	6.25183	4.05677e-10	1.91009e-08
AT1G23740	Oxidoreductase, zinc-binding dehydrogenase family protein	2399.37	-1.49526	0.239213	-6.25072	4.08568e-10	1.91946e-08
AT3G54830	Transmembrane amino acid transporter family protein	657.727	2.09365	0.335327	6.24358	4.27654e-10	2.00471e-08
AT5G38510	Rhomboid-related intramembrane serine protease family protein	482.719	-1.62996	0.261162	-6.24119	4.34244e-10	2.03114e-08
AT1G33110	MATE efflux family protein	3338.75	-1.82132	0.291903	-6.23946	4.39086e-10	2.04929e-08
AT2G01080	Late embryogenesis abundant (LEA) hydroxyproline-rich glycoprotein family	901.37	1.77722	0.285444	6.22617	4.7797e-10	2.2259e-08
AT5G24810	ABC1 family protein	3058.47	-1.85038	0.297244	-6.22512	4.81174e-10	2.23594e-08
AT1G28480	Thioredoxin superfamily protein	176.625	-2.95035	0.474123	-6.22275	4.88504e-10	2.26507e-08
AT5G24155	FAD/NAD(P)-binding oxidoreductase family protein	46.4858	-4.61002	0.741851	-6.21421	5.15834e-10	2.3866e-08
AT3G26510	Octicosapeptide/Phox/Bem1p family protein	1125.95	1.72316	0.277525	6.20901	5.33186e-10	2.46154e-08
AT1G58340	MATE efflux family protein	1152.11	-2.85928	0.460859	-6.20424	5.49615e-10	2.53191e-08
AT5G38430	Ribulose bisphosphate carboxylase (small chain) family protein	16680.5	-1.96394	0.316775	-6.19978	5.65404e-10	2.59903e-08
AT2G21660	cold, circadian rhythm, and rna binding 2	15077.3	1.70947	0.275887	6.19629	5.7811e-10	2.65172e-08
AT3G07720	Galactose oxidase/kelch repeat superfamily protein	1412.78	-1.53915	0.248497	-6.19384	5.87148e-10	2.6874e-08
AT3G07090	PPPDE putative thiol peptidase family protein	2461.9	-1.74866	0.282583	-6.18815	6.08762e-10	2.78036e-08
AT3G28220	TRAF-like family protein	42.2732	-4.61035	0.745423	-6.18487	6.21542e-10	2.83266e-08
AT4G04540	cysteine-rich RLK (RECEPTOR-like protein kinase) 39	87.1875	-3.96023	0.640753	-6.18059	6.3863e-10	2.90434e-08
AT1G79700	Integrase-type DNA-binding superfamily protein	777.558	2.00715	0.324796	6.17973	6.42101e-10	2.91391e-08
AT1G76090	sterol methyltransferase 3	2328.14	1.44346	0.233663	6.17753	6.5113e-10	2.94309e-08
AT3G04870	zeta-carotene desaturase	2812.84	-1.63379	0.264475	-6.17749	6.51291e-10	2.94309e-08
AT5G04830	Nuclear transport factor 2 (NTF2) family protein	1624.45	-1.75799	0.284759	-6.17362	6.67433e-10	3.00966e-08
AT4G33660	cysteine-rich TM module stress tolerance protein	1251.27	-2.11897	0.34364	-6.16624	6.99309e-10	3.14674e-08
AT3G49160	pyruvate kinase family protein	781.837	-2.04357	0.331627	-6.16226	7.17144e-10	3.2202e-08
AT3G55630	DHFS-FPGS homolog D	638.374	-2.10677	0.341971	-6.16069	7.24303e-10	3.24552e-08
AT5G18010	SAUR-like auxin-responsive protein family	147.896	2.64922	0.430522	6.15352	7.57826e-10	3.38861e-08
AT5G45490	P-loop containing nucleoside triphosphate hydrolases superfamily protein	1947.6	1.85708	0.301828	6.15278	7.61374e-10	3.39735e-08
AT1G42980	Actin-binding FH2 (formin homology 2) family protein	76.7664	-3.19018	0.518936	-6.14753	7.86996e-10	3.50435e-08
AT2G31380	salt tolerance homologue	1397.63	-1.50876	0.245942	-6.13463	8.53581e-10	3.78508e-08
AT5G44020	HAD superfamily, subfamily IIIB acid phosphatase	25847	2.43124	0.396314	6.13463	8.5359e-10	3.78508e-08
AT1G50020	tubulin alpha-6 chain	1961.66	-1.41513	0.230918	-6.12826	8.88451e-10	3.93149e-08
AT1G21500	hypothetical protein	2130.84	-1.97454	0.323059	-6.112	9.83906e-10	4.34487e-08
AT3G21351	transmembrane protein	554.197	2.7697	0.453266	6.11055	9.92905e-10	4.37555e-08
AT1G26665	Mediator complex, subunit Med10	1960.74	1.82161	0.298553	6.10147	1.05097e-09	4.6219e-08
AT1G08500	early nodulin-like protein 18	373.58	1.94384	0.318948	6.09455	1.09744e-09	4.81631e-08
AT1G62440	leucine-rich repeat/extensin 2	977.973	2.69211	0.441855	6.09275	1.10987e-09	4.86087e-08
AT3G57830	Leucine-rich repeat protein kinase family protein	564.65	-1.70672	0.280279	-6.08935	1.13371e-09	4.9551e-08
AT1G72280	endoplasmic reticulum oxidoreductins 1	264.496	-2.18902	0.359899	-6.08233	1.18448e-09	5.16644e-08
AT5G02830	Tetratricopeptide repeat (TPR)-like superfamily protein	1051.59	-1.61511	0.265915	-6.07377	1.24942e-09	5.43855e-08
AT3G23400	Plastid-lipid associated protein PAP / fibrillin family protein	2349.04	-1.59288	0.262274	-6.07334	1.25279e-09	5.4421e-08
AT3G57460	catalytic/ metal ion binding / metalloendopeptidase/ zinc ion binding protein	35.9877	-4.90814	0.808602	-6.06991	1.27979e-09	5.54809e-08
AT2G14170	aldehyde dehydrogenase 6B2	2625.62	1.50598	0.248392	6.06295	1.33651e-09	5.78224e-08
AT2G35390	Phosphoribosyltransferase family protein	1921.99	-1.70456	0.281248	-6.06069	1.35536e-09	5.85192e-08
AT1G21400	Thiamin diphosphate-binding fold (THDP-binding) superfamily protein	3559.13	2.14004	0.353258	6.05801	1.37815e-09	5.9383e-08
AT4G24790	AAA-type ATPase family protein	272	-1.96123	0.323885	-6.05532	1.4014e-09	6.02629e-08
AT2G25510	transmembrane protein	114.804	-3.59932	0.594665	-6.05269	1.42449e-09	6.11326e-08
AT4G27460	Cystathionine beta-synthase (CBS) family protein	222.795	2.13348	0.352745	6.04822	1.46453e-09	6.27249e-08
AT5G57800	Fatty acid hydroxylase superfamily	6453.73	-1.42842	0.23631	-6.04468	1.49705e-09	6.39891e-08
AT1G69870	nitrate transporter 1.7	2070.23	-1.68073	0.278129	-6.04298	1.51297e-09	6.45402e-08
AT3G12610	Leucine-rich repeat (LRR) family protein	11434.4	2.27909	0.378028	6.02889	1.65087e-09	7.02822e-08
AT2G32390	glutamate receptor 3.5	167.045	-1.94283	0.322913	-6.01658	1.78144e-09	7.56897e-08
AT1G31280	Argonaute family protein	1836.98	-1.60732	0.267202	-6.01536	1.79488e-09	7.61094e-08
AT3G21390	Mitochondrial substrate carrier family protein	634.476	-1.72094	0.286456	-6.00768	1.88199e-09	7.9645e-08
AT5G08720	polyketide cyclase/dehydrase/lipid transporter	616.06	-1.75918	0.293154	-6.00088	1.96252e-09	8.28881e-08
AT5G15780	Pollen Ole e 1 allergen and extensin family protein	19042.7	-2.21059	0.368487	-5.99908	1.98438e-09	8.36461e-08
AT2G30070	potassium transporter 1	791.967	-1.56712	0.261272	-5.99805	1.99696e-09	8.40101e-08
AT4G16880	Leucine-rich repeat (LRR) family protein	40.9446	-4.91356	0.81952	-5.99566	2.02666e-09	8.50917e-08
AT2G31980	PHYTOCYSTATIN 2	491.503	2.58417	0.431191	5.99309	2.05891e-09	8.61993e-08
AT5G22060	DNAJ homologue 2	5965.83	-1.48065	0.24708	-5.9926	2.06516e-09	8.61993e-08
AT5G60660	plasma membrane intrinsic protein 2	4603.31	2.55353	0.426102	5.99275	2.06321e-09	8.61993e-08
AT3G27110	Peptidase family M48 family protein	671.716	-1.75552	0.293162	-5.9882	2.12174e-09	8.82157e-08
AT5G11420	transmembrane protein, putative (Protein of unknown function, DUF642)	6256.09	1.40099	0.23395	5.98843	2.11872e-09	8.82157e-08
AT1G61340	F-box family protein	612.353	-2.84696	0.47566	-5.98528	2.16019e-09	8.95566e-08
AT2G42990	GDSL-like Lipase/Acylhydrolase superfamily protein	160.509	2.24757	0.375527	5.98511	2.16239e-09	8.95566e-08
AT5G52310	low-temperature-responsive protein 78 (LTI78) / desiccation-responsive protein 29A (RD29A)	3056.07	-2.32397	0.388935	-5.97521	2.29792e-09	9.49853e-08
AT5G66190	ferredoxin-NADP[+]-oxidoreductase 1	4148.54	-1.40558	0.235762	-5.96187	2.49364e-09	1.02876e-07
AT2G14900	Gibberellin-regulated family protein	1413.19	2.10169	0.352645	5.95978	2.52584e-09	1.04003e-07
AT1G15330	Cystathionine beta-synthase (CBS) protein	70.1293	2.98509	0.501025	5.95797	2.5539e-09	1.04956e-07
AT5G41900	alpha/beta-Hydrolases superfamily protein	356.126	2.04138	0.342834	5.95444	2.60956e-09	1.07037e-07
AT3G13080	multidrug resistance-associated protein 3	16594.8	-1.82927	0.30758	-5.94729	2.72621e-09	1.11607e-07
AT3G16350	Homeodomain-like superfamily protein	477.807	-1.9252	0.32376	-5.94638	2.74142e-09	1.12015e-07
AT2G34630	geranyl diphosphate synthase 1	1324.82	-1.37244	0.230853	-5.94508	2.7632e-09	1.12689e-07
AT3G13450	Transketolase family protein	1680.01	1.42841	0.241039	5.92604	3.1032e-09	1.26313e-07
AT4G34150	Calcium-dependent lipid-binding (CaLB domain) family protein	7914.47	-1.96068	0.331035	-5.92288	3.16355e-09	1.28525e-07
AT3G59140	multidrug resistance-associated protein 14	752.495	-2.18235	0.368614	-5.92044	3.21088e-09	1.30199e-07
AT4G17260	Lactate/malate dehydrogenase family protein	3028.86	-1.37094	0.231705	-5.91676	3.28339e-09	1.32887e-07
AT4G28740	LOW PSII ACCUMULATION-like protein	576.085	-1.53503	0.259575	-5.91363	3.34656e-09	1.35187e-07
AT4G37580	Acyl-CoA N-acyltransferases (NAT) superfamily protein	223.521	2.12614	0.359672	5.91134	3.39331e-09	1.36816e-07
AT1G23060	hypothetical protein	102.492	2.64918	0.448508	5.90666	3.49122e-09	1.40498e-07
AT4G12510	Bifunctional inhibitor/lipid-transfer protein/seed storage 2S albumin superfamily protein	207.883	3.15827	0.534952	5.90385	3.5511e-09	1.42639e-07
AT2G34060	Peroxidase superfamily protein	387.558	-2.26814	0.384227	-5.90312	3.56693e-09	1.43006e-07
AT1G22400	UDP-Glycosyltransferase superfamily protein	3104.97	-2.8348	0.48058	-5.89869	3.66389e-09	1.46617e-07
AT3G50970	dehydrin family protein	1061.07	-2.82511	0.47914	-5.89621	3.71941e-09	1.4856e-07
AT1G11120	CTTNBP 2 amino-terminal-like protein	218.935	2.01813	0.342759	5.88791	3.91105e-09	1.55923e-07
AT1G52890	NAC domain containing protein 19	256.861	-2.92299	0.497449	-5.87595	4.20422e-09	1.67298e-07
AT1G55810	uridine kinase-like 3	1805.54	1.83657	0.312961	5.86835	4.40141e-09	1.74291e-07
AT3G54990	Integrase-type DNA-binding superfamily protein	909.853	-1.46423	0.249517	-5.86824	4.40446e-09	1.74291e-07
AT5G18030	SAUR-like auxin-responsive protein family	197.679	2.6837	0.457316	5.86837	4.40106e-09	1.74291e-07
AT3G13100	multidrug resistance-associated protein 7	437.249	-2.13782	0.36461	-5.86332	4.53704e-09	1.79205e-07
AT2G37970	SOUL heme-binding family protein	5014.68	-2.16762	0.370243	-5.85459	4.7819e-09	1.88527e-07
AT1G78860	D-mannose binding lectin protein with Apple-like carbohydrate-binding domain-containing protein	400.989	1.7397	0.297183	5.85397	4.79975e-09	1.88882e-07
AT4G18510	CLAVATA3/ESR-related 2	87.1539	2.72509	0.465641	5.85234	4.84712e-09	1.90394e-07
AT5G42310	Pentatricopeptide repeat (PPR-like) superfamily protein	1206.06	-1.60383	0.274093	-5.85141	4.87427e-09	1.91109e-07
AT1G71810	Protein kinase superfamily protein	518.181	-1.76458	0.301881	-5.84527	5.05761e-09	1.97934e-07
AT3G06500	Plant neutral invertase family protein	3958.27	-1.55897	0.266757	-5.84415	5.09163e-09	1.989e-07
AT3G01516	transmembrane protein	53.4391	4.00024	0.684881	5.84078	5.19576e-09	2.02597e-07
AT2G01290	ribose-5-phosphate isomerase 2	1309.2	-1.77217	0.304016	-5.8292	5.5694e-09	2.1677e-07
AT5G11110	sucrose phosphate synthase 2F	1535.57	-1.56367	0.268293	-5.82821	5.60265e-09	2.17667e-07
AT5G03210	E3 ubiquitin-protein ligase	510.46	-2.43118	0.417481	-5.82346	5.764e-09	2.23528e-07
AT1G27670	transmembrane protein	1079.1	1.7322	0.297755	5.81753	5.97244e-09	2.31191e-07
AT4G26850	GDP-L-galactose phosphorylase 1	28764.6	-1.45905	0.250857	-5.81627	6.01769e-09	2.3252e-07
AT1G34000	one-helix protein 2	2869.46	-1.43885	0.247488	-5.81381	6.10665e-09	2.35531e-07
AT1G05340	cysteine-rich TM module stress tolerance protein	2630.38	-1.81131	0.313142	-5.7843	7.28137e-09	2.80333e-07
AT3G14810	mechanosensitive channel of small conductance-like 5	601.142	-1.74789	0.3024	-5.78005	7.46777e-09	2.86991e-07
AT2G40610	expansin A8	2776.14	1.65818	0.287028	5.77706	7.60187e-09	2.91619e-07
AT5G23660	bidirectional sugar transporter SWEET12-like protein	2796.51	1.74367	0.301906	5.77555	7.67011e-09	2.93709e-07
AT1G61590	Protein kinase superfamily protein	1191.54	1.51788	0.263369	5.7633	8.24831e-09	3.15284e-07
AT1G11260	sugar transporter 1	9963.22	2.53166	0.439435	5.76117	8.35304e-09	3.18716e-07
AT4G19420	Pectinacetylesterase family protein	938.11	1.90715	0.33109	5.76023	8.39999e-09	3.19935e-07
AT2G21880	RAB GTPase homolog 7A	117.555	2.72994	0.474446	5.75396	8.71782e-09	3.31448e-07
AT4G04750	Major facilitator superfamily protein	81.2478	-2.58363	0.449275	-5.75068	8.88878e-09	3.37347e-07
AT1G03070	Bax inhibitor-1 family protein	163.518	-2.42449	0.421939	-5.74607	9.13437e-09	3.46051e-07
AT1G79920	Heat shock protein 70 (Hsp 70) family protein	13815.1	-1.47342	0.256482	-5.74472	9.20718e-09	3.48192e-07
AT1G48650	DEA(D/H)-box RNA helicase family protein	2712.65	-1.62976	0.283756	-5.74353	9.27207e-09	3.50025e-07
AT1G76680	12-oxophytodienoate reductase 1	10464.8	-1.5295	0.266393	-5.74153	9.38246e-09	3.53566e-07
AT1G64680	beta-carotene isomerase D27	1639.25	-1.62437	0.283024	-5.73934	9.50444e-09	3.57531e-07
AT2G36320	A20/AN1-like zinc finger family protein	8133.81	1.59393	0.277875	5.73615	9.68549e-09	3.637e-07
AT1G49032	hypothetical protein	665.612	2.01043	0.350817	5.73071	1.00011e-08	3.74892e-07
AT1G75590	SAUR-like auxin-responsive protein family	135.695	2.3293	0.406515	5.72992	1.00477e-08	3.75977e-07
AT3G55800	sedoheptulose-bisphosphatase	5962.42	-1.37295	0.239685	-5.72816	1.01528e-08	3.79244e-07
AT1G08050	Zinc finger (C3HC4-type RING finger) family protein	2145.98	-2.39648	0.418653	-5.72425	1.0389e-08	3.87391e-07
AT2G22450	riboflavin biosynthesis protein	714.742	1.46953	0.256785	5.72281	1.04779e-08	3.90022e-07
AT1G23550	similar to RCD one 2	253.158	-1.76343	0.308231	-5.72113	1.05817e-08	3.93202e-07
AT2G28840	hypothetical protein	18049.1	1.49862	0.26206	5.71863	1.07386e-08	3.98336e-07
AT3G18750	with no lysine (K) kinase 6	309.203	-1.78701	0.31253	-5.71788	1.07859e-08	3.98703e-07
AT3G50890	homeobox protein 28	114.282	2.67748	0.468243	5.71815	1.07691e-08	3.98703e-07
AT1G65230	transmembrane protein, putative (DUF2358)	807.031	-1.90154	0.332613	-5.71696	1.08446e-08	4.00182e-07
AT3G47780	ABC2 homolog 6	1768.62	-1.60069	0.280261	-5.71142	1.1204e-08	4.1273e-07
AT2G41680	NADPH-dependent thioredoxin reductase C	2316.78	-1.6089	0.281883	-5.7077	1.14513e-08	4.21113e-07
AT1G30190	cotton fiber protein	36.117	-5.72063	1.00414	-5.69703	1.21913e-08	4.47552e-07
AT5G57240	OSBP(oxysterol binding protein)-related protein 4C	1632.53	1.42778	0.250909	5.69042	1.26724e-08	4.64416e-07
AT4G03020	transducin family protein / WD-40 repeat family protein	2906.16	-1.34314	0.23608	-5.68936	1.27517e-08	4.6652e-07
AT5G10380	RING/U-box superfamily protein	176.393	-2.647	0.465317	-5.68859	1.28096e-08	4.67035e-07
AT5G49440	hypothetical protein	11558.6	1.3075	0.229841	5.68872	1.27991e-08	4.67035e-07
AT2G05100	photosystem II light harvesting complex protein 2.1	51611.9	-1.51978	0.267268	-5.68636	1.29774e-08	4.72348e-07
AT2G29450	glutathione S-transferase tau 5	3697.62	-1.76901	0.311118	-5.68596	1.30083e-08	4.72666e-07
AT1G77330	2-oxoglutarate (2OG) and Fe(II)-dependent oxygenase superfamily protein	1228.98	1.62141	0.285222	5.68474	1.3101e-08	4.75222e-07
AT4G12690	DUF868 family protein (DUF868)	247.997	1.67444	0.294622	5.68338	1.32062e-08	4.78224e-07
AT2G04690	Pyridoxamine 5-phosphate oxidase family protein	1178.2	1.71965	0.302622	5.6825	1.32736e-08	4.79854e-07
AT4G39510	cytochrome P450, family 96, subfamily A, polypeptide 12	273.339	-2.00691	0.353801	-5.67242	1.40793e-08	5.08117e-07
AT3G26570	phosphate transporter 2	10616.2	-1.87654	0.330874	-5.67149	1.41565e-08	5.10039e-07
AT1G36060	Integrase-type DNA-binding superfamily protein	711.732	2.27943	0.401941	5.67106	1.41917e-08	5.10446e-07
AT4G35250	NAD(P)-binding Rossmann-fold superfamily protein	3282.42	-1.79295	0.316631	-5.6626	1.49096e-08	5.35364e-07
AT3G17580	SsrA-binding protein	89.7291	2.8642	0.506322	5.65686	1.54166e-08	5.52456e-07
AT5G25450	Cytochrome bd ubiquinol oxidase, 14kDa subunit	273.7	-1.99187	0.352131	-5.65663	1.54374e-08	5.52456e-07
AT2G34460	NAD(P)-binding Rossmann-fold superfamily protein	775.279	-1.74391	0.308346	-5.65569	1.55221e-08	5.54557e-07
AT3G28580	P-loop containing nucleoside triphosphate hydrolases superfamily protein	594.202	-1.87599	0.331785	-5.65424	1.56537e-08	5.58324e-07
AT4G34240	aldehyde dehydrogenase 3I1	1472.4	-1.34148	0.237265	-5.65393	1.5682e-08	5.58401e-07
AT2G02630	Cysteine/Histidine-rich C1 domain family protein	63.7347	2.61785	0.463192	5.65175	1.58826e-08	5.64602e-07
AT3G17100	sequence-specific DNA binding transcription factor	3318.07	1.45804	0.258243	5.64597	1.64249e-08	5.82905e-07
AT3G13470	TCP-1/cpn60 chaperonin family protein	4724.16	-1.64446	0.291361	-5.64407	1.66072e-08	5.88396e-07
AT2G30950	FtsH extracellular protease family	17632.4	-1.77892	0.315233	-5.6432	1.66919e-08	5.90419e-07
AT3G57190	peptide chain release factor	381.35	-1.64338	0.291396	-5.63968	1.70366e-08	6.01611e-07
AT3G01440	PsbQ-like 1	118.634	-2.53578	0.449861	-5.6368	1.73238e-08	6.10742e-07
AT4G27940	manganese tracking factor for mitochondrial SOD2	1167.49	-1.64599	0.292186	-5.63336	1.76734e-08	6.22039e-07
AT1G53830	pectin methylesterase 2	331.266	1.87564	0.333009	5.63239	1.77727e-08	6.24504e-07
AT1G17420	lipoxygenase 3	141.332	-2.35164	0.417656	-5.63057	1.79615e-08	6.30102e-07
AT1G75900	GDSL-like Lipase/Acylhydrolase superfamily protein	517.031	1.58587	0.28178	5.62804	1.82271e-08	6.38367e-07
AT2G25130	ARM repeat superfamily protein	31.186	3.94659	0.701727	5.62411	1.86463e-08	6.51978e-07
AT5G13200	GRAM domain family protein	1307.58	-1.54671	0.275058	-5.62324	1.87411e-08	6.54219e-07
AT3G20130	cytochrome P450, family 705, subfamily A, polypeptide 22	311.452	1.83297	0.326383	5.61599	1.95436e-08	6.81121e-07
AT3G45290	Seven transmembrane MLO family protein	451.988	2.95161	0.525752	5.61409	1.97603e-08	6.8755e-07
AT5G25120	cytochrome p450, family 71, subfamily B, polypeptide 11	566.007	-1.63803	0.291799	-5.61354	1.98231e-08	6.88612e-07
AT1G70260	nodulin MtN21 /EamA-like transporter family protein	111.039	2.19245	0.390746	5.61094	2.01227e-08	6.97882e-07
AT5G09230	sirtuin 2	468.027	-1.8261	0.325553	-5.60924	2.03217e-08	7.03637e-07
AT5G20070	nudix hydrolase homolog 19	2747.78	-1.5375	0.274227	-5.60667	2.06258e-08	7.13011e-07
AT5G40730	arabinogalactan protein 24	1313.51	2.06161	0.368311	5.59747	2.17507e-08	7.50682e-07
AT5G54270	light-harvesting chlorophyll B-binding protein 3	38676.1	-1.73298	0.30962	-5.59712	2.17947e-08	7.50982e-07
AT1G57770	FAD/NAD(P)-binding oxidoreductase family protein	628.141	-2.05905	0.368087	-5.59392	2.21995e-08	7.637e-07
AT1G13280	allene oxide cyclase 4	1670.19	2.05852	0.368203	5.5907	2.26153e-08	7.76749e-07
AT1G17380	jasmonate-zim-domain protein 5	100.115	-3.033	0.543509	-5.58041	2.39955e-08	8.22829e-07
AT1G66840	PLASTID MOVEMENT IMPAIRED protein (DUF827)	338.942	-1.82235	0.327068	-5.57177	2.52163e-08	8.62165e-07
AT2G26695	Ran BP2/NZF zinc finger-like superfamily protein	221.961	1.88605	0.338503	5.57172	2.52235e-08	8.62165e-07
AT2G16660	Major facilitator superfamily protein	213.382	-2.01723	0.362256	-5.56852	2.56907e-08	8.76732e-07
AT4G27450	aluminum induced protein with YGL and LRDR motifs	8435.35	1.89623	0.340567	5.56787	2.57869e-08	8.78608e-07
AT3G50930	cytochrome BC1 synthesi	3953.32	-1.94348	0.349271	-5.5644	2.63059e-08	8.94864e-07
AT3G25230	rotamase FKBP 1	4204.02	-1.47636	0.265588	-5.55883	2.71587e-08	9.22402e-07
AT5G64170	dentin sialophosphoprotein-like protein	2260.26	-1.33543	0.240395	-5.55515	2.77367e-08	9.40535e-07
AT4G23920	UDP-D-glucose/UDP-D-galactose 4-epimerase 2	226.174	-2.01631	0.363241	-5.55087	2.84244e-08	9.62325e-07
AT5G17310	UDP-glucose pyrophosphorylase 2	1141.64	-1.38141	0.249055	-5.5466	2.91282e-08	9.8459e-07
AT4G36220	ferulic acid 5-hydroxylase 1	1944.58	-2.07191	0.373605	-5.54572	2.92752e-08	9.87992e-07
AT5G51970	GroES-like zinc-binding alcohol dehydrogenase family protein	4972.3	1.27754	0.230426	5.54425	2.95215e-08	9.94732e-07
AT1G13470	hypothetical protein (DUF1262)	21.6256	-7.83373	1.41332	-5.5428	2.97674e-08	1.00143e-06
AT5G08790	NAC (No Apical Meristem) domain transcriptional regulator superfamily protein	4039.39	-1.54229	0.278342	-5.54099	3.00772e-08	1.01026e-06
AT1G42970	glyceraldehyde-3-phosphate dehydrogenase B subunit	22353.4	-1.45827	0.263354	-5.53731	3.07154e-08	1.02942e-06
AT2G26080	glycine decarboxylase P-protein 2	18699.3	-1.94902	0.35199	-5.53715	3.07442e-08	1.02942e-06
AT4G17840	CAAX protease self-immunity protein	1637.06	-1.33986	0.242141	-5.53339	3.14106e-08	1.05009e-06
AT5G42900	cold regulated protein 27	327.653	2.49138	0.450589	5.52915	3.21781e-08	1.07406e-06
AT1G29060	Target SNARE coiled-coil domain protein	430.666	-1.83946	0.332887	-5.52577	3.28037e-08	1.09323e-06
AT3G14620	cytochrome P450, family 72, subfamily A, polypeptide 8	1958.7	-1.94324	0.352187	-5.51764	3.43588e-08	1.14328e-06
AT2G04350	AMP-dependent synthetase and ligase family protein	2767.03	-1.44157	0.261536	-5.51193	3.54924e-08	1.17732e-06
AT4G17460	Homeobox-leucine zipper protein 4 (HB-4) / HD-ZIP protein	401.91	1.91969	0.348276	5.51197	3.54843e-08	1.17732e-06
AT1G01790	K+ efflux antiporter 1	2648.18	-1.51055	0.274098	-5.511	3.56809e-08	1.18174e-06
AT1G33560	Disease resistance protein (CC-NBS-LRR class) family	1311.82	-1.49696	0.271829	-5.50701	3.64988e-08	1.20695e-06
AT3G12710	DNA glycosylase superfamily protein	2310.95	1.35645	0.246331	5.5066	3.65827e-08	1.20785e-06
AT5G41610	cation/H+ exchanger 18	815.227	-2.20259	0.400116	-5.50488	3.69426e-08	1.21785e-06
AT1G07510	FTSH protease 10	3541.65	-1.73981	0.316114	-5.50374	3.71826e-08	1.22387e-06
AT5G64750	Integrase-type DNA-binding superfamily protein	518.369	-2.03516	0.369957	-5.50108	3.77481e-08	1.24057e-06
AT1G79600	Protein kinase superfamily protein	5182.4	-1.91873	0.349163	-5.49522	3.90218e-08	1.28045e-06
AT4G16890	TIR-NBS-LRR class disease resistance protein	4680.78	-2.07653	0.378178	-5.49089	3.99916e-08	1.30998e-06
AT5G07990	Cytochrome P450 superfamily protein	379.301	-1.55686	0.283548	-5.49066	4.00444e-08	1.30998e-06
AT3G09650	Tetratricopeptide repeat (TPR)-like superfamily protein	1759.74	-2.06077	0.375388	-5.4897	4.02622e-08	1.31509e-06
AT4G37310	cytochrome P450, family 81, subfamily H, polypeptide 1	2212.49	-1.83223	0.333913	-5.48715	4.08463e-08	1.33213e-06
AT3G43270	Plant invertase/pectin methylesterase inhibitor superfamily	1593.35	1.50618	0.274629	5.48441	4.14852e-08	1.3509e-06
AT5G08740	NAD(P)H dehydrogenase C1	774.33	-1.37174	0.250182	-5.48294	4.18305e-08	1.36006e-06
AT5G54165	Avr9/Cf-9 rapidly elicited protein	111.694	-3.24389	0.592599	-5.47401	4.39962e-08	1.4283e-06
AT5G65890	ACT domain repeat 1	92.5663	-2.90256	0.530351	-5.47291	4.42711e-08	1.43504e-06
AT3G48260	with no lysine (K) kinase 3	307.378	1.91273	0.349614	5.47098	4.47555e-08	1.44854e-06
AT4G31860	Protein phosphatase 2C family protein	2057.72	-1.359	0.248555	-5.46758	4.56219e-08	1.47435e-06
AT1G56060	cysteine-rich/transmembrane domain protein B	419.191	-2.32109	0.424972	-5.46174	4.71499e-08	1.52142e-06
AT1G34420	leucine-rich repeat transmembrane protein kinase family protein	225.536	-1.90844	0.349688	-5.45754	4.82774e-08	1.55545e-06
AT1G63800	ubiquitin-conjugating enzyme 5	968.229	1.90696	0.349955	5.44917	5.06049e-08	1.62798e-06
AT2G41100	Calcium-binding EF hand family protein	1989.2	-1.90846	0.350448	-5.44577	5.15828e-08	1.65694e-06
AT2G34590	Transketolase family protein	6466.36	1.49837	0.275202	5.44464	5.19106e-08	1.66496e-06
AT3G10270	DNA gyrase subunit B	1056.74	-1.60092	0.29435	-5.43884	5.3629e-08	1.7175e-06
AT2G38530	lipid transfer protein 2	233233	1.87291	0.344788	5.43205	5.57098e-08	1.78146e-06
AT2G45050	GATA transcription factor 2	906.479	1.62494	0.300196	5.41295	6.19953e-08	1.97949e-06
AT2G33250	transmembrane protein	830.351	-1.49025	0.275419	-5.41086	6.27244e-08	1.99978e-06
AT4G35750	SEC14 cytosolic factor family protein / phosphoglyceride transfer family protein	8631.22	1.37734	0.254677	5.4082	6.36616e-08	2.02662e-06
AT1G19530	DNA polymerase epsilon catalytic subunit A	2620.08	2.21764	0.410127	5.40722	6.40117e-08	2.0317e-06
AT2G35820	ureidoglycolate hydrolase	375.298	1.886	0.348793	5.40722	6.40109e-08	2.0317e-06
AT4G25100	Fe superoxide dismutase 1	12782.7	1.51041	0.279942	5.39544	6.83541e-08	2.16631e-06
AT3G29410	Terpenoid cyclases/Protein prenyltransferases superfamily protein	65.5332	3.24939	0.602281	5.39514	6.84719e-08	2.16682e-06
AT3G21510	histidine-containing phosphotransmitter 1	290.037	-2.00823	0.37239	-5.39281	6.9366e-08	2.19186e-06
AT1G02810	Plant invertase/pectin methylesterase inhibitor superfamily	516.742	1.93393	0.359227	5.38357	7.30227e-08	2.304e-06
AT1G29700	Metallo-hydrolase/oxidoreductase superfamily protein	260.284	-1.62381	0.301712	-5.38199	7.3665e-08	2.31741e-06
AT3G15090	GroES-like zinc-binding alcohol dehydrogenase family protein	865.911	-1.55278	0.288504	-5.38218	7.35898e-08	2.31741e-06
AT2G42570	TRICHOME BIREFRINGENCE-LIKE 39	691.438	1.44531	0.268571	5.38147	7.38811e-08	2.32078e-06
AT3G03840	SAUR-like auxin-responsive protein family	49.9346	3.04626	0.566152	5.38064	7.42224e-08	2.32807e-06
AT2G18690	transmembrane protein	22097.8	-1.90071	0.353382	-5.37864	7.50507e-08	2.3506e-06
AT4G24190	Chaperone protein htpG family protein	11405.9	-1.68441	0.313313	-5.37612	7.61097e-08	2.38027e-06
AT3G23800	selenium-binding protein 3	470.798	1.74645	0.325117	5.37177	7.79691e-08	2.43485e-06
AT1G48300	diacylglycerol acyltransferase	3591.11	1.36397	0.254004	5.36987	7.87952e-08	2.45705e-06
AT1G53450	epstein-barr nuclear antigen	553.15	1.49147	0.277922	5.36649	8.02851e-08	2.49985e-06
AT3G08590	Phosphoglycerate mutase, 2,3-bisphosphoglycerate-independent	34017.8	-1.29783	0.241897	-5.36524	8.08431e-08	2.51356e-06
AT1G05810	Rab GTPase-like A5A protein	1015.28	1.79676	0.335233	5.35972	8.33511e-08	2.58777e-06
AT2G21320	B-box zinc finger family protein	453.321	-1.5022	0.280377	-5.3578	8.42399e-08	2.61156e-06
AT3G55500	expansin A16	318.947	2.81126	0.524887	5.35593	8.51171e-08	2.63492e-06
AT4G27654	transmembrane protein	79.3057	2.28902	0.427658	5.35245	8.67709e-08	2.68223e-06
AT1G14345	NAD(P)-linked oxidoreductase superfamily protein	3029.05	-1.80378	0.337058	-5.35156	8.72012e-08	2.69163e-06
AT4G33970	Leucine-rich repeat (LRR) family protein	69.0004	2.31567	0.433481	5.34203	9.19136e-08	2.83298e-06
AT1G69570	Dof-type zinc finger DNA-binding family protein	414.542	1.62556	0.304713	5.33472	9.56922e-08	2.94519e-06
AT1G65970	thioredoxin-dependent peroxidase 2	11498.3	2.11867	0.397741	5.32676	9.99806e-08	3.07275e-06
AT5G18060	SAUR-like auxin-responsive protein family	128.43	2.54213	0.4773	5.32606	1.00368e-07	3.08021e-06
AT4G12720	MutT/nudix family protein	2980.44	-1.66122	0.312174	-5.32145	1.02943e-07	3.1547e-06
AT4G28660	photosystem II reaction center PSB28 protein	2552.54	-1.79824	0.338071	-5.31912	1.04271e-07	3.19082e-06
AT4G37220	Cold acclimation protein WCOR413 family	171.828	2.60969	0.490668	5.31864	1.04546e-07	3.19465e-06
AT3G26470	Powdery mildew resistance protein, RPW8 domain-containing protein	978.68	-1.29036	0.242705	-5.31657	1.05742e-07	3.22658e-06
AT2G01450	MAP kinase 17	11499.7	1.37583	0.258898	5.31417	1.07146e-07	3.26008e-06
AT3G14420	Aldolase-type TIM barrel family protein	14751.2	-1.28547	0.241894	-5.31419	1.07135e-07	3.26008e-06
AT4G08390	stromal ascorbate peroxidase	5225.77	-1.39754	0.263073	-5.31235	1.08221e-07	3.28811e-06
AT2G38780	cytochrome C oxidase subunit	417.503	-1.65237	0.311084	-5.31165	1.0864e-07	3.29613e-06
AT3G23920	beta-amylase 1	6147.06	-1.35977	0.256028	-5.31104	1.09002e-07	3.30243e-06
AT2G18680	transmembrane protein	168.469	-2.3706	0.446399	-5.3105	1.09324e-07	3.30747e-06
AT4G23400	plasma membrane intrinsic protein 1	8684.4	1.82497	0.343886	5.3069	1.11503e-07	3.36385e-06
AT4G37370	cytochrome P450, family 81, subfamily D, polypeptide 8	10838.1	-2.0872	0.393292	-5.30702	1.11435e-07	3.36385e-06
AT1G56520	Disease resistance protein (TIR-NBS-LRR class) family	181.63	-1.87822	0.354286	-5.30142	1.14907e-07	3.45928e-06
AT2G36970	UDP-Glycosyltransferase superfamily protein	171.024	-1.87679	0.354025	-5.30129	1.1499e-07	3.45928e-06
AT4G31290	ChaC-like family protein	4213.34	1.92088	0.362949	5.29244	1.20695e-07	3.62579e-06
AT1G70270	transcription factor	17.9754	7.68272	1.45252	5.28925	1.22822e-07	3.68449e-06
AT1G73870	B-box type zinc finger protein with CCT domain-containing protein	99.0121	-2.75776	0.521647	-5.28664	1.24582e-07	3.73205e-06
AT2G18050	histone H1-3	591.452	1.8535	0.350707	5.28504	1.25674e-07	3.75947e-06
AT3G21690	MATE efflux family protein	8701.32	-1.93733	0.366595	-5.28467	1.25932e-07	3.76192e-06
AT2G25900	Zinc finger C-x8-C-x5-C-x3-H type family protein	1797.58	1.61595	0.305814	5.28411	1.2632e-07	3.76821e-06
AT4G17730	syntaxin of plants 23	3343.02	1.70879	0.323635	5.28	1.29185e-07	3.84832e-06
AT2G40420	Transmembrane amino acid transporter family protein	614.471	1.56885	0.297286	5.27724	1.31143e-07	3.90118e-06
AT2G32920	PDI-like 2-3	2364.25	-1.32356	0.250827	-5.27678	1.31475e-07	3.90562e-06
AT3G10160	DHFS-FPGS homolog C	1485.48	-1.3602	0.257808	-5.27604	1.32008e-07	3.91599e-06
AT4G23180	cysteine-rich RLK (RECEPTOR-like protein kinase) 10	1526.52	-1.76567	0.334863	-5.2728	1.34355e-07	3.97455e-06
AT5G17230	PHYTOENE SYNTHASE	5084.65	-1.19492	0.226619	-5.27282	1.34342e-07	3.97455e-06
AT1G30320	Remorin family protein	829.128	-1.33313	0.253011	-5.26907	1.37115e-07	4.04499e-06
AT1G53680	glutathione S-transferase TAU 28	72.0652	-2.32805	0.441817	-5.26926	1.36978e-07	4.04499e-06
AT1G03940	HXXXD-type acyl-transferase family protein	502.098	-1.42847	0.27114	-5.26837	1.3764e-07	4.05486e-06
AT1G65040	RING/U-box superfamily protein	1448.61	-1.55278	0.294766	-5.26785	1.38034e-07	4.06086e-06
AT1G47530	MATE efflux family protein	5918.11	-1.38291	0.262568	-5.26687	1.38766e-07	4.07679e-06
AT3G06250	FAR1-related sequence 7	1372.12	-1.533	0.29111	-5.26607	1.39379e-07	4.08914e-06
AT1G25230	Calcineurin-like metallo-phosphoesterase superfamily protein	4355.9	1.57964	0.300024	5.26505	1.40149e-07	4.1061e-06
AT1G12800	Nucleic acid-binding, OB-fold-like protein	3114.13	-1.55656	0.295831	-5.26164	1.42776e-07	4.17161e-06
AT4G22810	Putative AT-hook DNA-binding family protein	251.06	2.01087	0.382175	5.26164	1.42775e-07	4.17161e-06
AT1G32870	NAC domain protein 13	2361.63	-1.26929	0.241431	-5.25738	1.46125e-07	4.26362e-06
AT5G67385	Phototropic-responsive NPH3 family protein	2340.93	-1.34813	0.256538	-5.2551	1.47941e-07	4.31071e-06
AT1G02390	glycerol-3-phosphate acyltransferase 2	207.633	-1.77297	0.337522	-5.2529	1.49721e-07	4.35662e-06
AT5G47590	Heat shock protein HSP20/alpha crystallin family	142.711	2.0546	0.391276	5.25101	1.51266e-07	4.39558e-06
AT5G63100	S-adenosyl-L-methionine-dependent methyltransferases superfamily protein	181.258	-1.76917	0.337023	-5.2494	1.52595e-07	4.42816e-06
AT1G56340	calreticulin 1a	6733.37	-1.54431	0.294217	-5.24887	1.53034e-07	4.43487e-06
AT1G72200	RING/U-box superfamily protein	1141.38	1.42409	0.271379	5.24761	1.54082e-07	4.45917e-06
AT3G47380	Plant invertase/pectin methylesterase inhibitor superfamily protein	96.7899	3.05455	0.582282	5.24584	1.55576e-07	4.4963e-06
AT2G24300	Calmodulin-binding protein	473.195	1.85601	0.353948	5.24374	1.57358e-07	4.54166e-06
AT3G16770	ethylene-responsive element binding protein	25019.5	1.36411	0.26051	5.23632	1.63814e-07	4.72159e-06
AT2G43050	Plant invertase/pectin methylesterase inhibitor superfamily	12332.3	1.79399	0.342632	5.23592	1.64169e-07	4.72545e-06
AT2G46660	cytochrome P450, family 78, subfamily A, polypeptide 6	143.205	1.87924	0.35893	5.23566	1.64396e-07	4.7256e-06
AT1G11740	ankyrin repeat family protein	87.5392	2.4826	0.4743	5.23423	1.65671e-07	4.75585e-06
AT1G52870	Peroxisomal membrane 22 kDa (Mpv17/PMP22) family protein	659.016	-1.52551	0.29156	-5.23223	1.67478e-07	4.80126e-06
AT1G20160	Subtilisin-like serine endopeptidase family protein	1314.28	1.6326	0.312347	5.22687	1.72403e-07	4.93581e-06
AT2G25450	2-oxoglutarate (2OG) and Fe(II)-dependent oxygenase superfamily protein	13599.6	-1.48717	0.284623	-5.22504	1.74118e-07	4.97825e-06
AT1G34050	Ankyrin repeat family protein	103.683	-2.45642	0.470175	-5.22448	1.74643e-07	4.98655e-06
AT1G32940	Subtilase family protein	5618.66	-2.35214	0.450435	-5.22193	1.77068e-07	5.04905e-06
AT3G55770	GATA type zinc finger transcription factor family protein	11858.4	1.68007	0.321927	5.21878	1.80104e-07	5.12874e-06
AT1G07010	Calcineurin-like metallo-phosphoesterase superfamily protein	877.236	-1.3561	0.259874	-5.21828	1.80591e-07	5.13576e-06
AT5G51830	pfkB-like carbohydrate kinase family protein	2934.17	-1.47697	0.283199	-5.21529	1.8353e-07	5.21241e-06
AT1G35420	alpha/beta-Hydrolases superfamily protein	1053.82	1.37319	0.263592	5.20954	1.89314e-07	5.36952e-06
AT1G09570	phytochrome A	21542.7	1.48799	0.285736	5.20755	1.91352e-07	5.42013e-06
AT2G17220	Protein kinase superfamily protein	1700.68	-1.34123	0.257596	-5.20671	1.92215e-07	5.43734e-06
AT5G41750	Disease resistance protein (TIR-NBS-LRR class) family	1250.21	-2.58047	0.495812	-5.20454	1.94478e-07	5.49407e-06
AT1G66390	myb domain protein 90	41.4475	-3.65084	0.701702	-5.20284	1.9627e-07	5.53737e-06
AT3G44830	Lecithin:cholesterol acyltransferase family protein	81.4763	-2.84957	0.547972	-5.20021	1.99068e-07	5.60888e-06
AT5G22290	NAC domain containing protein 89	574.272	-1.78626	0.343531	-5.19971	1.99596e-07	5.61632e-06
AT4G15630	Uncharacterized protein family (UPF0497)	1282.87	-1.73691	0.334191	-5.19736	2.02135e-07	5.68029e-06
AT3G22890	ATP sulfurylase 1	22739	-1.34838	0.259637	-5.19335	2.06547e-07	5.79665e-06
AT5G18170	glutamate dehydrogenase 1	2984.13	1.26508	0.243801	5.18901	2.1142e-07	5.92561e-06
AT1G13670	hypothetical protein	885.841	-1.69721	0.3271	-5.18865	2.11828e-07	5.92924e-06
AT2G42600	phosphoenolpyruvate carboxylase 2	7794.61	-1.64112	0.316522	-5.18487	2.1616e-07	6.04257e-06
AT4G39670	Glycolipid transfer protein (GLTP) family protein	708.864	-2.41151	0.465179	-5.18404	2.1713e-07	6.06174e-06
AT5G54510	Auxin-responsive GH3 family protein	4058.16	-1.33206	0.257004	-5.18304	2.18301e-07	6.08646e-06
AT2G23910	NAD(P)-binding Rossmann-fold superfamily protein	361.659	-2.20326	0.425257	-5.18101	2.20691e-07	6.14507e-06
AT1G66350	RGA-like 1	1053.35	1.53064	0.295797	5.17462	2.2837e-07	6.34915e-06
AT5G14760	L-aspartate oxidase	762.272	-1.67602	0.323905	-5.17442	2.28616e-07	6.34915e-06
AT5G08030	PLC-like phosphodiesterases superfamily protein	39.9323	-3.7216	0.719485	-5.17259	2.30869e-07	6.4034e-06
AT2G35770	serine carboxypeptidase-like 28	344.633	-1.50988	0.291987	-5.17103	2.32805e-07	6.4487e-06
AT1G49380	cytochrome c biogenesis protein family	632.922	-1.58955	0.307598	-5.1676	2.37115e-07	6.55958e-06
AT3G23410	fatty alcohol oxidase 3	664.921	-2.75326	0.533116	-5.16447	2.41127e-07	6.66191e-06
AT1G15350	DUF4050 family protein	2863.86	1.59397	0.308868	5.1607	2.46026e-07	6.77971e-06
AT3G48090	alpha/beta-Hydrolases superfamily protein	737.341	-1.37973	0.267346	-5.16083	2.45858e-07	6.77971e-06
AT4G13790	SAUR-like auxin-responsive protein family	43.4592	3.96001	0.768188	5.15501	2.53624e-07	6.97105e-06
AT5G17380	Thiamine pyrophosphate dependent pyruvate decarboxylase family protein	10421	-1.58081	0.306654	-5.15503	2.53597e-07	6.97105e-06
AT5G13710	sterol methyltransferase 1	2611.32	1.19523	0.232011	5.15159	2.58286e-07	7.09007e-06
AT2G04030	Chaperone protein htpG family protein	5570.13	-1.37557	0.267276	-5.14665	2.6518e-07	7.26996e-06
AT1G43910	P-loop containing nucleoside triphosphate hydrolases superfamily protein	2219.68	-1.8833	0.36629	-5.14155	2.72481e-07	7.46051e-06
AT5G10860	Cystathionine beta-synthase (CBS) family protein	9168.5	1.54972	0.301486	5.14028	2.74325e-07	7.50138e-06
AT4G27700	Rhodanese/Cell cycle control phosphatase superfamily protein	1114.99	-1.34386	0.261529	-5.13845	2.77016e-07	7.56104e-06
AT5G56540	arabinogalactan protein 14	315.346	1.94389	0.378312	5.13831	2.77216e-07	7.56104e-06
AT3G25770	allene oxide cyclase 2	96.4677	-2.54315	0.495035	-5.13732	2.78687e-07	7.59146e-06
AT5G15190	hypothetical protein	109.491	2.18268	0.425007	5.13564	2.81187e-07	7.6498e-06
AT4G01140	transmembrane protein, putative (DUF1191)	97.2005	2.28009	0.444006	5.13527	2.81741e-07	7.65509e-06
AT3G49620	2-oxoglutarate (2OG) and Fe(II)-dependent oxygenase superfamily protein	174.534	-2.27467	0.443065	-5.13395	2.83722e-07	7.69911e-06
AT1G20010	tubulin beta-5 chain	7999.67	1.49666	0.291539	5.13366	2.84163e-07	7.70128e-06
AT5G07340	Calreticulin family protein	1753.85	-1.34326	0.261693	-5.13297	2.85206e-07	7.71237e-06
AT5G15450	casein lytic proteinase B3	1961.66	-1.39477	0.27173	-5.13291	2.85295e-07	7.71237e-06
AT5G41740	Disease resistance protein (TIR-NBS-LRR class) family	644.016	-2.55794	0.498397	-5.13233	2.86181e-07	7.72653e-06
AT1G67360	Rubber elongation factor protein (REF)	1186.43	-1.39975	0.272883	-5.12948	2.90539e-07	7.83427e-06
AT2G43235	phosphoribosylformylglycinamidine synthase	450.193	-1.51082	0.294573	-5.12886	2.91502e-07	7.85031e-06
AT5G65430	general regulatory factor 8	9044.45	1.36004	0.265284	5.12674	2.94807e-07	7.9293e-06
AT3G14370	Protein kinase superfamily protein	534.975	1.48594	0.290059	5.12291	3.00856e-07	8.08182e-06
AT3G17611	RHOMBOID-like protein 14	869.044	-1.36846	0.26745	-5.11669	3.10937e-07	8.34212e-06
AT5G58760	damaged DNA binding 2	700.967	-1.33393	0.260717	-5.11639	3.11442e-07	8.34515e-06
AT4G37150	methyl esterase 9	269.081	-2.0008	0.3911	-5.11582	3.12377e-07	8.35972e-06
AT5G64100	Peroxidase superfamily protein	4595.45	1.17946	0.23068	5.11297	3.17138e-07	8.47649e-06
AT5G52250	Transducin/WD40 repeat-like superfamily protein	2848.33	-1.53121	0.299535	-5.11195	3.18857e-07	8.51177e-06
AT1G18060	microbial collagenase	665.036	-1.91136	0.374169	-5.10828	3.25107e-07	8.66776e-06
AT5G61600	ethylene response factor 104	1902.34	1.16143	0.227544	5.10422	3.32167e-07	8.84494e-06
AT4G21180	DnaJ / Sec63 Brl domains-containing protein	832.466	-1.32823	0.260244	-5.10378	3.32936e-07	8.85435e-06
AT1G54780	thylakoid lumen 18.3 kDa protein	3556.38	-1.29783	0.254438	-5.10076	3.3829e-07	8.98554e-06
AT3G05490	ralf-like 22	1068.83	1.53852	0.302307	5.08928	3.59421e-07	9.53495e-06
AT4G24160	alpha/beta-Hydrolases superfamily protein	2456.85	-1.45305	0.285561	-5.08842	3.61064e-07	9.56663e-06
AT3G51750	hypothetical protein	14.7391	-7.27492	1.42998	-5.08741	3.62982e-07	9.60551e-06
AT1G21680	DPP6 N-terminal domain-like protein	5991.12	1.48554	0.292092	5.08587	3.65949e-07	9.67201e-06
AT3G23880	F-box and associated interaction domains-containing protein	570.224	1.95813	0.385168	5.08384	3.69885e-07	9.76397e-06
AT1G78570	rhamnose biosynthesis 1	11034	-1.32734	0.261516	-5.07556	3.86366e-07	1.01864e-05
AT1G75750	GAST1 protein homolog 1	5809.96	1.23634	0.243836	5.07038	3.97031e-07	1.04547e-05
AT2G23420	nicotinate phosphoribosyltransferase 2	864.632	-1.42432	0.281004	-5.06868	4.00581e-07	1.05351e-05
AT4G04350	tRNA synthetase class I (I, L, M and V) family protein	1030.2	-1.46315	0.288709	-5.06791	4.02213e-07	1.0565e-05
ATCG00300	YCF9	745.035	-2.34407	0.462655	-5.06658	4.05037e-07	1.06261e-05
AT1G19150	PSI type II chlorophyll a/b-binding protein (Lhca2*1)	1474.22	-1.32967	0.262709	-5.06138	4.1624e-07	1.09066e-05
AT5G17780	alpha/beta-Hydrolases superfamily protein	250.623	-1.8266	0.360958	-5.06042	4.18344e-07	1.09483e-05
AT1G24140	Matrixin family protein	505.276	-1.94007	0.383458	-5.0594	4.20578e-07	1.09933e-05
AT3G20810	2-oxoglutarate (2OG) and Fe(II)-dependent oxygenase superfamily protein	426.937	1.60882	0.318033	5.05865	4.2224e-07	1.10184e-05
AT5G06220	LETM1-like protein	2887.62	-1.37429	0.271679	-5.0585	4.22574e-07	1.10184e-05
AT1G80280	alpha/beta-Hydrolases superfamily protein	1221.21	1.39251	0.275368	5.05692	4.26082e-07	1.10963e-05
AT3G56040	UDP-glucose pyrophosphorylase 3	2102.22	-1.4066	0.278277	-5.05466	4.31154e-07	1.12147e-05
AT1G54820	Protein kinase superfamily protein	82.4173	-2.08814	0.413382	-5.05134	4.38722e-07	1.13977e-05
AT1G23330	alpha/beta-Hydrolases superfamily protein	609.141	-1.37108	0.271669	-5.04688	4.49086e-07	1.16527e-05
AT5G40390	Raffinose synthase family protein	4210.74	-1.33723	0.264991	-5.04632	4.50393e-07	1.16725e-05
AT5G58330	lactate/malate dehydrogenase family protein	5254.65	-1.39592	0.276638	-5.04602	4.51103e-07	1.16767e-05
AT2G19870	tRNA/rRNA methyltransferase (SpoU) family protein	672.599	-1.2595	0.249718	-5.04371	4.5659e-07	1.18044e-05
AT3G11600	E3 ubiquitin-protein ligase	742.155	2.13819	0.424165	5.04095	4.63233e-07	1.19472e-05
AT5G64840	general control non-repressible 5	8203.89	-1.48209	0.294005	-5.04104	4.62999e-07	1.19472e-05
AT1G55370	NDH-dependent cyclic electron flow 5	248.107	-1.79079	0.355339	-5.03967	4.66338e-07	1.20127e-05
AT5G04410	NAC domain containing protein 2	4470.82	-1.24069	0.246227	-5.03882	4.68418e-07	1.20517e-05
AT1G04620	coenzyme F420 hydrogenase family / dehydrogenase, beta subunit family	518	1.29599	0.257294	5.03701	4.72871e-07	1.21517e-05
AT5G28770	bZIP transcription factor family protein	368.97	1.48428	0.294796	5.03494	4.78003e-07	1.22687e-05
AT1G17700	prenylated RAB acceptor 1.F1	434.942	1.44672	0.28745	5.03294	4.83004e-07	1.23673e-05
AT4G34550	F-box protein	14.5815	-7.2584	1.44216	-5.03301	4.82838e-07	1.23673e-05
AT1G20823	RING/U-box superfamily protein	328.656	-1.54315	0.306689	-5.03165	4.86279e-07	1.24363e-05
AT3G29240	PPR containing protein (DUF179)	16449	1.32412	0.263178	5.03125	4.87289e-07	1.24472e-05
AT2G20670	sugar phosphate exchanger, putative (DUF506)	4844.23	1.36441	0.271228	5.0305	4.89194e-07	1.24809e-05
AT4G34630	prostatic spermine-binding-like protein	915.481	-1.64969	0.328066	-5.02852	4.94275e-07	1.25954e-05
AT5G66760	succinate dehydrogenase 1-1	9307.61	-1.43241	0.284932	-5.02719	4.97713e-07	1.26679e-05
AT4G33930	Cupredoxin superfamily protein	98.8963	-6.62417	1.31801	-5.02587	5.0115e-07	1.27402e-05
AT1G74750	Pentatricopeptide repeat (PPR) superfamily protein	1032.94	-1.38216	0.275044	-5.02523	5.02837e-07	1.27679e-05
AT5G18210	NAD(P)-binding Rossmann-fold superfamily protein	145.04	1.70502	0.339377	5.02396	5.06168e-07	1.28372e-05
AT1G69040	ACT domain repeat 4	638.522	1.60869	0.320329	5.02201	5.11342e-07	1.2953e-05
AT1G74070	Cyclophilin-like peptidyl-prolyl cis-trans isomerase family protein	851.458	-1.79968	0.358892	-5.01454	5.31607e-07	1.34504e-05
AT4G15248	B-box type zinc finger family protein	73.5839	-2.82517	0.563434	-5.01419	5.32581e-07	1.3459e-05
AT2G47630	alpha/beta-Hydrolases superfamily protein	931.322	1.25171	0.24973	5.01224	5.37987e-07	1.35796e-05
AT3G61870	plant/protein	1976.29	-1.41766	0.282866	-5.01178	5.39281e-07	1.35961e-05
AT1G15950	cinnamoyl coa reductase 1	8378.88	-1.28022	0.255547	-5.00974	5.45035e-07	1.3725e-05
AT4G29270	HAD superfamily, subfamily IIIB acid phosphatase	1604.06	1.79137	0.357649	5.00872	5.47921e-07	1.37814e-05
AT3G50740	UDP-glucosyl transferase 72E1	5434.57	2.00551	0.400665	5.00546	5.57275e-07	1.40001e-05
AT1G77640	Integrase-type DNA-binding superfamily protein	182.249	2.22465	0.444659	5.00305	5.64298e-07	1.41599e-05
AT5G13630	magnesium-chelatase subunit chlH, chloroplast, putative / Mg-protoporphyrin IX chelatase, putative (CHLH)	60515.3	-1.80524	0.360913	-5.00188	5.67749e-07	1.42298e-05
AT4G25390	Protein kinase superfamily protein	1146.03	-1.69605	0.339166	-5.00066	5.71344e-07	1.43031e-05
AT1G80030	Molecular chaperone Hsp40/DnaJ family protein	1549.06	-1.67825	0.335963	-4.99533	5.87341e-07	1.46863e-05
AT5G39320	UDP-glucose 6-dehydrogenase family protein	1695.6	1.65454	0.33124	4.99498	5.88418e-07	1.46949e-05
AT5G66580	hypothetical protein	267.176	1.87717	0.375827	4.99477	5.89064e-07	1.46949e-05
AT3G11170	fatty acid desaturase 7	4046.88	-1.11048	0.22245	-4.99207	5.97343e-07	1.4884e-05
AT5G17460	glutamyl-tRNA (Gln) amidotransferase subunit C	551.012	-1.76406	0.353441	-4.9911	6.00363e-07	1.49418e-05
AT1G73920	alpha/beta-Hydrolases superfamily protein	3638.07	-1.29664	0.259902	-4.98898	6.06992e-07	1.50892e-05
AT3G18200	nodulin MtN21 /EamA-like transporter family protein	147.256	2.76419	0.554175	4.98793	6.10294e-07	1.51536e-05
AT1G71520	Integrase-type DNA-binding superfamily protein	110.91	-2.58097	0.517673	-4.98571	6.17336e-07	1.53106e-05
AT1G64860	sigma factor A	1922.23	-1.21535	0.243798	-4.98507	6.19386e-07	1.53437e-05
AT4G23250	cysteine-rich receptor-like protein kinase 17	840.715	-1.55908	0.31279	-4.98443	6.21444e-07	1.53768e-05
AT2G13547	hypothetical protein	103.311	2.35338	0.472748	4.97808	6.42173e-07	1.58713e-05
AT1G02090	Proteasome component (PCI) domain protein	1757.89	-1.22416	0.246059	-4.97507	6.52229e-07	1.61012e-05
AT3G61750	Cytochrome b561/ferric reductase transmembrane with DOMON related domain-containing protein	552.527	-1.54303	0.310259	-4.97337	6.57994e-07	1.62247e-05
AT4G14270	polyadenylate-binding protein interacting protein	962.855	1.60668	0.323173	4.97157	6.64122e-07	1.63569e-05
AT2G46490	hypothetical protein	1312.47	1.68506	0.33896	4.97126	6.6519e-07	1.63643e-05
AT5G01840	ovate family protein 1	250.046	-1.71576	0.345177	-4.97069	6.67165e-07	1.6394e-05
AT1G62570	flavin-monooxygenase glucosinolate S-oxygenase 4	1998.65	-1.21308	0.24407	-4.97022	6.68755e-07	1.64141e-05
AT3G15570	Phototropic-responsive NPH3 family protein	190.713	-1.69524	0.341257	-4.96762	6.77785e-07	1.66166e-05
AT1G68830	Serine/Threonine kinase domain protein	1306.64	-1.31574	0.264902	-4.96688	6.80399e-07	1.66616e-05
AT4G28720	Flavin-binding monooxygenase family protein	1105.03	1.16617	0.234869	4.96517	6.86421e-07	1.67898e-05
AT3G01830	Calcium-binding EF-hand family protein	47.9729	-4.31234	0.868887	-4.96306	6.93903e-07	1.69344e-05
AT3G03440	ARM repeat superfamily protein	395.63	-1.53784	0.309857	-4.96306	6.93921e-07	1.69344e-05
AT1G18900	Pentatricopeptide repeat (PPR) superfamily protein	1472.5	-1.4765	0.297531	-4.96251	6.95879e-07	1.69627e-05
AT3G59780	Rhodanese/Cell cycle control phosphatase superfamily protein	2278.64	-1.37049	0.276386	-4.9586	7.10047e-07	1.72884e-05
AT4G37870	phosphoenolpyruvate carboxykinase 1	54433.6	1.80564	0.364585	4.95258	7.3237e-07	1.78115e-05
AT1G06180	myb domain protein 13	328.838	-1.85841	0.375632	-4.94742	7.52035e-07	1.82482e-05
AT1G13930	oleosin-B3-like protein	7371.63	-1.79755	0.363329	-4.94746	7.51897e-07	1.82482e-05
AT5G53170	FTSH protease 11	3228.39	-1.19152	0.240907	-4.94599	7.57562e-07	1.83614e-05
AT5G61440	atypical CYS HIS rich thioredoxin 5	527.32	1.27722	0.25826	4.94549	7.59509e-07	1.83877e-05
AT2G34810	FAD-binding Berberine family protein	165.208	-2.16267	0.437593	-4.94219	7.72515e-07	1.86814e-05
AT4G26390	Pyruvate kinase family protein	29.5411	4.51119	0.914693	4.93192	8.14263e-07	1.96686e-05
AT2G16500	arginine decarboxylase 1	12132.3	-1.49477	0.303112	-4.93142	8.16325e-07	1.96961e-05
AT1G31850	S-adenosyl-L-methionine-dependent methyltransferases superfamily protein	3640.12	1.14047	0.2313	4.93072	8.19291e-07	1.97231e-05
AT4G01360	BPS1-like protein	164.695	-1.93016	0.391439	-4.93093	8.184e-07	1.97231e-05
AT3G57180	P-loop containing nucleoside triphosphate hydrolases superfamily protein	350.932	-1.55957	0.316372	-4.92956	8.24157e-07	1.98179e-05
AT3G42800	AF-like protein	67.0677	2.78424	0.565053	4.92739	8.33352e-07	2.00164e-05
AT1G10900	Phosphatidylinositol-4-phosphate 5-kinase family protein	1710.4	-1.44319	0.293406	-4.91874	8.71047e-07	2.08983e-05
AT3G44260	Polynucleotidyl transferase, ribonuclease H-like superfamily protein	2320.91	1.40261	0.285216	4.9177	8.75669e-07	2.09856e-05
AT4G23820	Pectin lyase-like superfamily protein	4531.44	1.23508	0.251188	4.91695	8.79037e-07	2.10426e-05
AT3G21460	Glutaredoxin family protein	22.3984	6.09224	1.23952	4.91498	8.87905e-07	2.12311e-05
AT5G66070	RING/U-box superfamily protein	829.689	-1.39552	0.284027	-4.91335	8.95326e-07	2.13846e-05
AT3G50330	basic helix-loop-helix (bHLH) DNA-binding superfamily protein	449.848	1.74021	0.354354	4.91094	9.06423e-07	2.16254e-05
AT3G44630	Disease resistance protein (TIR-NBS-LRR class) family	1231.61	-1.85124	0.377558	-4.90318	9.42971e-07	2.24722e-05
AT3G24090	putative glucosamine-fructose-6-phosphate aminotransferase	238.639	-1.6982	0.346878	-4.89568	9.79643e-07	2.32941e-05
AT4G09150	T-complex protein 11	3849.17	-1.38827	0.283564	-4.8958	9.79076e-07	2.32941e-05
AT3G21750	UDP-glucosyl transferase 71B1	1362.94	-1.42715	0.292128	-4.88535	1.03246e-06	2.45226e-05
AT1G67850	lysine ketoglutarate reductase trans-splicing protein (DUF707)	543.09	-1.47194	0.30137	-4.88417	1.03864e-06	2.4642e-05
AT5G64850	sorbin/SH3 domain protein	439.043	-2.00981	0.411585	-4.88309	1.04435e-06	2.47499e-05
AT3G09450	fusaric acid resistance family protein	22.0034	-5.99773	1.22905	-4.87999	1.06092e-06	2.51147e-05
AT4G23570	phosphatase-like protein	1810.89	-1.21346	0.248798	-4.8773	1.07549e-06	2.54315e-05
AT2G32480	chloroplastic membrane metallo proteases	1542.2	-1.46455	0.300295	-4.87704	1.0769e-06	2.54365e-05
AT5G22020	Calcium-dependent phosphotriesterase superfamily protein	1380.37	-1.14127	0.234074	-4.87567	1.08441e-06	2.55856e-05
AT1G64780	ammonium transporter 1	833.32	-2.226	0.457227	-4.86848	1.1246e-06	2.64753e-05
AT4G14720	TIFY domain/Divergent CCT motif family protein	1055.12	1.17317	0.240972	4.8685	1.12446e-06	2.64753e-05
AT1G73300	serine carboxypeptidase-like 2	96.1773	2.28409	0.469376	4.86624	1.13742e-06	2.67476e-05
AT3G46640	Homeodomain-like superfamily protein	1773.31	1.17228	0.241302	4.85813	1.18497e-06	2.78351e-05
AT1G14580	C2H2-like zinc finger protein	866.958	-1.30775	0.269353	-4.85514	1.20301e-06	2.81966e-05
AT5G21430	Chaperone DnaJ-domain superfamily protein	175.341	-2.16831	0.446587	-4.85529	1.20213e-06	2.81966e-05
AT4G32670	RING/FYVE/PHD zinc finger superfamily protein	1009.38	-1.59862	0.329344	-4.85395	1.21026e-06	2.83356e-05
AT3G58620	tetratricopetide-repeat thioredoxin-like 4	773.429	1.29621	0.26707	4.85346	1.21327e-06	2.83748e-05
AT3G54770	RNA-binding (RRM/RBD/RNP motifs) family protein	239.768	1.77653	0.366072	4.85295	1.21636e-06	2.84159e-05
AT3G06770	Pectin lyase-like superfamily protein	812.464	1.39918	0.288329	4.85271	1.21789e-06	2.84205e-05
AT4G15330	cytochrome P450, family 705, subfamily A, polypeptide 1	561.281	1.61932	0.333728	4.85223	1.22083e-06	2.8458e-05
AT1G22740	RAB GTPase homolog G3B	337.827	1.34932	0.27823	4.84965	1.23681e-06	2.87989e-05
AT3G49540	hypothetical protein	26.3339	-6.26816	1.29262	-4.84917	1.23976e-06	2.88363e-05
AT3G56090	ferritin 3	1750.82	-1.5101	0.311452	-4.8486	1.24339e-06	2.88891e-05
AT5G01260	Carbohydrate-binding-like fold	200.693	-1.66612	0.343672	-4.848	1.24713e-06	2.89445e-05
AT2G18940	Tetratricopeptide repeat (TPR)-like superfamily protein	1464.12	-1.53664	0.317112	-4.84572	1.26152e-06	2.92439e-05
AT3G02700	NC domain-containing protein-like protein	1960.99	1.55675	0.321275	4.84553	1.26277e-06	2.92439e-05
AT1G02800	cellulase 2	143.455	2.52637	0.521482	4.84459	1.26872e-06	2.9318e-05
AT2G26480	UDP-glucosyl transferase 76D1	86.1111	-1.87163	0.38633	-4.84466	1.2683e-06	2.9318e-05
AT2G33590	NAD(P)-binding Rossmann-fold superfamily protein	1243.43	-1.24628	0.257355	-4.84266	1.28112e-06	2.95725e-05
AT1G16240	syntaxin of plants 51	2599.83	1.23753	0.25559	4.84186	1.28631e-06	2.96602e-05
AT1G29025	Calcium-binding EF-hand family protein	1465.62	1.26748	0.261789	4.84161	1.28793e-06	2.96654e-05
AT3G62110	Pectin lyase-like superfamily protein	590.121	1.26322	0.261234	4.83561	1.32741e-06	3.05419e-05
AT1G08540	RNApolymerase sigma subunit 2	2087.38	-1.44425	0.298716	-4.83488	1.33229e-06	3.05553e-05
AT3G12320	hypothetical protein	761.549	1.55186	0.320944	4.8353	1.32942e-06	3.05553e-05
AT5G17000	Zinc-binding dehydrogenase family protein	494.526	-1.33823	0.276778	-4.83501	1.33139e-06	3.05553e-05
AT5G66080	Protein phosphatase 2C family protein	1048.09	1.4401	0.297922	4.83381	1.33944e-06	3.06863e-05
AT1G03820	E6-like protein	165.534	1.63145	0.33762	4.83222	1.35016e-06	3.08987e-05
AT5G63160	BTB and TAZ domain protein 1	1326.5	1.75016	0.362313	4.83054	1.36166e-06	3.11284e-05
AT4G22530	S-adenosyl-L-methionine-dependent methyltransferases superfamily protein	1049.33	-1.50736	0.312363	-4.82566	1.39538e-06	3.18651e-05
AT1G15820	light harvesting complex photosystem II subunit 6	34219.6	-1.18358	0.245324	-4.82456	1.4031e-06	3.20072e-05
AT5G44190	GOLDEN2-like 2	7248.98	1.14569	0.237834	4.8172	1.4559e-06	3.31761e-05
AT3G48740	Nodulin MtN3 family protein	8838.08	2.1038	0.436823	4.81614	1.46362e-06	3.32855e-05
AT5G05200	Protein kinase superfamily protein	1219.77	-1.17004	0.242943	-4.81611	1.46382e-06	3.32855e-05
AT5G24420	6-phosphogluconolactonase 5	20.3356	-4.22674	0.87772	-4.81559	1.46765e-06	3.3337e-05
AT2G29460	glutathione S-transferase tau 4	1528.88	-2.35298	0.489007	-4.81176	1.49609e-06	3.39469e-05
AT5G59540	2-oxoglutarate (2OG) and Fe(II)-dependent oxygenase superfamily protein	2376.64	-1.32818	0.276236	-4.80815	1.52335e-06	3.45287e-05
AT1G32960	Subtilase family protein	369.753	-2.31607	0.48199	-4.80522	1.5458e-06	3.49912e-05
AT3G51400	hypothetical protein (DUF241)	102.231	2.09473	0.435943	4.80506	1.54704e-06	3.49912e-05
AT3G02910	AIG2-like (avirulence induced gene) family protein	3931.95	-1.17169	0.243858	-4.80481	1.549e-06	3.49986e-05
AT5G42050	DCD (Development and Cell Death) domain protein	10295.2	-1.21505	0.252987	-4.80281	1.56454e-06	3.53122e-05
AT5G02940	ion channel POLLUX-like protein, putative (DUF1012)	702.653	-1.28462	0.267596	-4.8006	1.58189e-06	3.56662e-05
AT1G61667	serine protease, putative (Protein of unknown function, DUF538)	218.648	1.56255	0.325559	4.79958	1.58997e-06	3.58105e-05
AT1G07040	plant/protein	1301.7	1.39057	0.289862	4.79735	1.60777e-06	3.61693e-05
AT5G35790	glucose-6-phosphate dehydrogenase 1	1269.08	-1.19471	0.249046	-4.79716	1.60929e-06	3.61693e-05
AT3G60540	Preprotein translocase Sec, Sec61-beta subunit protein	114.695	-1.89274	0.394766	-4.79459	1.6301e-06	3.65984e-05
AT3G10060	FKBP-like peptidyl-prolyl cis-trans isomerase family protein	369.452	-1.38361	0.288629	-4.79371	1.63723e-06	3.67196e-05
AT5G24590	TCV-interacting protein	2062.06	-1.25132	0.261083	-4.79279	1.64481e-06	3.6851e-05
AT5G06370	NC domain-containing protein-like protein	4650.8	1.71523	0.357897	4.79252	1.64703e-06	3.68621e-05
AT2G40140	zinc finger (CCCH-type) family protein	7543.62	-1.3172	0.275011	-4.78963	1.67086e-06	3.73562e-05
AT4G15420	Ubiquitin fusion degradation UFD1 family protein	1108.67	-1.33554	0.278867	-4.78916	1.67483e-06	3.74056e-05
AT5G01670	NAD(P)-linked oxidoreductase superfamily protein	584.794	1.36462	0.284986	4.78837	1.68137e-06	3.75126e-05
AT1G03055	beta-carotene isomerase D27-like protein	12.3372	-7.01951	1.46668	-4.78598	1.70156e-06	3.79232e-05
AT1G52510	alpha/beta-Hydrolases superfamily protein	801.104	-1.29383	0.270476	-4.78355	1.72224e-06	3.8344e-05
AT2G41835	zinc finger (C2H2 type, AN1-like) family protein	313.354	-1.61282	0.337353	-4.78081	1.74588e-06	3.88298e-05
AT5G66052	transmembrane protein	3883.14	1.39122	0.291029	4.78034	1.75003e-06	3.88816e-05
AT3G54510	Early-responsive to dehydration stress protein (ERD4)	429.675	1.78441	0.373574	4.7766	1.78286e-06	3.95698e-05
AT3G11110	RING/U-box superfamily protein	22.0321	-4.98999	1.0449	-4.77556	1.79207e-06	3.97328e-05
AT2G33530	serine carboxypeptidase-like 46	312.844	-1.30834	0.27398	-4.7753	1.79436e-06	3.97423e-05
AT4G11600	glutathione peroxidase 6	4442.43	-1.32442	0.277367	-4.77495	1.79748e-06	3.97584e-05
AT4G18970	GDSL-like Lipase/Acylhydrolase superfamily protein	5450.01	1.62666	0.340675	4.77481	1.79881e-06	3.97584e-05
AT3G04420	NAC domain containing protein 48	35.9293	-3.19722	0.669823	-4.77324	1.81287e-06	4.00276e-05
AT1G69526	S-adenosyl-L-methionine-dependent methyltransferases superfamily protein	322.36	1.5944	0.334231	4.77035	1.83907e-06	4.05641e-05
AT1G66570	sucrose-proton symporter 7	20.4577	-5.90753	1.23844	-4.77014	1.84101e-06	4.05649e-05
AT5G19530	S-adenosyl-L-methionine-dependent methyltransferases superfamily protein	1186.41	1.39791	0.293107	4.7693	1.84865e-06	4.06913e-05
AT3G43250	coiled-coil protein (DUF572)	15.0002	-7.30736	1.53324	-4.76596	1.87952e-06	4.13282e-05
AT4G24050	NAD(P)-binding Rossmann-fold superfamily protein	334.473	1.52216	0.319425	4.76531	1.88559e-06	4.1419e-05
AT5G24210	alpha/beta-Hydrolases superfamily protein	977.918	-2.43207	0.510505	-4.76405	1.89744e-06	4.16362e-05
AT5G66590	CAP (Cysteine-rich secretory proteins, Antigen 5, and Pathogenesis-related 1 protein) superfamily protein	683.224	2.12425	0.446021	4.76268	1.91037e-06	4.18769e-05
AT1G19830	SAUR-like auxin-responsive protein family	29.5802	4.89067	1.02717	4.76131	1.92338e-06	4.21189e-05
AT3G47220	phosphatidylinositol-speciwc phospholipase C9	80.687	2.43885	0.512264	4.76092	1.92711e-06	4.21573e-05
AT3G50910	netrin receptor DCC	3177.65	-1.24529	0.261722	-4.75808	1.95442e-06	4.27109e-05
AT5G52810	NAD(P)-binding Rossmann-fold superfamily protein	298.129	-1.68776	0.354825	-4.7566	1.96882e-06	4.29815e-05
AT4G34030	3-methylcrotonyl-CoA carboxylase	2862.03	1.61165	0.33894	4.75497	1.98475e-06	4.3285e-05
AT4G36900	related to AP2 10	630.982	1.2785	0.268999	4.75279	2.00627e-06	4.37097e-05
AT5G17390	Adenine nucleotide alpha hydrolases-like superfamily protein	73.1767	-2.21176	0.465899	-4.7473	2.06155e-06	4.48681e-05
AT2G30930	hypothetical protein	2031.67	1.84286	0.388342	4.74545	2.08043e-06	4.5233e-05
AT2G19810	CCCH-type zinc finger family protein	1249.61	1.4421	0.303948	4.74455	2.08971e-06	4.53884e-05
AT1G65870	Disease resistance-responsive (dirigent-like protein) family protein	22.6264	-6.04563	1.27448	-4.74361	2.09943e-06	4.55531e-05
AT3G43600	aldehyde oxidase 2	3378.89	-1.41773	0.298913	-4.74295	2.10632e-06	4.56562e-05
AT2G36900	membrin 11	1063.24	1.47052	0.310105	4.742	2.11619e-06	4.58235e-05
AT5G59080	hypothetical protein	346.798	1.92493	0.405952	4.74178	2.1185e-06	4.5827e-05
AT3G22370	alternative oxidase 1A	11217.2	-1.24027	0.261613	-4.74084	2.12834e-06	4.59932e-05
AT2G06850	xyloglucan endotransglucosylase/hydrolase 4	25572.3	1.32016	0.278511	4.74006	2.13655e-06	4.61239e-05
AT1G05675	UDP-Glycosyltransferase superfamily protein	782.808	-1.94254	0.41004	-4.73744	2.16437e-06	4.66773e-05
AT5G19170	NEP-interacting protein, putative (DUF239)	72.0212	2.31164	0.488094	4.73605	2.17926e-06	4.69509e-05
AT1G62660	Glycosyl hydrolases family 32 protein	18808.8	-1.41173	0.298115	-4.73552	2.18495e-06	4.70259e-05
AT2G28210	alpha carbonic anhydrase 2	159.524	-2.50842	0.529973	-4.73312	2.21098e-06	4.75383e-05
AT1G74710	ADC synthase superfamily protein	2019.81	-2.12873	0.450311	-4.72725	2.27582e-06	4.88832e-05
AT3G06520	agenet domain-containing protein	46.9706	-2.89081	0.612338	-4.72094	2.34757e-06	5.02919e-05
AT3G52430	alpha/beta-Hydrolases superfamily protein	928.97	-2.11774	0.448588	-4.72091	2.34791e-06	5.02919e-05
AT5G54200	Transducin/WD40 repeat-like superfamily protein	570.063	1.33329	0.282426	4.72086	2.34848e-06	5.02919e-05
AT4G15780	vesicle-associated membrane protein 724	1672.61	1.60716	0.340471	4.72041	2.3537e-06	5.03532e-05
AT1G80820	cinnamoyl coa reductase	631.417	-1.41226	0.299271	-4.71901	2.36989e-06	5.06488e-05
AT4G14550	indole-3-acetic acid inducible 14	653.443	-1.23626	0.261995	-4.71864	2.37432e-06	5.06925e-05
AT2G31085	CLAVATA3/ESR-RELATED 6	19.4646	5.9815	1.26787	4.71774	2.38477e-06	5.08649e-05
AT1G31812	acyl-CoA-binding protein 6	9804.45	1.65534	0.351063	4.71523	2.41439e-06	5.14452e-05
AT1G01620	plasma membrane intrinsic protein 1C	32945.9	1.39269	0.295377	4.71497	2.41742e-06	5.14582e-05
AT1G51805	Leucine-rich repeat protein kinase family protein	934.556	-1.35998	0.288525	-4.71357	2.43414e-06	5.17625e-05
AT1G16370	organic cation/carnitine transporter 6	376.878	1.42533	0.302504	4.71179	2.45555e-06	5.21657e-05
AT5G49800	Polyketide cyclase/dehydrase and lipid transport superfamily protein	250.244	1.65514	0.351492	4.7089	2.49058e-06	5.28573e-05
AT1G64460	phosphatidylinositol 4-kinase gamma-like protein	978.411	-1.23833	0.263285	-4.70339	2.55881e-06	5.42513e-05
AT5G12020	17.6 kDa class II heat shock protein	539.845	-6.43421	1.36945	-4.6984	2.62204e-06	5.55366e-05
AT1G53090	SPA1-related 4	858.414	-1.29853	0.276474	-4.69676	2.64318e-06	5.58734e-05
AT3G28540	P-loop containing nucleoside triphosphate hydrolases superfamily protein	74.8145	-2.23275	0.475361	-4.69695	2.64077e-06	5.58734e-05
AT5G20910	RING/U-box superfamily protein	866.422	-1.24703	0.265976	-4.68849	2.75227e-06	5.81219e-05
AT3G05750	serine-rich adhesin for platelets-like protein	339.443	-1.40687	0.300372	-4.68377	2.8165e-06	5.94196e-05
AT2G25110	stromal cell-derived factor 2-like protein precursor	2191.67	-1.14405	0.244299	-4.68298	2.82733e-06	5.9589e-05
AT5G22920	CHY-type/CTCHY-type/RING-type Zinc finger protein	1486.91	1.49414	0.31922	4.68059	2.86054e-06	6.02296e-05
AT3G03830	SAUR-like auxin-responsive protein family	29.075	3.2804	0.701034	4.67938	2.87746e-06	6.0526e-05
AT4G13930	serine hydroxymethyltransferase 4	10257.1	-1.07496	0.229832	-4.67717	2.90859e-06	6.11204e-05
AT1G02305	Cysteine proteinases superfamily protein	3395.19	1.08644	0.232297	4.67696	2.91159e-06	6.11233e-05
AT5G63190	MA3 domain-containing protein	8400.39	1.44458	0.309102	4.67347	2.96154e-06	6.21108e-05
AT4G27670	heat shock protein 21	20.4933	-5.91594	1.26714	-4.66872	3.03084e-06	6.35018e-05
AT1G71250	GDSL-like Lipase/Acylhydrolase superfamily protein	12.514	7.17181	1.53648	4.6677	3.04593e-06	6.37554e-05
AT5G42930	alpha/beta-Hydrolases superfamily protein	146.732	2.06209	0.442061	4.66472	3.09034e-06	6.46214e-05
AT1G71890	Major facilitator superfamily protein	90.9638	-2.0836	0.446757	-4.66384	3.10358e-06	6.48348e-05
AT1G73810	Core-2/I-branching beta-1,6-N-acetylglucosaminyltransferase family protein	461.699	-2.07738	0.445491	-4.66312	3.11452e-06	6.49126e-05
AT3G04290	Li-tolerant lipase 1	1752.43	-1.54359	0.331012	-4.66325	3.1125e-06	6.49126e-05
AT4G05020	NAD(P)H dehydrogenase B2	4246.37	-1.32714	0.284611	-4.66299	3.11644e-06	6.49126e-05
AT2G34355	Major facilitator superfamily protein	705.443	-1.13461	0.243402	-4.66149	3.13935e-06	6.53132e-05
AT3G48680	gamma carbonic anhydrase-like 2	2456.31	1.34933	0.289473	4.66133	3.1418e-06	6.53132e-05
AT1G80050	adenine phosphoribosyl transferase 2	267.225	1.69918	0.364772	4.65819	3.19003e-06	6.62514e-05
AT1G78270	UDP-glucosyl transferase 85A4	893.34	1.32272	0.284037	4.65684	3.21093e-06	6.66205e-05
AT1G13740	ABI five binding protein 2	689.561	-1.16739	0.25092	-4.65244	3.28028e-06	6.79933e-05
AT5G17010	Major facilitator superfamily protein	1187.79	-1.2622	0.271465	-4.64959	3.32588e-06	6.88715e-05
AT3G02730	thioredoxin F-type 1	822.02	-1.66917	0.35911	-4.64807	3.35054e-06	6.93148e-05
AT1G31320	LOB domain-containing protein 4	301.2	1.58612	0.341344	4.64669	3.37309e-06	6.97137e-05
AT1G49500	transcription initiation factor TFIID subunit 1b-like protein	1849.84	1.52943	0.329304	4.64443	3.41016e-06	7.04117e-05
AT1G50450	Saccharopine dehydrogenase	981.664	-1.41842	0.305533	-4.64243	3.44338e-06	7.09603e-05
AT1G73480	alpha/beta-Hydrolases superfamily protein	2213.71	-1.43556	0.309224	-4.64244	3.44318e-06	7.09603e-05
AT4G00560	NAD(P)-binding Rossmann-fold superfamily protein	1234.64	1.39401	0.300704	4.63582	3.55526e-06	7.31951e-05
AT3G61390	RING/U-box superfamily protein	132.083	-2.48877	0.537153	-4.63327	3.59939e-06	7.40001e-05
AT5G18400	Cytokine-induced anti-apoptosis inhibitor 1, Fe-S biogenesi	2012.72	-1.18841	0.256502	-4.63316	3.6013e-06	7.40001e-05
AT1G02620	Ras-related small GTP-binding family protein	26.8987	4.67102	1.00882	4.63017	3.65358e-06	7.493e-05
AT3G26395	hypothetical protein	841.139	1.48514	0.320748	4.63025	3.65227e-06	7.493e-05
AT3G09920	phosphatidyl inositol monophosphate 5 kinase	1060.75	-1.18873	0.257031	-4.62485	3.74871e-06	7.68071e-05
AT4G07950	DNA-directed RNA polymerase, subunit M, archaeal	340.619	1.41724	0.306543	4.62331	3.7766e-06	7.72302e-05
AT5G10180	slufate transporter 2	2373.46	1.08743	0.235199	4.62346	3.77395e-06	7.72302e-05
AT1G08630	threonine aldolase 1	1461.08	1.81553	0.392776	4.6223	3.79514e-06	7.74001e-05
AT2G25140	casein lytic proteinase B4	3022.57	-1.42408	0.308093	-4.62226	3.7958e-06	7.74001e-05
AT5G05690	Cytochrome P450 superfamily protein	7728.44	1.16992	0.253097	4.62243	3.79265e-06	7.74001e-05
AT3G03770	Leucine-rich repeat protein kinase family protein	638.101	-1.18508	0.256597	-4.61846	3.86592e-06	7.87548e-05
AT5G63810	beta-galactosidase 10	1883.26	1.23688	0.267912	4.61672	3.89846e-06	7.93419e-05
AT1G55500	evolutionarily conserved C-terminal region 4	1396.31	-1.07723	0.233414	-4.61509	3.92921e-06	7.98915e-05
AT3G07000	Cysteine/Histidine-rich C1 domain family protein	34.6099	2.98669	0.647195	4.61482	3.93432e-06	7.99192e-05
AT3G63140	chloroplast stem-loop binding protein of 41 kDa	2630.66	-1.22316	0.265268	-4.61102	4.00692e-06	8.13165e-05
AT2G15890	maternal effect embryo arrest 14	2131.31	1.88986	0.410255	4.60656	4.09391e-06	8.30029e-05
AT3G09405	Pectinacetylesterase family protein	785.691	-2.25399	0.489489	-4.6048	4.12872e-06	8.36291e-05
AT5G48910	Pentatricopeptide repeat (PPR) superfamily protein	373.389	-1.38886	0.301706	-4.60336	4.15737e-06	8.41296e-05
AT5G61590	Integrase-type DNA-binding superfamily protein	573.277	1.4702	0.319478	4.60189	4.18668e-06	8.46424e-05
AT2G44740	cyclin p4	129.881	2.0074	0.436461	4.59926	4.23993e-06	8.56377e-05
AT3G23700	Nucleic acid-binding proteins superfamily	1800.14	-1.13936	0.247742	-4.59896	4.24605e-06	8.56803e-05
AT5G23050	acyl-activating enzyme 17	2159.42	1.26724	0.275596	4.59819	4.26175e-06	8.59158e-05
AT2G20080	hypothetical protein	59.6087	2.55886	0.55676	4.59599	4.30696e-06	8.67452e-05
AT4G39960	Molecular chaperone Hsp40/DnaJ family protein	1497.37	-1.24446	0.270842	-4.59479	4.33191e-06	8.71654e-05
AT2G32140	transmembrane receptor	155.236	-2.06271	0.449005	-4.59397	4.34891e-06	8.7425e-05
AT3G04640	glycine-rich protein	299.649	-1.78035	0.387926	-4.5894	4.44527e-06	8.9278e-05
AT4G29890	choline monooxygenase, putative (CMO-like)	258.007	1.31878	0.287407	4.58856	4.46311e-06	8.9552e-05
AT3G56360	hypothetical protein	3838.88	1.12241	0.24463	4.58819	4.47108e-06	8.96275e-05
AT2G24190	NAD(P)-binding Rossmann-fold superfamily protein	27.8571	-3.61171	0.787725	-4.58499	4.54014e-06	9.09265e-05
AT1G24145	transmembrane protein	62.3484	-3.29994	0.719979	-4.58338	4.57514e-06	9.15414e-05
AT1G11790	arogenate dehydratase 1	484.583	-1.20865	0.263737	-4.58278	4.58831e-06	9.17189e-05
AT1G62290	Saposin-like aspartyl protease family protein	1789.21	1.32557	0.289378	4.58075	4.63319e-06	9.25293e-05
AT5G45630	senescence regulator (Protein of unknown function, DUF584)	155.531	-2.79941	0.611319	-4.5793	4.66541e-06	9.30857e-05
AT2G18790	phytochrome B	5977.16	-1.29469	0.283194	-4.57173	4.83712e-06	9.63315e-05
AT5G49560	Putative methyltransferase family protein	512.115	2.1311	0.466145	4.57175	4.83677e-06	9.63315e-05
AT1G06520	glycerol-3-phosphate acyltransferase 1	83.1368	1.93676	0.423841	4.56953	4.88814e-06	9.72567e-05
AT2G26210	Ankyrin repeat family protein	1177.56	1.35441	0.296424	4.56917	4.89658e-06	9.73338e-05
AT5G15700	DNA/RNA polymerases superfamily protein	924.248	-1.39679	0.305854	-4.56685	4.95105e-06	9.83249e-05
AT1G32440	plastidial pyruvate kinase 3	1259.56	-1.42267	0.311619	-4.56541	4.98509e-06	9.89088e-05
AT1G08660	MALE GAMETOPHYTE DEFECTIVE 2	634.205	1.13952	0.249619	4.56505	4.99384e-06	9.89903e-05
AT1G74920	aldehyde dehydrogenase 10A8	5796.68	1.22453	0.26835	4.56317	5.03863e-06	9.97855e-05
AT2G47470	thioredoxin family protein	5627.89	-1.10555	0.24229	-4.56293	5.04453e-06	9.98097e-05
AT4G01883	Polyketide cyclase / dehydrase and lipid transport protein	123.014	-1.89289	0.414995	-4.56124	5.08536e-06	0.000100524
AT3G48200	transmembrane protein	1638.92	-1.57716	0.346142	-4.55639	5.20412e-06	0.000102777
AT5G35525	PLAC8 family protein	254.053	1.60905	0.353207	4.55555	5.2248e-06	0.000103089
AT5G21170	5-AMP-activated protein kinase beta-2 subunit protein	3404.89	1.49252	0.327724	4.55419	5.25875e-06	0.000103664
AT1G80180	hypothetical protein	1671.17	1.23361	0.271041	4.55136	5.33003e-06	0.000104972
AT2G46830	circadian clock associated 1	1823.7	1.27828	0.280948	4.54987	5.36792e-06	0.00010562
AT1G63140	O-methyltransferase family protein	24.4439	3.54945	0.780424	4.5481	5.41313e-06	0.000106412
AT2G19590	ACC oxidase 1	270.656	1.61528	0.355212	4.54739	5.43163e-06	0.000106677
AT5G22800	Alanyl-tRNA synthetase, class IIc	1927.36	-1.188	0.261279	-4.54687	5.44507e-06	0.000106843
AT4G26470	Calcium-binding EF-hand family protein	79.6071	-1.87685	0.412827	-4.54634	5.45872e-06	0.000106914
AT5G16010	3-oxo-5-alpha-steroid 4-dehydrogenase family protein	1636.09	-1.4424	0.317255	-4.54651	5.45436e-06	0.000106914
AT4G02410	Concanavalin A-like lectin protein kinase family protein	1699.81	-1.81093	0.39835	-4.54608	5.46537e-06	0.000106946
AT5G03350	Legume lectin family protein	357.184	-1.51646	0.33374	-4.54383	5.52418e-06	0.000107998
AT2G47800	multidrug resistance-associated protein 4	6378.12	-1.77524	0.390786	-4.54273	5.55295e-06	0.000108361
AT3G13330	proteasome activating protein 200	7727.9	-1.3506	0.297301	-4.54286	5.54972e-06	0.000108361
AT1G07700	Thioredoxin superfamily protein	365.46	-1.471	0.323863	-4.54203	5.57151e-06	0.000108624
AT5G54770	thiazole biosynthetic enzyme, chloroplast (ARA6) (THI1) (THI4)	8818.5	-1.36532	0.300632	-4.54149	5.5858e-06	0.000108803
AT4G21745	PAK-box/P21-Rho-binding family protein	10.471	6.90653	1.52095	4.54093	5.60066e-06	0.000108993
AT1G17290	alanine aminotransferas	14531.4	-1.14833	0.252955	-4.53967	5.63427e-06	0.000109547
AT5G13750	zinc induced facilitator-like 1	966.391	-1.32478	0.291864	-4.53905	5.65082e-06	0.000109769
AT5G02120	one helix protein	751.181	-1.76731	0.389487	-4.53753	5.6917e-06	0.000110462
AT2G37200	Uncharacterized protein family (UPF0497)	1216.68	1.23855	0.273081	4.53548	5.74729e-06	0.000111238
AT4G00210	LOB domain-containing protein 31	70.5583	2.00335	0.441674	4.5358	5.73846e-06	0.000111238
AT4G25250	Plant invertase/pectin methylesterase inhibitor superfamily protein	11.5199	7.04069	1.55235	4.53551	5.74651e-06	0.000111238
AT3G25690	Hydroxyproline-rich glycoprotein family protein	3410.41	-1.23102	0.271534	-4.5336	5.79881e-06	0.000112133
AT3G23810	S-adenosyl-l-homocysteine (SAH) hydrolase 2	28274.3	-1.67551	0.369657	-4.5326	5.82612e-06	0.000112559
AT4G36450	mitogen-activated protein kinase 14	84.9964	1.75572	0.387372	4.53237	5.83245e-06	0.000112579
AT3G53200	myb domain protein 27	80.7982	2.06943	0.457075	4.52756	5.96695e-06	0.000115072
AT1G11000	Seven transmembrane MLO family protein	446.355	1.27794	0.282408	4.52517	6.03471e-06	0.000116273
AT4G31000	Calmodulin-binding protein	505.45	1.25828	0.278209	4.52279	6.10288e-06	0.00011748
AT1G29530	hypothetical protein	193.09	-1.77917	0.39343	-4.52219	6.12031e-06	0.000117604
AT4G26400	RING/U-box superfamily protein	1739.29	1.45246	0.32118	4.52226	6.11832e-06	0.000117604
AT2G28305	Putative lysine decarboxylase family protein	150.879	-1.67026	0.369446	-4.52098	6.1555e-06	0.000118173
AT4G20930	6-phosphogluconate dehydrogenase family protein	217.805	1.45495	0.321894	4.51995	6.1853e-06	0.000118639
AT4G27585	SPFH/Band 7/PHB domain-containing membrane-associated protein family	2977.53	-1.19926	0.265446	-4.51789	6.24576e-06	0.000119691
AT3G08030	DNA-directed RNA polymerase subunit beta (Protein of unknown function, DUF642)	13604	1.00396	0.222415	4.51391	6.36423e-06	0.000121852
AT5G35220	Peptidase M50 family protein	996.493	-1.31072	0.290558	-4.51103	6.45136e-06	0.000123409
AT5G03630	Pyridine nucleotide-disulfide oxidoreductase family protein	9967.71	-1.25891	0.279183	-4.50925	6.50558e-06	0.000124335
AT4G24230	acyl-CoA-binding domain 3	2129.8	1.23694	0.274471	4.50664	6.58616e-06	0.000125762
AT4G31210	DNA topoisomerase, type IA, core	1171.51	-1.2986	0.288226	-4.50551	6.62144e-06	0.000126323
AT3G47820	PLANT U-BOX 39	951.01	-1.30834	0.290514	-4.50355	6.68279e-06	0.000127379
AT4G10020	hydroxysteroid dehydrogenase 5	56.0667	2.16346	0.480549	4.50206	6.72977e-06	0.00012816
AT1G22640	myb domain protein 3	774.959	1.26976	0.282106	4.501	6.76341e-06	0.000128686
AT5G10490	MSCS-like 2	1401.49	-1.18164	0.262711	-4.49786	6.86411e-06	0.000130485
AT3G17930	transmembrane protein	703.869	-1.45333	0.323275	-4.49564	6.93618e-06	0.000131738
AT3G56260	hypothetical protein	84.7021	-1.75288	0.389985	-4.49475	6.96508e-06	0.000132169
AT5G10450	G-box regulating factor 6	21244.4	1.0765	0.239909	4.48713	7.21901e-06	0.000136866
AT2G28320	Pleckstrin homology (PH) and lipid-binding START domains-containing protein	1873.13	-1.03378	0.230411	-4.48669	7.23395e-06	0.000137027
AT4G16950	Disease resistance protein (TIR-NBS-LRR class) family	2070.95	-1.64153	0.366088	-4.48398	7.3264e-06	0.000138596
AT5G64870	SPFH/Band 7/PHB domain-containing membrane-associated protein family	297.203	-1.72394	0.384476	-4.48388	7.32976e-06	0.000138596
AT1G08550	non-photochemical quenching 1	1037.99	-1.1663	0.260202	-4.48227	7.38533e-06	0.000139523
AT3G03850	SAUR-like auxin-responsive protein family	66.8566	2.33559	0.521101	4.48202	7.39391e-06	0.000139562
AT3G59820	LETM1-like protein	2985.48	-1.25917	0.280966	-4.48156	7.40987e-06	0.000139739
AT5G23870	Pectinacetylesterase family protein	285.797	1.55201	0.346343	4.48112	7.4252e-06	0.000139905
AT1G21750	PDI-like 1-1	5985.57	-1.07375	0.239745	-4.4787	7.51006e-06	0.000141379
AT3G57050	cystathionine beta-lyase	2038.13	1.17263	0.261991	4.47585	7.61065e-06	0.00014302
AT5G07010	sulfotransferase 2A	1631.17	1.28024	0.286029	4.47591	7.6087e-06	0.00014302
AT4G38940	Galactose oxidase/kelch repeat superfamily protein	594.171	-1.49106	0.333197	-4.47502	7.64029e-06	0.000143378
AT5G39860	basic helix-loop-helix (bHLH) DNA-binding family protein	55.0368	3.03323	0.677824	4.47494	7.64314e-06	0.000143378
AT1G42990	basic region/leucine zipper motif 60	4353.61	-1.48486	0.33213	-4.47072	7.79571e-06	0.000145966
AT1G80130	Tetratricopeptide repeat (TPR)-like superfamily protein	430.327	1.64382	0.367699	4.47056	7.80164e-06	0.000145966
AT3G15430	Regulator of chromosome condensation (RCC1) family protein	2006.76	-1.15632	0.258644	-4.47069	7.79678e-06	0.000145966
AT3G61460	brassinosteroid-responsive RING-H2	3953.63	1.75544	0.392858	4.46838	7.88157e-06	0.000147332
AT5G63380	AMP-dependent synthetase and ligase family protein	1247.77	-1.3155	0.294438	-4.46783	7.90162e-06	0.000147578
AT3G48420	Haloacid dehalogenase-like hydrolase (HAD) superfamily protein	423.803	-1.62778	0.364351	-4.46762	7.90942e-06	0.000147594
AT1G77870	membrane-anchored ubiquitin-fold protein 5 precursor	33.7376	2.89762	0.649231	4.46317	8.0757e-06	0.000150565
AT4G32920	glycine-rich protein	1735.19	-1.18464	0.265454	-4.46268	8.09391e-06	0.000150773
AT5G07030	Eukaryotic aspartyl protease family protein	5789	1.45528	0.326119	4.46243	8.10359e-06	0.000150821
AT2G16365	F-box family protein	924.4	-1.21441	0.272159	-4.46213	8.11507e-06	0.000150823
AT5G54720	Ankyrin repeat family protein	134.803	-2.00675	0.449738	-4.46205	8.1178e-06	0.000150823
AT1G62180	5adenylylphosphosulfate reductase 2	3127.74	-1.06639	0.239039	-4.46114	8.15246e-06	0.000151335
AT1G71790	Subunits of heterodimeric actin filament capping protein Capz superfamily	368.929	1.30803	0.293286	4.45991	8.19941e-06	0.000152074
AT4G22240	Plastid-lipid associated protein PAP / fibrillin family protein	4394.37	-1.28125	0.287413	-4.45786	8.27802e-06	0.000153399
AT2G37240	Thioredoxin superfamily protein	275.734	-1.49008	0.334293	-4.45741	8.29573e-06	0.000153593
AT3G10050	L-O-methylthreonine resistant 1	1835.4	-1.21702	0.273084	-4.45658	8.32789e-06	0.000154055
AT3G05150	Major facilitator superfamily protein	807.143	1.59359	0.3576	4.45635	8.33652e-06	0.000154081
AT3G04880	DNA-damage-repair/toleration protein (DRT102)	2605.88	1.07172	0.240545	4.45538	8.37459e-06	0.000154651
AT1G04040	HAD superfamily, subfamily IIIB acid phosphatase	1813.3	1.61789	0.363225	4.45424	8.4189e-06	0.000155335
AT1G48550	Vacuolar protein sorting-associated protein 26	489.993	1.54885	0.347745	4.45396	8.42992e-06	0.000155403
AT3G06510	Glycosyl hydrolase superfamily protein	2963.55	-1.10102	0.247317	-4.45186	8.51301e-06	0.0001568
AT1G68890	2-oxoglutarate decarboxylase/hydro-lyase/magnesium ion-binding protein	1437.86	-1.59913	0.359259	-4.45118	8.53991e-06	0.000157159
AT2G39800	delta1-pyrroline-5-carboxylate synthase 1	4554.76	-1.09287	0.24564	-4.44907	8.62437e-06	0.000158577
AT5G63820	hypothetical protein (DUF626)	59.4757	2.29994	0.51706	4.44812	8.6626e-06	0.000159143
AT3G48850	phosphate transporter 3	489.057	-1.76269	0.396355	-4.44725	8.69759e-06	0.000159648
AT2G22360	DNAJ heat shock family protein	1019.62	-1.16784	0.262773	-4.44428	8.81885e-06	0.000161735
AT4G05150	Octicosapeptide/Phox/Bem1p family protein	8174.24	1.02	0.229545	4.44355	8.84885e-06	0.000162145
AT3G28857	basic helix-loop-helix (bHLH) DNA-binding family protein	68.0776	2.48359	0.559107	4.44207	8.90992e-06	0.000163124
AT3G15354	SPA1-related 3	1661.72	-1.12449	0.253277	-4.43976	9.00589e-06	0.00016474
AT4G27410	NAC (No Apical Meristem) domain transcriptional regulator superfamily protein	732.167	-1.22013	0.274835	-4.43949	9.01718e-06	0.000164805
AT5G40720	C3H4 type zinc finger protein (DUF23)	437.611	1.2923	0.291167	4.43834	9.06551e-06	0.000165546
AT5G46470	disease resistance protein (TIR-NBS-LRR class) family	1474.96	-1.51589	0.341653	-4.43693	9.12489e-06	0.000166488
AT2G46450	cyclic nucleotide-gated channel 12	1107.55	-1.42574	0.321444	-4.43541	9.18981e-06	0.000167386
AT5G47110	Chlorophyll A-B binding family protein	10973	1.58284	0.356864	4.43541	9.18979e-06	0.000167386
AT2G41660	MIZU-KUSSEI-like protein (Protein of unknown function, DUF617)	413.587	-1.32439	0.298838	-4.43181	9.34444e-06	0.000170058
AT5G66610	DA1-related protein 7	46.8067	2.22268	0.501586	4.4313	9.36647e-06	0.000170313
AT4G16250	phytochrome D	1328.13	-1.53573	0.346782	-4.42852	9.48815e-06	0.000172346
AT5G15830	basic leucine-zipper 3	115.022	1.93244	0.436376	4.42838	9.49444e-06	0.000172346
AT1G58290	Glutamyl-tRNA reductase family protein	8101.85	-1.16613	0.263365	-4.42782	9.51908e-06	0.000172647
AT1G21360	glycolipid transfer protein 2	125.224	1.5473	0.349591	4.42602	9.59869e-06	0.000173943
AT1G15510	Tetratricopeptide repeat (TPR)-like superfamily protein	416.774	-1.23809	0.279886	-4.42354	9.70963e-06	0.000175804
AT3G47470	light-harvesting chlorophyll-protein complex I subunit A4	35231.9	-1.33471	0.301836	-4.42196	9.78111e-06	0.000176948
AT5G26960	Galactose oxidase/kelch repeat superfamily protein	1138.34	1.16571	0.263692	4.42074	9.83618e-06	0.000177793
AT2G24170	Endomembrane protein 70 protein family	435.856	1.25812	0.285043	4.41378	1.01581e-05	0.000183457
AT1G64660	methionine gamma-lyase	6646.73	1.54577	0.350314	4.41253	1.02169e-05	0.000184361
AT3G52370	FASCICLIN-like arabinogalactan protein 15 precursor	1344.63	-1.38931	0.314869	-4.41235	1.02255e-05	0.000184361
AT3G16240	delta tonoplast integral protein	72809.3	1.70254	0.385926	4.41156	1.0263e-05	0.00018488
AT1G04610	YUCCA 3	66.3412	2.30106	0.521889	4.40911	1.03798e-05	0.000186704
AT2G01770	vacuolar iron transporter 1	16.4622	4.68408	1.06238	4.40907	1.03817e-05	0.000186704
AT4G34830	Pentatricopeptide repeat (PPR) superfamily protein	2649.51	-1.39856	0.317281	-4.40795	1.04351e-05	0.000187507
AT2G18280	tubby like protein 2	8252.43	1.15136	0.26127	4.40676	1.04927e-05	0.000188383
AT2G46340	SPA (suppressor of phyA-105) protein family	4766.18	-1.26602	0.28757	-4.40248	1.07019e-05	0.000191977
AT5G38530	tryptophan synthase beta type 2	1823.93	-1.0741	0.244278	-4.39706	1.09726e-05	0.000196668
AT2G48020	Major facilitator superfamily protein	696.164	-1.20547	0.274241	-4.39565	1.10442e-05	0.000197785
AT1G30130	DUF1365 family protein	1973.95	-1.09947	0.250201	-4.39433	1.11116e-05	0.000198825
AT2G32510	mitogen-activated protein kinase kinase kinase 17	229.214	-1.50724	0.34304	-4.39377	1.11404e-05	0.000199173
AT1G30110	nudix hydrolase homolog 25	286.934	1.45318	0.330767	4.39336	1.11614e-05	0.000199381
AT5G27030	TOPLESS-related 3	1635.04	-1.58405	0.360666	-4.39199	1.12316e-05	0.000200467
AT4G16442	Uncharacterized protein family (UPF0497)	600.225	1.56723	0.357253	4.3869	1.14978e-05	0.000205047
AT1G11330	S-locus lectin protein kinase family protein	766.347	-1.65415	0.377231	-4.38498	1.15998e-05	0.000206693
AT5G16000	NSP-interacting kinase 1	886.695	1.11147	0.253842	4.37858	1.19457e-05	0.00021268
AT1G52740	histone H2A protein 9	3709.73	1.16885	0.267013	4.3775	1.2005e-05	0.00021338
AT1G77530	O-methyltransferase family protein	26.3214	3.29328	0.75229	4.37768	1.19952e-05	0.00021338
AT1G51090	Heavy metal transport/detoxification superfamily protein	72.0213	-2.04811	0.468052	-4.37582	1.20975e-05	0.000214844
AT3G07460	transmembrane protein, putative (Protein of unknown function, DUF538)	2241.06	1.26034	0.288317	4.37136	1.23478e-05	0.000219106
AT4G28780	GDSL-like Lipase/Acylhydrolase superfamily protein	381.673	-2.15402	0.492821	-4.3708	1.23794e-05	0.000219439
AT5G61390	Polynucleotidyl transferase, ribonuclease H-like superfamily protein	282.734	-1.28082	0.29305	-4.37066	1.23871e-05	0.000219439
AT1G20870	HSP20-like chaperones superfamily protein	49.1135	-2.67601	0.612679	-4.36772	1.25553e-05	0.000222234
AT3G18890	NAD(P)-binding Rossmann-fold superfamily protein	1462.17	-1.14103	0.261266	-4.3673	1.25792e-05	0.000222472
AT1G31330	photosystem I subunit F	29255.4	-1.31042	0.3001	-4.36661	1.26192e-05	0.000222995
AT4G27130	Translation initiation factor SUI1 family protein	5822.27	1.62329	0.371802	4.366	1.26543e-05	0.00022343
AT1G32950	Subtilase family protein	131.835	-1.87674	0.430016	-4.36435	1.275e-05	0.000224748
AT5G40830	S-adenosyl-L-methionine-dependent methyltransferases superfamily protein	522.736	1.52818	0.350148	4.36437	1.27489e-05	0.000224748
AT1G33600	Leucine-rich repeat (LRR) family protein	3053.86	-1.67053	0.38279	-4.3641	1.27647e-05	0.000224822
AT4G08950	Phosphate-responsive 1 family protein	6509.59	1.1388	0.261043	4.36249	1.28588e-05	0.000226292
AT3G53950	glyoxal oxidase-related protein	765.635	1.12255	0.25735	4.36197	1.28897e-05	0.000226648
AT3G53010	carbohydrate esterase, putative (DUF303)	70.2965	2.46794	0.566772	4.35438	1.33445e-05	0.000234452
AT1G11360	Adenine nucleotide alpha hydrolases-like superfamily protein	1240.19	1.05357	0.242063	4.35247	1.34614e-05	0.000236311
AT4G16500	Cystatin/monellin superfamily protein	1388.36	1.54202	0.354311	4.35215	1.34807e-05	0.000236456
AT1G16920	RAB GTPase homolog A1B	1393.75	1.58931	0.365291	4.3508	1.35643e-05	0.000237726
AT5G57560	Xyloglucan endotransglucosylase/hydrolase family protein	2939.55	-1.45037	0.333474	-4.34927	1.36594e-05	0.000239196
AT5G22580	Stress responsive A/B Barrel Domain-containing protein	1502.46	1.55206	0.356937	4.34826	1.37219e-05	0.000240094
AT1G02650	Tetratricopeptide repeat (TPR)-like superfamily protein	39.2777	2.4952	0.573939	4.3475	1.377e-05	0.000240738
AT3G62200	Putative endonuclease or glycosyl hydrolase	910.434	-1.3506	0.310747	-4.34632	1.3844e-05	0.000241833
AT2G03760	sulfotransferase 12	15618.7	-1.5621	0.359741	-4.34228	1.41012e-05	0.000246125
AT5G47650	nudix hydrolase homolog 2	286.826	-1.36474	0.314393	-4.34087	1.41921e-05	0.000247307
AT5G64250	Aldolase-type TIM barrel family protein	4630.72	-1.22474	0.282138	-4.34092	1.41886e-05	0.000247307
AT1G29670	GDSL-like Lipase/Acylhydrolase superfamily protein	5772.84	0.98697	0.227412	4.34	1.42481e-05	0.000248079
AT4G00355	mesoderm induction early response protein	1517.29	1.17047	0.269924	4.33629	1.44908e-05	0.000252099
AT5G54100	SPFH/Band 7/PHB domain-containing membrane-associated protein family	4673.61	-1.08883	0.251154	-4.33533	1.45543e-05	0.000252998
AT1G26920	zinc finger CCHC domain protein	660.055	1.20464	0.27796	4.33385	1.46526e-05	0.000254293
AT5G15580	longifolia1	1417.24	1.3945	0.321763	4.33395	1.46459e-05	0.000254293
AT5G25475	AP2/B3-like transcriptional factor family protein	232.254	1.68265	0.388301	4.33336	1.46848e-05	0.000254644
AT5G01820	serine/threonine protein kinase 1	2026.08	-1.24317	0.286912	-4.33294	1.47135e-05	0.000254934
AT1G70700	TIFY domain/Divergent CCT motif family protein	1203.81	-1.18173	0.272778	-4.33221	1.47621e-05	0.00025557
AT1G61255	hypothetical protein	420.274	1.61983	0.374033	4.3307	1.48634e-05	0.000257114
AT3G01650	RING domain ligase1	1962.02	-1.2321	0.284542	-4.33014	1.49017e-05	0.000257567
AT2G36300	Integral membrane Yip1 family protein	1502.36	-1.00993	0.233259	-4.32965	1.49344e-05	0.000257923
AT1G44970	Peroxidase superfamily protein	221.8	1.42514	0.32937	4.32687	1.51244e-05	0.000260782
AT2G31750	UDP-glucosyl transferase 74D1	3902.42	-1.20397	0.278246	-4.32701	1.51144e-05	0.000260782
AT5G66850	mitogen-activated protein kinase kinase kinase 5	1370.27	-1.49348	0.345199	-4.32642	1.51556e-05	0.000261109
AT3G58990	isopropylmalate isomerase 1	158.338	1.62647	0.376275	4.32255	1.54239e-05	0.000265518
AT2G37805	cysteine/histidine-rich C1 domain protein	9.75523	-6.67829	1.54532	-4.32163	1.54881e-05	0.000266408
AT3G60070	Major facilitator superfamily protein	750.954	1.34651	0.31161	4.32115	1.55221e-05	0.000266777
AT5G52750	Heavy metal transport/detoxification superfamily protein	476.184	-1.98156	0.458626	-4.32064	1.55575e-05	0.000267171
AT3G45770	Polyketide synthase, enoylreductase family protein	1167.13	1.05424	0.244268	4.31592	1.58942e-05	0.000272732
AT1G49600	RNA-binding protein 47A	7308.64	1.00561	0.233029	4.31537	1.59339e-05	0.000273195
AT3G46780	plastid transcriptionally active 16	9387.47	-1.13197	0.262455	-4.31302	1.61037e-05	0.000275885
AT1G29970	60S ribosomal protein L18A-1	1810.22	1.25209	0.290407	4.31152	1.62137e-05	0.000277546
AT1G06980	6,7-dimethyl-8-ribityllumazine synthase	547.348	1.3303	0.308572	4.31116	1.62398e-05	0.00027777
AT3G23550	MATE efflux family protein	73.2306	-2.31327	0.536862	-4.30886	1.64097e-05	0.00028045
AT5G20710	beta-galactosidase 7	1277.4	1.61027	0.373767	4.30822	1.64574e-05	0.000281041
AT1G16170	ephrin-A3 protein	578.075	1.6454	0.381986	4.30748	1.65126e-05	0.000281758
AT1G74840	Homeodomain-like superfamily protein	2572.66	1.1833	0.274724	4.30723	1.65309e-05	0.000281844
AT5G18050	SAUR-like auxin-responsive protein family	126.495	2.08332	0.483897	4.3053	1.66757e-05	0.000284087
AT5G15230	GAST1 protein homolog 4	76288.1	1.75027	0.40668	4.30379	1.67898e-05	0.000285803
AT5G51780	basic helix-loop-helix (bHLH) DNA-binding superfamily protein	395.174	1.24563	0.289534	4.30219	1.69121e-05	0.000287654
AT3G54920	Pectin lyase-like superfamily protein	1453.84	1.19172	0.277051	4.30144	1.69695e-05	0.000288401
AT5G18600	Thioredoxin superfamily protein	622.034	1.79324	0.416965	4.30069	1.70271e-05	0.000289149
AT5G14240	Thioredoxin superfamily protein	1893.47	1.09694	0.25515	4.2992	1.71418e-05	0.000290865
AT2G44290	Bifunctional inhibitor/lipid-transfer protein/seed storage 2S albumin superfamily protein	767.346	-1.33722	0.31111	-4.29822	1.72173e-05	0.000291914
AT1G78580	trehalose-6-phosphate synthase	593.874	-1.39797	0.325306	-4.29738	1.72828e-05	0.000292792
AT1G71000	Chaperone DnaJ-domain superfamily protein	71.6834	-6.52123	1.51815	-4.29551	1.74296e-05	0.000295044
AT3G23210	basic helix-loop-helix (bHLH) DNA-binding superfamily protein	196.664	-1.41294	0.329246	-4.29145	1.77509e-05	0.000300245
AT4G17230	SCARECROW-like 13	3829.55	-1.33806	0.311998	-4.2887	1.79723e-05	0.00030375
AT5G20250	Raffinose synthase family protein	27833.8	1.78746	0.417039	4.28608	1.81857e-05	0.000307113
AT5G08610	P-loop containing nucleoside triphosphate hydrolases superfamily protein	2843.9	-1.32199	0.308578	-4.28414	1.83445e-05	0.000309549
AT1G55675	transmembrane protein	500.418	1.51395	0.353563	4.28199	1.85229e-05	0.000312312
AT5G58870	FTSH protease 9	3221.39	-1.24172	0.290138	-4.27976	1.87099e-05	0.000315216
AT3G03150	hypothetical protein	2062.14	1.07719	0.252011	4.27439	1.91662e-05	0.000322649
AT2G42170	Actin family protein	410.922	1.33383	0.312131	4.27331	1.92596e-05	0.000323966
AT1G10560	plant U-box 18	98.8237	1.78956	0.418989	4.27114	1.94476e-05	0.000326869
AT3G54050	high cyclic electron flow 1	3666.35	-1.08402	0.253817	-4.27087	1.94711e-05	0.000327008
AT3G44326	F-box family protein	297.996	1.20981	0.283751	4.26363	2.01131e-05	0.000337348
AT5G18240	myb-related protein 1	227.749	1.39207	0.326504	4.26357	2.01184e-05	0.000337348
AT4G13010	Oxidoreductase, zinc-binding dehydrogenase family protein	2634.62	-0.982512	0.230501	-4.26251	2.02147e-05	0.000338695
AT5G18650	CHY-type/CTCHY-type/RING-type Zinc finger protein	4858.41	1.1048	0.259525	4.25702	2.07167e-05	0.000346834
AT2G32150	Haloacid dehalogenase-like hydrolase (HAD) superfamily protein	3952.58	1.04905	0.246471	4.25628	2.07852e-05	0.000347708
AT1G56650	production of anthocyanin pigment 1	207.463	-1.93602	0.455051	-4.25451	2.09506e-05	0.00034992
AT4G30670	Putative membrane lipoprotein	1558.61	1.05946	0.249012	4.25464	2.09386e-05	0.00034992
AT5G52920	plastidic pyruvate kinase beta subunit 1	5433.3	1.0333	0.242882	4.25434	2.09667e-05	0.00034992
AT1G70560	tryptophan aminotransferase of Arabidopsis 1	426.761	1.27243	0.299139	4.25365	2.1031e-05	0.000350719
AT3G24300	ammonium transporter 1	201.826	1.78275	0.419973	4.24491	2.1868e-05	0.000364393
AT1G06570	4-hydroxyphenylpyruvate dioxygenase	6759.15	1.26396	0.297779	4.24462	2.18961e-05	0.000364576
AT1G71850	Ubiquitin carboxyl-terminal hydrolase family protein	370.352	-1.36579	0.321824	-4.2439	2.19672e-05	0.000365475
AT1G07250	UDP-glucosyl transferase 71C4	2422.82	-1.03299	0.243427	-4.24353	2.20027e-05	0.00036578
AT2G47000	ATP binding cassette subfamily B4	27692.2	-1.14724	0.270418	-4.24245	2.2109e-05	0.000367261
AT5G50375	cyclopropyl isomerase	378.114	1.66674	0.393206	4.23885	2.24668e-05	0.000372915
AT3G46600	GRAS family transcription factor	4105.71	-1.08413	0.25582	-4.23786	2.25656e-05	0.000374262
AT5G18020	SAUR-like auxin-responsive protein family	97.9276	2.11197	0.499051	4.23198	2.31641e-05	0.00038389
AT5G05750	DNAJ heat shock N-terminal domain-containing protein	1361.8	1.37097	0.323979	4.23166	2.31976e-05	0.000384147
AT1G78180	Mitochondrial substrate carrier family protein	411.376	-1.25536	0.296677	-4.23139	2.32248e-05	0.0003843
AT4G12120	Sec1/munc18-like (SM) proteins superfamily	603.531	-1.48728	0.35168	-4.22907	2.34655e-05	0.000387981
AT2G21970	stress enhanced protein 2	2686.17	-1.1762	0.278146	-4.22873	2.35016e-05	0.000388276
AT2G04890	SCARECROW-like 21	462.712	1.10197	0.260701	4.22696	2.3687e-05	0.000391038
AT5G65925	hypothetical protein	291.014	1.59708	0.377917	4.226	2.37882e-05	0.000392405
AT3G24450	Heavy metal transport/detoxification superfamily protein	195.809	2.02667	0.479707	4.22481	2.39145e-05	0.000394183
AT3G04650	FAD/NAD(P)-binding oxidoreductase family protein	434.518	-1.36671	0.323529	-4.22437	2.39615e-05	0.000394653
AT5G47370	Homeobox-leucine zipper protein 4 (HB-4) / HD-ZIP protein	1112.26	1.3808	0.326958	4.22317	2.40889e-05	0.000396445
AT1G07135	glycine-rich protein	1167.54	-1.36108	0.32235	-4.22236	2.41756e-05	0.000397565
AT5G48450	SKU5 similar 3	674.666	1.24749	0.295477	4.22194	2.42206e-05	0.000397998
AT3G16175	Thioesterase superfamily protein	40.6146	-2.2742	0.53875	-4.22125	2.42949e-05	0.000398911
AT5G19340	hypothetical protein	344.712	1.28825	0.305327	4.21924	2.4513e-05	0.000402182
AT4G04745	hypothetical protein	42.5297	2.35443	0.55805	4.21903	2.45357e-05	0.000402246
AT4G33670	NAD(P)-linked oxidoreductase superfamily protein	1252.23	1.25047	0.296444	4.21823	2.46223e-05	0.000403356
AT5G48580	FK506- and rapamycin-binding protein 15 kD-2	895.007	1.23784	0.293712	4.21446	2.50371e-05	0.000409836
AT3G17690	cyclic nucleotide gated channel 19	195.044	-1.47146	0.34929	-4.21271	2.52327e-05	0.00041272
AT2G38290	ammonium transporter 2	2369.3	-1.56031	0.370425	-4.21222	2.5287e-05	0.000413292
AT1G72930	toll/interleukin-1 receptor-like protein	266.084	-2.41624	0.573981	-4.20961	2.55817e-05	0.000417789
AT4G01037	Ubiquitin carboxyl-terminal hydrolase family protein	706.689	-1.13511	0.269903	-4.20562	2.60366e-05	0.000424892
AT3G02060	DEAD/DEAH box helicase	1200.31	-1.12515	0.267772	-4.2019	2.64688e-05	0.000431616
AT4G23496	SPIRAL1-like5	15.8513	-4.4272	1.05371	-4.20152	2.65125e-05	0.000431997
AT1G30680	toprim domain-containing protein	1019.48	-1.10775	0.263695	-4.20086	2.65899e-05	0.000432928
AT3G30460	RING/U-box superfamily protein	36.8669	-2.30178	0.548136	-4.19928	2.67766e-05	0.000435636
AT4G02970	7SL RNA1	3829.85	1.68569	0.401465	4.19885	2.68275e-05	0.000436131
AT5G05710	Pleckstrin homology (PH) domain superfamily protein	297.66	1.45965	0.347891	4.19572	2.72002e-05	0.000441854
AT1G19700	BEL1-like homeodomain 10	988.314	-1.22799	0.292734	-4.19492	2.72972e-05	0.000443091
AT1G22850	SNARE associated Golgi protein family	3172.69	-1.18839	0.283419	-4.19307	2.75206e-05	0.000446378
AT2G18193	P-loop containing nucleoside triphosphate hydrolases superfamily protein	2584.5	-0.998314	0.238112	-4.19262	2.75748e-05	0.00044673
AT5G63140	purple acid phosphatase 29	449.465	1.33753	0.319026	4.19255	2.75842e-05	0.00044673
AT3G10480	NAC domain containing protein 50	1131.71	-1.24559	0.297145	-4.19185	2.76686e-05	0.000447756
AT3G04140	Ankyrin repeat family protein	978.818	-1.13295	0.270321	-4.19113	2.77568e-05	0.000448844
AT2G28120	Major facilitator superfamily protein	880.982	1.01618	0.24266	4.18768	2.81824e-05	0.000455037
AT4G21940	calcium-dependent protein kinase 15	74.2472	-2.17968	0.520483	-4.18779	2.8168e-05	0.000455037
AT4G10120	Sucrose-phosphate synthase family protein	1039.83	-1.28128	0.306327	-4.18271	2.88059e-05	0.000464751
AT3G59900	auxin-regulated gene involved in organ size	740.124	1.20465	0.288085	4.18157	2.895e-05	0.000466722
AT1G48120	serine/threonine-protein phosphatase 7 long form-like protein	477.584	-1.19127	0.285038	-4.17934	2.92357e-05	0.000470973
AT4G39360	hypothetical protein	65.7413	-1.96769	0.471135	-4.17648	2.96049e-05	0.000476561
AT1G34760	general regulatory factor 11	223.15	1.30502	0.312574	4.17507	2.97899e-05	0.000479177
AT1G55480	protein containing PDZ domain, a K-box domain, and a TPR region	616.695	-1.33597	0.320058	-4.17413	2.99122e-05	0.000480782
AT3G04184	hypothetical protein	20.7894	3.57227	0.855971	4.17335	3.0015e-05	0.00048207
AT4G31250	Leucine-rich repeat protein kinase family protein	165.79	1.43982	0.345048	4.17282	3.00852e-05	0.000482835
AT1G30230	translation elongation factor EF1B/ribosomal protein S6 family protein	18215.9	1.42731	0.342359	4.16906	3.05863e-05	0.000490508
AT1G60890	Phosphatidylinositol-4-phosphate 5-kinase family protein	580.231	-1.24096	0.297757	-4.16768	3.07714e-05	0.000492751
AT4G26320	arabinogalactan protein 13	120.156	1.91432	0.459344	4.1675	3.07955e-05	0.000492751
AT4G37320	cytochrome P450, family 81, subfamily D, polypeptide 5	810.934	-1.3121	0.314829	-4.16767	3.07729e-05	0.000492751
AT5G04820	ovate family protein 13	167.59	1.48849	0.357208	4.16702	3.08613e-05	0.000493433
AT1G48500	jasmonate-zim-domain protein 4	131.784	-1.52765	0.366978	-4.16277	3.14405e-05	0.000501942
AT5G48880	peroxisomal 3-keto-acyl-CoA thiolase 2	644.99	-1.98497	0.476826	-4.16289	3.14249e-05	0.000501942
AT5G65760	Serine carboxypeptidase S28 family protein	919.899	1.37034	0.329438	4.15964	3.18744e-05	0.000508488
AT4G30410	sequence-specific DNA binding transcription factor	221.85	1.58111	0.380177	4.15889	3.19801e-05	0.000509793
AT2G29730	UDP-glucosyl transferase 71D1	531.145	1.2925	0.310826	4.15826	3.20675e-05	0.000510805
AT1G14280	phytochrome kinase substrate 2	429	1.18111	0.284155	4.15656	3.23076e-05	0.000514246
AT2G26900	Sodium Bile acid symporter family	3073.06	-1.0018	0.241047	-4.15602	3.23845e-05	0.000514701
AT3G19830	Calcium-dependent lipid-binding (CaLB domain) family protein	773.964	-1.03921	0.250049	-4.15603	3.23823e-05	0.000514701
AT3G53260	phenylalanine ammonia-lyase 2	9899.32	-1.45825	0.350988	-4.15469	3.25733e-05	0.000517304
AT3G63350	winged-helix DNA-binding transcription factor family protein	46.0768	2.2534	0.542397	4.15452	3.25967e-05	0.000517304
AT1G72900	Toll-Interleukin-Resistance (TIR) domain-containing protein	1090.24	-1.61906	0.389807	-4.15349	3.27445e-05	0.000519262
AT5G45310	coiled-coil protein	58.6223	2.32301	0.55966	4.15075	3.31387e-05	0.000525122
AT4G10310	high-affinity K+ transporter 1	79.219	1.71472	0.413194	4.14992	3.32597e-05	0.000526649
AT5G11550	ARM repeat superfamily protein	896.008	1.09981	0.265076	4.14904	3.33867e-05	0.000528267
AT3G63380	ATPase E1-E2 type family protein / haloacid dehalogenase-like hydrolase family protein	4640.02	-1.66715	0.401873	-4.14845	3.34727e-05	0.000529235
AT1G22750	transmembrane protein	917.945	-1.31207	0.316445	-4.14627	3.37938e-05	0.000533917
AT2G15480	UDP-glucosyl transferase 73B5	2075.06	-1.19598	0.288691	-4.14278	3.43125e-05	0.00054141
AT4G25130	peptide met sulfoxide reductase 4	5853.69	-1.10023	0.26558	-4.14273	3.43189e-05	0.00054141
AT5G46330	Leucine-rich receptor-like protein kinase family protein	969.299	1.30895	0.316032	4.14182	3.44559e-05	0.000543171
AT1G22190	Integrase-type DNA-binding superfamily protein	3104.86	1.02907	0.248677	4.13817	3.50085e-05	0.000551067
AT2G23790	calcium uniporter (DUF607)	736.563	1.09955	0.265704	4.13824	3.49973e-05	0.000551067
AT3G29180	DUF1336 family protein (DUF1336)	2589.97	1.11395	0.269225	4.13762	3.50925e-05	0.000551982
AT2G42530	cold regulated 15b	8.66546	-6.50824	1.57307	-4.13728	3.5145e-05	0.0005524
AT2G04040	MATE efflux family protein	5912.36	-1.96124	0.474065	-4.13707	3.51769e-05	0.000552494
AT1G32900	UDP-Glycosyltransferase superfamily protein	636.529	-1.24879	0.301939	-4.13591	3.53556e-05	0.000554532
AT2G47600	magnesium/proton exchanger	1332.46	1.05334	0.254683	4.13589	3.53586e-05	0.000554532
AT3G14220	GDSL-like Lipase/Acylhydrolase superfamily protein	1185.22	1.06533	0.257605	4.1355	3.54184e-05	0.000555062
AT1G17530	translocase of inner mitochondrial membrane 23	1743.38	1.06749	0.25819	4.13449	3.55742e-05	0.000556685
AT5G54300	cotton fiber-like protein (DUF761)	543.412	-1.51639	0.366756	-4.13459	3.55584e-05	0.000556685
AT1G71990	fucosyltransferase 13	212.749	1.34638	0.325735	4.13337	3.57487e-05	0.000559006
AT2G22660	DNA-binding protein, putative (duplicated DUF1399)	5629.13	1.12641	0.272684	4.13081	3.61485e-05	0.00056443
AT5G53120	spermidine synthase 3	1206.88	-1.06514	0.257851	-4.13084	3.61433e-05	0.00056443
AT5G42140	Regulator of chromosome condensation (RCC1) family with FYVE zinc finger domain-containing protein	721.941	-1.26627	0.306722	-4.12839	3.65306e-05	0.000569979
AT4G21850	methionine sulfoxide reductase B9	5288.61	1.75816	0.426101	4.12615	3.68879e-05	0.000575133
AT2G43750	O-acetylserine (thiol) lyase B	3722.98	0.940331	0.227915	4.1258	3.69447e-05	0.000575598
AT1G73670	MAP kinase 15	913.701	-1.14046	0.276433	-4.12563	3.69717e-05	0.000575599
AT1G68410	Protein phosphatase 2C family protein	1804.97	-1.01137	0.245224	-4.12428	3.71895e-05	0.000578567
AT1G12845	transmembrane protein	326.018	1.5137	0.367158	4.12274	3.74394e-05	0.000581779
AT2G30570	photosystem II reaction center W	11481.6	-1.22725	0.297683	-4.12267	3.74505e-05	0.000581779
AT1G80160	Lactoylglutathione lyase / glyoxalase I family protein	757.865	1.22885	0.298224	4.12057	3.77929e-05	0.000586671
AT3G57530	calcium-dependent protein kinase 32	2749.2	-1.03059	0.250146	-4.11997	3.78924e-05	0.000587787
AT4G38580	farnesylated protein 6	1720.38	1.02317	0.248409	4.1189	3.80681e-05	0.000590084
AT1G30070	SGS domain-containing protein	337.368	-1.51899	0.368853	-4.11814	3.81938e-05	0.000591602
AT2G38250	Homeodomain-like superfamily protein	587.677	-1.26503	0.307223	-4.11764	3.82776e-05	0.000592469
AT2G35940	BEL1-like homeodomain 1	3791.3	-1.14244	0.277468	-4.11737	3.83219e-05	0.000592524
AT4G02920	hypothetical protein	2341.79	-0.933487	0.226724	-4.11728	3.83367e-05	0.000592524
AT5G11060	homeobox protein knotted-1-like 4	429.093	-1.15076	0.279513	-4.11702	3.83804e-05	0.00059277
AT5G21222	protein kinase family protein	1240.69	-1.10294	0.267954	-4.11615	3.85253e-05	0.000594578
AT1G20020	ferredoxin-NADP[+]-oxidoreductase 2	1510.79	-1.10179	0.267714	-4.11554	3.86275e-05	0.000595435
AT5G62930	SGNH hydrolase-type esterase superfamily protein	1151.94	1.16219	0.282395	4.11548	3.86367e-05	0.000595435
AT1G02880	thiamin pyrophosphokinase1	705.293	-1.06841	0.259664	-4.1146	3.87849e-05	0.000597287
AT2G29360	NAD(P)-binding Rossmann-fold superfamily protein	151.785	-1.87459	0.455677	-4.11386	3.89097e-05	0.000598777
AT3G54080	Concanavalin A-like lectin family protein	975.68	1.1987	0.291487	4.11235	3.91651e-05	0.000602272
AT2G41370	Ankyrin repeat family protein / BTB/POZ domain-containing protein	464.467	-1.11728	0.271751	-4.11142	3.93238e-05	0.000604278
AT4G30250	P-loop containing nucleoside triphosphate hydrolases superfamily protein	37.8758	-2.25406	0.548275	-4.11118	3.93636e-05	0.000604453
AT1G09430	ATP-citrate lyase A-3	3751.29	1.13581	0.276336	4.11027	3.95193e-05	0.000606408
AT3G14650	cytochrome P450, family 72, subfamily A, polypeptide 11	3823.41	-1.10904	0.269855	-4.10978	3.96041e-05	0.000607272
AT4G34220	Leucine-rich repeat protein kinase family protein	914.391	-1.1386	0.277095	-4.10905	3.97296e-05	0.000608759
AT3G44110	DNAJ homologue 3	21232	-0.944192	0.229813	-4.10852	3.98198e-05	0.000609703
AT2G06520	photosystem II subunit X	20388.9	-0.955748	0.232661	-4.10789	3.99283e-05	0.000610927
AT5G38410	Ribulose bisphosphate carboxylase (small chain) family protein	99476.9	-1.19432	0.290754	-4.10765	3.99708e-05	0.000611138
AT5G13190	GSH-induced LITAF domain protein	1956.3	-1.13266	0.275791	-4.10693	4.00949e-05	0.000612596
AT1G12910	Transducin/WD40 repeat-like superfamily protein	1792.55	1.24381	0.302971	4.10537	4.03661e-05	0.000616299
AT2G20750	expansin B1	348.41	1.74124	0.42423	4.10447	4.05249e-05	0.000617839
AT5G13730	sigma factor 4	493.548	-1.27789	0.311337	-4.10453	4.05131e-05	0.000617839
AT4G13580	Disease resistance-responsive (dirigent-like protein) family protein	989.219	1.5578	0.379645	4.1033	4.0729e-05	0.000620506
AT3G45590	splicing endonuclease 1	62.1001	1.90447	0.464276	4.10202	4.09565e-05	0.000623526
AT5G16190	cellulose synthase like A11	82.1134	1.62377	0.395895	4.10152	4.10447e-05	0.000624425
AT4G10610	CTC-interacting domain 12	3366.86	1.15365	0.281292	4.10125	4.10926e-05	0.000624706
AT1G30250	hypothetical protein	22.3388	4.48786	1.09434	4.10099	4.11391e-05	0.000624969
AT2G23670	homolog of Synechocystis YCF37	2131.42	-1.24555	0.303769	-4.10031	4.12598e-05	0.000626356
AT2G28200	C2H2-type zinc finger family protein	660.295	1.06132	0.258856	4.10005	4.13068e-05	0.000626587
AT5G62680	Major facilitator superfamily protein	2791.17	1.08361	0.264303	4.09989	4.13338e-05	0.000626587
AT1G61890	MATE efflux family protein	3528.98	-1.09883	0.268099	-4.09858	4.15684e-05	0.000629696
AT1G59580	mitogen-activated protein kinase homolog 2	1541.97	1.15259	0.281284	4.09761	4.17444e-05	0.000631914
AT5G47040	lon protease 2	10157.3	-1.17571	0.286939	-4.09741	4.17792e-05	0.000631992
AT5G39650	transmembrane protein, putative (DUF679)	15.1246	5.49383	1.34088	4.09716	4.18242e-05	0.000632224
AT4G38800	methylthioadenosine nucleosidase 1	9455.91	1.38112	0.337363	4.09385	4.24264e-05	0.000640874
AT1G10550	xyloglucan:xyloglucosyl transferase 33	480.289	1.5093	0.368727	4.09328	4.25307e-05	0.000641994
AT2G25150	HXXXD-type acyl-transferase family protein	153.239	1.89131	0.462204	4.09195	4.27769e-05	0.000645254
AT2G19970	CAP (Cysteine-rich secretory proteins, Antigen 5, and Pathogenesis-related 1 protein) superfamily protein	462.74	1.52451	0.372619	4.09133	4.28908e-05	0.000646058
AT3G62290	ADP-ribosylation factor A1E	34619.8	1.28332	0.313657	4.09146	4.28661e-05	0.000646058
AT5G42860	late embryogenesis abundant protein, group 2	590.433	1.13267	0.276894	4.09062	4.30228e-05	0.000647588
AT2G34000	RING/U-box superfamily protein	16.9644	3.67437	0.898602	4.08898	4.33273e-05	0.000651713
AT1G61170	hypothetical protein	240.168	1.39012	0.340095	4.08745	4.36141e-05	0.000655102
AT3G56300	Cysteinyl-tRNA synthetase, class Ia family protein	78.5733	-2.00067	0.489466	-4.08746	4.36127e-05	0.000655102
AT1G10200	GATA type zinc finger transcription factor family protein	1515.93	1.16657	0.285438	4.08694	4.37095e-05	0.000656073
AT1G70000	myb-like transcription factor family protein	989.85	-1.14014	0.279154	-4.08426	4.42181e-05	0.00066324
AT5G66890	Leucine-rich repeat (LRR) family protein	21.6212	-4.41505	1.08105	-4.08404	4.42586e-05	0.000663381
AT4G02990	Mitochondrial transcription termination factor family protein	780.641	-1.01832	0.249362	-4.08371	4.43215e-05	0.000663392
AT5G27765	transmembrane protein	9.25219	-6.6116	1.61899	-4.08377	4.43103e-05	0.000663392
AT1G20050	C-8,7 sterol isomerase	1989.3	1.29696	0.317685	4.08254	4.45468e-05	0.000666296
AT4G31650	Transcriptional factor B3 family protein	339.95	1.14052	0.279421	4.08173	4.47024e-05	0.000667697
AT4G33120	S-adenosyl-L-methionine-dependent methyltransferases superfamily protein	97.4776	1.8363	0.449901	4.08156	4.47343e-05	0.000667697
AT5G10970	C2H2 and C2HC zinc fingers superfamily protein	77.3063	1.84056	0.450936	4.08164	4.47199e-05	0.000667697
AT2G37130	Peroxidase superfamily protein	65647.5	1.52105	0.373092	4.07687	4.56454e-05	0.000680819
AT3G02620	Plant stearoyl-acyl-carrier-protein desaturase family protein	85.7436	2.01476	0.494433	4.0749	4.6035e-05	0.00068615
AT2G39560	Putative membrane lipoprotein	99.0551	-2.04425	0.502003	-4.07219	4.65724e-05	0.000693674
AT1G75170	Sec14p-like phosphatidylinositol transfer family protein	808.039	-1.07093	0.263114	-4.07021	4.69698e-05	0.000699106
AT1G03905	P-loop containing nucleoside triphosphate hydrolases superfamily protein	236.827	-1.223	0.300735	-4.06671	4.76818e-05	0.000709208
AT1G33265	Transmembrane proteins 14C	318.644	1.71701	0.422304	4.06582	4.78645e-05	0.00071143
AT2G30140	UDP-Glycosyltransferase superfamily protein	3870.34	-1.30766	0.321752	-4.06419	4.81991e-05	0.000715905
AT3G55970	jasmonate-regulated gene 21	180.049	-2.29874	0.565725	-4.06335	4.83724e-05	0.000717979
AT5G37550	hypothetical protein	100.876	-1.75478	0.432044	-4.06158	4.87427e-05	0.000722971
AT1G12610	Integrase-type DNA-binding superfamily protein	9.02086	6.68556	1.64656	4.06032	4.90065e-05	0.000725372
AT5G39865	Glutaredoxin family protein	115.027	1.66997	0.411274	4.06048	4.8972e-05	0.000725372
AT5G65520	Tetratricopeptide repeat (TPR)-like superfamily protein	716.675	1.53639	0.378386	4.06038	4.89935e-05	0.000725372
AT5G05950	maternal effect embryo arrest 60	936.809	1.52245	0.375077	4.05902	4.92792e-05	0.000728902
AT3G10740	alpha-L-arabinofuranosidase 1	4069.38	0.92747	0.228555	4.05797	4.95003e-05	0.000731489
AT4G34390	extra-large GTP-binding protein 2	1992.85	-1.31922	0.325102	-4.05787	4.95227e-05	0.000731489
AT5G10745	transmembrane protein	526.256	1.23167	0.303551	4.05753	4.95944e-05	0.000732041
AT4G01000	Ubiquitin-like superfamily protein	3403.92	0.911816	0.224739	4.05722	4.96598e-05	0.000732499
AT4G32500	K+ transporter 5	50.3041	2.05528	0.506618	4.05687	4.97353e-05	0.000733106
AT1G14700	purple acid phosphatase 3	1421.24	-1.24418	0.306887	-4.05421	5.03034e-05	0.000740457
AT4G10560	Cysteine/Histidine-rich C1 domain family protein	55.7998	2.34378	0.578096	4.05431	5.02819e-05	0.000740457
AT3G23290	LIGHT-DEPENDENT SHORT HYPOCOTYLS-like protein (DUF640)	145.663	-1.52401	0.375974	-4.05351	5.0455e-05	0.000742176
AT3G54420	homolog of carrot EP3-3 chitinase	266.665	-1.5042	0.371378	-4.05032	5.11467e-05	0.000751832
AT5G16370	acyl activating enzyme 5	6666.97	1.27535	0.314967	4.04914	5.14061e-05	0.000755125
AT2G46510	ABA-inducible BHLH-type transcription factor	477.293	-1.32676	0.327718	-4.04847	5.15534e-05	0.000756767
AT5G64310	arabinogalactan protein 1	5180.5	-1.10807	0.273711	-4.04831	5.15889e-05	0.000756767
AT5G50175	transmembrane protein	23.9389	2.87908	0.711231	4.04802	5.16528e-05	0.000757184
AT2G37678	far-red elongated hypocotyl 1	158.98	1.69221	0.418056	4.04781	5.16998e-05	0.000757352
AT2G27820	prephenate dehydratase 1	1961.79	-1.00659	0.248699	-4.04741	5.1788e-05	0.000758123
AT5G08710	Regulator of chromosome condensation (RCC1) family protein	394.852	-1.18235	0.29215	-4.04705	5.18663e-05	0.00075875
AT4G23030	MATE efflux family protein	651.589	1.23383	0.304893	4.04678	5.19279e-05	0.00075913
AT5G27760	Hypoxia-responsive family protein	1901.47	-1.51493	0.374393	-4.04635	5.20217e-05	0.00075998
AT2G33060	receptor like protein 27	421.026	1.16092	0.286957	4.04562	5.21844e-05	0.000761835
AT3G61320	Bestrophin-like protein	398.035	-1.19207	0.29467	-4.04546	5.22207e-05	0.000761843
AT1G14430	glyoxal oxidase-related protein	420.985	-1.19799	0.29615	-4.04522	5.22732e-05	0.000762088
AT5G04970	Plant invertase/pectin methylesterase inhibitor superfamily	25.3831	3.30989	0.818484	4.04392	5.25638e-05	0.000765802
AT1G43580	Sphingomyelin synthetase family protein	1328.97	1.0574	0.261525	4.0432	5.27266e-05	0.000767126
AT3G47070	thylakoid soluble phosphoprotein	1962.15	-1.61988	0.400632	-4.04331	5.27019e-05	0.000767126
AT5G44210	erf domain protein 9	120.556	1.7886	0.442454	4.04245	5.28958e-05	0.000769062
AT3G51250	Senescence/dehydration-associated protein-like protein	1513.71	-1.09545	0.271068	-4.04124	5.3169e-05	0.000772508
AT1G21070	Nucleotide-sugar transporter family protein	282.634	1.32396	0.327673	4.04048	5.33424e-05	0.0007745
AT1G58180	beta carbonic anhydrase 6	798.474	1.07273	0.265518	4.04014	5.34197e-05	0.000775094
AT1G52080	actin binding protein family	180.192	-1.2995	0.321681	-4.03971	5.35177e-05	0.000775989
AT5G12250	beta-6 tubulin	12783.7	1.10426	0.273447	4.03829	5.38417e-05	0.000780156
AT5G47120	BAX inhibitor 1	6510.17	-1.37199	0.339803	-4.0376	5.39998e-05	0.000781915
AT4G15340	pentacyclic triterpene synthase 1	284.466	1.67211	0.414272	4.03627	5.43087e-05	0.000785855
AT5G64300	GTP cyclohydrolase II	4583.47	-0.992923	0.246015	-4.03602	5.43649e-05	0.000786134
AT1G55775	heavy metal-associated domain protein	21.779	-3.98336	0.987358	-4.03437	5.47496e-05	0.000790626
AT3G13404	hypothetical protein	35.6386	2.30072	0.57028	4.03437	5.47495e-05	0.000790626
AT5G14200	isopropylmalate dehydrogenase 1	355.809	1.40563	0.348434	4.03414	5.48026e-05	0.000790855
AT3G08860	PYRIMIDINE 4	468.67	1.32434	0.328317	4.03373	5.48981e-05	0.000791699
AT4G14365	hypothetical protein	949.201	-1.7984	0.445933	-4.0329	5.50926e-05	0.000793967
AT1G79360	organic cation/carnitine transporter 2	168.624	1.41301	0.350428	4.03224	5.52468e-05	0.000795651
AT1G63010	Major Facilitator Superfamily with SPX (SYG1/Pho81/XPR1) domain-containing protein	3281.6	-0.940791	0.233644	-4.02659	5.6591e-05	0.00081446
AT1G49240	actin 8	39824.2	1.21382	0.301484	4.02616	5.66953e-05	0.00081541
AT2G36895	D-tagatose-1,6-bisphosphate aldolase subunit	486.755	-1.07304	0.266675	-4.02378	5.72704e-05	0.000823127
AT1G64230	ubiquitin-conjugating enzyme 28	27900.2	1.42178	0.353432	4.02277	5.75184e-05	0.000826135
AT1G76410	RING/U-box superfamily protein	1081.13	1.04332	0.259378	4.02237	5.76152e-05	0.000826968
AT1G68500	hypothetical protein	79.0922	2.06621	0.513794	4.02148	5.78334e-05	0.000829542
AT1G75390	basic leucine-zipper 44	540.658	1.4819	0.368577	4.02061	5.80486e-05	0.000832068
AT5G02900	cytochrome P450, family 96, subfamily A, polypeptide 13	7.81763	6.49056	1.61461	4.0199	5.82232e-05	0.000834011
AT5G62900	basic-leucine zipper transcription factor K	535.056	1.46262	0.36418	4.0162	5.91448e-05	0.000846644
AT1G75460	ATP-dependent protease La (LON) domain protein	1773.27	-1.29107	0.321556	-4.01506	5.94294e-05	0.000850148
AT1G72500	inter alpha-trypsin inhibitor, heavy chain-like protein	1137.71	-0.975993	0.243273	-4.01193	6.02242e-05	0.000860363
AT2G24290	ubiquitin-associated protein (DUF1068)	454.189	1.45481	0.362608	4.01208	6.01874e-05	0.000860363
AT1G12250	Pentapeptide repeat-containing protein	552.343	-1.15507	0.287933	-4.01161	6.03057e-05	0.000860951
AT5G15910	NAD(P)-binding Rossmann-fold superfamily protein	449.672	-1.31037	0.326675	-4.01122	6.04056e-05	0.0008618
AT1G67970	heat shock transcription factor A8	255.601	-1.42525	0.355439	-4.00981	6.07666e-05	0.000866371
AT3G56990	embryo sac development arrest 7	1152.74	-1.25075	0.312009	-4.00869	6.1056e-05	0.000869915
AT3G53210	nodulin MtN21 /EamA-like transporter family protein	181.589	1.46066	0.364641	4.00577	6.18168e-05	0.000880167
AT5G17700	MATE efflux family protein	513.073	-1.34809	0.336607	-4.00495	6.20313e-05	0.000882633
AT4G19860	alpha/beta-Hydrolases superfamily protein	4049.88	0.900434	0.224857	4.00447	6.21579e-05	0.000883843
AT1G15165	RING/FYVE/PHD zinc finger superfamily protein	167.441	-1.39043	0.347304	-4.00348	6.24168e-05	0.000886343
AT4G11570	Haloacid dehalogenase-like hydrolase (HAD) superfamily protein	2691.43	-1.50415	0.375707	-4.00351	6.24083e-05	0.000886343
AT2G41870	Remorin family protein	543.615	-1.10727	0.276809	-4.00012	6.33098e-05	0.000898426
AT5G60120	target of early activation tagged (EAT) 2	2409.81	-0.964034	0.241044	-3.99941	6.34999e-05	0.000900525
AT5G04000	hypothetical protein	25.9022	-2.73782	0.684633	-3.99896	6.36215e-05	0.000901051
ATCG00270	photosystem II reaction center protein D	6571.03	-1.82806	0.457128	-3.99902	6.36045e-05	0.000901051
AT4G37640	calcium ATPase 2	2359.83	-1.17514	0.294173	-3.99473	6.47685e-05	0.000916687
AT3G63110	isopentenyltransferase 3	498.634	1.17534	0.294255	3.99428	6.48911e-05	0.000917813
AT1G80640	Protein kinase superfamily protein	705.095	-1.10285	0.276127	-3.99399	6.497e-05	0.00091832
AT1G08860	Calcium-dependent phospholipid-binding Copine family protein	121.892	-4.70358	1.17858	-3.99088	6.58277e-05	0.000929689
AT4G31390	Protein kinase superfamily protein	2199.35	-1.19196	0.298679	-3.99076	6.58615e-05	0.000929689
AT3G16000	MAR binding filament-like protein 1	1078.04	-1.34761	0.33776	-3.98984	6.61177e-05	0.000932688
AT3G10080	RmlC-like cupins superfamily protein	1647.23	1.74615	0.438036	3.98631	6.71097e-05	0.000946056
AT2G25100	Polynucleotidyl transferase, ribonuclease H-like superfamily protein	169.238	-1.30436	0.327387	-3.98417	6.77175e-05	0.000953993
AT5G64940	ABC2 homolog 13	5049.59	-0.990561	0.248704	-3.9829	6.80808e-05	0.000958479
AT1G28190	hypothetical protein	529.267	-1.29112	0.324236	-3.98203	6.83282e-05	0.000961327
AT3G27906	hypothetical protein	504.005	1.37403	0.345085	3.98172	6.84192e-05	0.000961973
AT5G02950	Tudor/PWWP/MBT superfamily protein	73.7027	-1.7978	0.45157	-3.98123	6.85587e-05	0.0009633
AT4G15760	monooxygenase 1	8382.17	-0.977226	0.245486	-3.98078	6.86886e-05	0.000963975
AT5G22530	hypothetical protein	27.8857	-2.8283	0.710493	-3.98075	6.86971e-05	0.000963975
AT2G01890	purple acid phosphatase 8	2180.18	-1.08239	0.271952	-3.98009	6.88905e-05	0.000965444
AT4G16190	Papain family cysteine protease	25618.1	1.30536	0.327973	3.98008	6.88924e-05	0.000965444
AT5G58120	Disease resistance protein (TIR-NBS-LRR class) family	300.678	-1.98413	0.49856	-3.97972	6.89969e-05	0.000966274
AT1G44760	Adenine nucleotide alpha hydrolases-like superfamily protein	507.501	1.49248	0.375235	3.97747	6.96533e-05	0.000974826
AT2G38340	Integrase-type DNA-binding superfamily protein	220.815	-1.5711	0.395019	-3.97728	6.97085e-05	0.000974959
AT3G06850	2-oxoacid dehydrogenases acyltransferase family protein	1450.48	1.40854	0.354161	3.97711	6.97575e-05	0.000975004
AT1G72920	Toll-Interleukin-Resistance (TIR) domain family protein	116.534	-1.67105	0.420388	-3.97502	7.03731e-05	0.000982966
AT5G13320	Auxin-responsive GH3 family protein	611.682	-4.68189	1.17882	-3.97169	7.13643e-05	0.000996157
AT5G38100	S-adenosyl-L-methionine-dependent methyltransferases superfamily protein	23.5174	2.81986	0.710232	3.97034	7.17704e-05	0.00100117
AT5G07240	IQ-domain 24	384.432	-1.2177	0.306719	-3.9701	7.18427e-05	0.00100152
AT5G54280	myosin 2	1684.73	-1.06793	0.269138	-3.96797	7.24881e-05	0.00100986
AT4G34881	transmembrane protein	5813.96	1.35125	0.340595	3.96731	7.26871e-05	0.00101197
AT1G20310	syringolide-induced protein	30.1499	-2.78577	0.70259	-3.96501	7.33929e-05	0.00102047
AT1G56600	galactinol synthase 2	241.885	-2.00839	0.506508	-3.96516	7.33456e-05	0.00102047
AT2G32270	zinc transporter 3 precursor	82.3607	2.55936	0.645566	3.96452	7.35448e-05	0.00102125
AT3G07770	HEAT SHOCK PROTEIN 89.1	3763.95	-1.25675	0.316994	-3.96459	7.35222e-05	0.00102125
AT5G03030	Chaperone DnaJ-domain superfamily protein	1181.48	-0.956092	0.241197	-3.96395	7.37194e-05	0.00102301
AT5G26260	TRAF-like family protein	2317.17	1.35317	0.341412	3.96345	7.38753e-05	0.0010245
AT1G66100	Plant thionin	8.8678	-6.53756	1.64988	-3.96245	7.41836e-05	0.00102811
AT4G14510	CRM family member 3B	514.81	-1.04426	0.26362	-3.96125	7.45592e-05	0.00103264
AT5G45760	Transducin/WD40 repeat-like superfamily protein	86.3706	1.57297	0.397343	3.95872	7.53525e-05	0.00104295
AT5G25250	SPFH/Band 7/PHB domain-containing membrane-associated protein family	2235.64	-1.82437	0.460875	-3.9585	7.54215e-05	0.00104323
AT2G41720	Tetratricopeptide repeat (TPR)-like superfamily protein	808.362	-1.03126	0.260557	-3.95788	7.56165e-05	0.00104436
AT3G30180	brassinosteroid-6-oxidase 2	1955.94	-1.28234	0.324004	-3.95778	7.56497e-05	0.00104436
AT4G10150	RING/U-box superfamily protein	18.9377	3.81795	0.964667	3.95779	7.56457e-05	0.00104436
AT3G05000	Transport protein particle (TRAPP) component	848.948	1.38121	0.349108	3.95638	7.60945e-05	0.00104982
AT4G22980	molybdenum cofactor sulfurase-like protein	107.893	-1.8304	0.462877	-3.9544	7.67271e-05	0.00105786
AT3G48640	transmembrane protein	16.0856	-4.52878	1.14552	-3.95347	7.70244e-05	0.00106127
AT2G01530	MLP-like protein 329	346.398	1.38875	0.351339	3.95273	7.72636e-05	0.00106388
AT1G64770	NDH-dependent cyclic electron flow 1	1419.06	-1.13718	0.287778	-3.95159	7.76346e-05	0.0010683
AT1G73730	ETHYLENE-INSENSITIVE3-like 3	633.685	-1.06545	0.26968	-3.95081	7.7887e-05	0.00107108
AT3G07410	RAB GTPase homolog A5B	260.596	1.49823	0.379239	3.95062	7.79479e-05	0.00107123
AT3G63430	zinc finger CCCH domain protein	148.245	1.35238	0.342388	3.94984	7.8203e-05	0.00107404
AT4G28480	DNAJ heat shock family protein	1595.32	-0.99051	0.250829	-3.94895	7.84952e-05	0.00107736
AT1G52710	Rubredoxin-like superfamily protein	264.511	1.21489	0.307741	3.94777	7.88829e-05	0.00108129
AT5G47880	eukaryotic release factor 1-1	2606.45	-0.957717	0.242593	-3.94783	7.88632e-05	0.00108129
AT3G46930	Protein kinase superfamily protein	496.98	-1.11994	0.283827	-3.94584	7.95197e-05	0.00108862
AT4G07820	CAP (Cysteine-rich secretory proteins, Antigen 5, and Pathogenesis-related 1 protein) superfamily protein	159.731	1.68261	0.426418	3.94593	7.94915e-05	0.00108862
AT1G62610	NAD(P)-binding Rossmann-fold superfamily protein	369.375	1.35775	0.344206	3.94459	7.99363e-05	0.00109362
AT1G03470	Kinase interacting (KIP1-like) family protein	165.507	1.30125	0.329898	3.94441	7.99958e-05	0.00109374
AT2G29750	UDP-glucosyl transferase 71C1	433.617	1.51826	0.384964	3.94391	8.01638e-05	0.00109533
AT2G29020	Rab5-interacting family protein	1310.01	1.24633	0.316259	3.94084	8.11961e-05	0.00110873
AT4G28080	Tetratricopeptide repeat (TPR)-like superfamily protein	27405.9	-1.61474	0.409796	-3.94035	8.13619e-05	0.00111028
AT3G19990	E3 ubiquitin-protein ligase	1269.48	0.932656	0.236712	3.94005	8.14656e-05	0.00111098
AT5G06690	WCRKC thioredoxin 1	217.765	1.46885	0.372929	3.93869	8.19283e-05	0.00111658
AT5G58380	SOS3-interacting protein 1	730.223	-1.15715	0.293897	-3.93725	8.24212e-05	0.00112258
AT4G34730	ribosome-binding factor A family protein	977.142	-1.23016	0.312478	-3.9368	8.25756e-05	0.00112397
AT5G54710	Ankyrin repeat family protein	495.077	-1.90421	0.483911	-3.93504	8.3184e-05	0.00113152
AT1G76520	Auxin efflux carrier family protein	2531.32	-1.02594	0.260743	-3.93468	8.33074e-05	0.00113248
AT5G26980	syntaxin of plants 41	277.702	1.35212	0.34376	3.93334	8.37753e-05	0.00113812
AT5G03990	FK506-binding-like protein	245.702	-1.34596	0.342206	-3.93318	8.38302e-05	0.00113814
AT1G78560	Sodium Bile acid symporter family	520.967	1.08386	0.275674	3.93167	8.4357e-05	0.00114456
AT4G21450	PapD-like superfamily protein	1974.96	0.933688	0.237498	3.93135	8.44702e-05	0.00114537
AT3G04010	O-Glycosyl hydrolases family 17 protein	1238.26	-1.09699	0.279063	-3.93098	8.46012e-05	0.00114642
AT5G11790	N-MYC downregulated-like 2	971.805	-1.00638	0.256032	-3.93068	8.47044e-05	0.00114709
AT2G41070	Basic-leucine zipper (bZIP) transcription factor family protein	289.946	1.3622	0.346605	3.93011	8.49062e-05	0.00114909
AT1G29460	SAUR-like auxin-responsive protein family	46.9265	3.04751	0.777671	3.91877	8.90015e-05	0.00120375
AT1G12860	basic helix-loop-helix (bHLH) DNA-binding superfamily protein	405.97	-1.13259	0.289028	-3.91862	8.90585e-05	0.00120376
AT5G63800	Glycosyl hydrolase family 35 protein	2446.64	1.03346	0.263762	3.91817	8.92241e-05	0.00120523
AT4G32710	Protein kinase superfamily protein	862.677	-1.27866	0.326382	-3.91767	8.94106e-05	0.00120699
AT4G39540	shikimate kinase 2	705.804	-0.952099	0.243059	-3.91715	8.96025e-05	0.00120881
AT5G53360	TRAF-like superfamily protein	257.972	1.2302	0.314111	3.91646	8.98591e-05	0.00121151
AT5G22510	alkaline/neutral invertase	2016.55	-0.929684	0.237445	-3.91537	9.02648e-05	0.00121621
AT1G48320	Thioesterase superfamily protein	293.036	-1.07456	0.274487	-3.9148	9.04803e-05	0.00121834
AT2G31160	LIGHT-DEPENDENT SHORT HYPOCOTYLS-like protein (DUF640)	259.84	-1.15078	0.294003	-3.91419	9.07071e-05	0.00122063
AT1G68110	ENTH/ANTH/VHS superfamily protein	73.2831	1.82612	0.466886	3.91127	9.18124e-05	0.00123472
AT5G18640	alpha/beta-Hydrolases superfamily protein	1219.13	0.949974	0.242928	3.91052	9.20971e-05	0.00123777
AT1G09932	Phosphoglycerate mutase family protein	219.306	-1.8826	0.481613	-3.90895	9.26972e-05	0.00124505
AT1G07570	Protein kinase superfamily protein	1361.12	1.03199	0.264036	3.90851	9.28653e-05	0.00124652
AT5G02190	Eukaryotic aspartyl protease family protein	227.074	1.17691	0.301283	3.90633	9.37093e-05	0.00125706
AT4G13410	Nucleotide-diphospho-sugar transferases superfamily protein	14.0304	-5.37163	1.3753	-3.90579	9.39188e-05	0.00125908
AT5G64860	disproportionating enzyme	578.217	1.28393	0.328741	3.90559	9.39966e-05	0.00125933
AT5G24200	alpha/beta-Hydrolases superfamily protein	28.7026	-3.1525	0.80721	-3.90542	9.40617e-05	0.00125941
AT2G37120	S1FA-like DNA-binding protein	323.238	1.14794	0.293948	3.90526	9.41259e-05	0.00125948
AT1G60600	UbiA prenyltransferase family protein	567.845	-1.10047	0.281841	-3.90459	9.43868e-05	0.00126162
AT2G22980	serine carboxypeptidase-like 13	239.532	1.18535	0.303587	3.90448	9.44277e-05	0.00126162
AT5G10695	methionyl-tRNA synthetase	582.624	-2.0523	0.525661	-3.90424	9.45226e-05	0.00126162
AT5G24600	TRP-like ion channel protein (Protein of unknown function, DUF599)	121.839	-1.51668	0.388462	-3.90433	9.44887e-05	0.00126162
AT1G04990	Zinc finger C-x8-C-x5-C-x3-H type family protein	1520.88	-0.948702	0.243054	-3.90325	9.49104e-05	0.00126601
AT2G43400	electron-transfer flavoprotein:ubiquinone oxidoreductase	1200.86	1.29701	0.332401	3.90195	9.54219e-05	0.00127203
AT4G28270	RING membrane-anchor 2	1524.45	1.03101	0.264502	3.89794	9.70132e-05	0.00129244
AT1G10170	NF-X-like 1	18750.2	-1.38147	0.354574	-3.89614	9.77367e-05	0.00130045
AT5G11090	serine-rich protein-like protein	3031.18	1.14314	0.293393	3.89627	9.76852e-05	0.00130045
AT1G35430	transmembrane protein	277.068	1.29907	0.333461	3.8957	9.7914e-05	0.00130172
AT1G78000	sulfate transporter 1	661.992	1.51829	0.389744	3.8956	9.79539e-05	0.00130172
AT1G76970	Target of Myb protein 1	1117.24	-1.20369	0.309005	-3.89537	9.80485e-05	0.00130216
AT2G31560	signal transducer/transcription protein, putative (DUF1685)	399.395	-1.10442	0.283579	-3.89459	9.83659e-05	0.00130557
AT4G34590	G-box binding factor 6	593.05	-1.31546	0.337959	-3.89237	9.9271e-05	0.00131676
AT4G23540	ARM repeat superfamily protein	745.013	-1.26709	0.325679	-3.89061	9.99928e-05	0.00132551
AT4G22756	sterol C4-methyl oxidase 1-2	255.003	1.1787	0.302992	3.89018	0.00010017	0.00132703
AT5G18930	Adenosylmethionine decarboxylase family protein	128.421	1.39793	0.359371	3.88994	0.000100268	0.00132751
AT1G22410	Class-II DAHP synthetase family protein	17617.4	-1.04563	0.26889	-3.88868	0.00010079	0.0013336
AT4G23790	TRICHOME BIREFRINGENCE-LIKE 24	455.755	1.2239	0.314827	3.88753	0.00010127	0.00133911
AT2G24220	purine permease 5	176.316	1.5696	0.403774	3.88732	0.000101356	0.00133942
AT2G38230	pyridoxine biosynthesis 1.1	11299	-0.941392	0.242216	-3.88659	0.000101664	0.00134265
AT5G02150	Fes1C	217.151	1.41261	0.363755	3.88342	0.000102998	0.00135943
AT3G04350	vacuolar sorting-associated protein (DUF946)	3751.86	0.939331	0.241898	3.88316	0.000103106	0.00136002
AT1G56200	embryo defective 1303	3458.08	1.26256	0.32521	3.88231	0.00010347	0.00136397
AT2G42890	MEI2-like 2	2464.42	1.06333	0.274044	3.88015	0.000104393	0.00137529
AT1G02640	beta-xylosidase 2	4060.43	1.04123	0.268409	3.87928	0.000104767	0.00137937
AT3G09520	exocyst subunit exo70 family protein H4	140.874	-2.15808	0.556471	-3.87816	0.00010525	0.00138488
AT5G05390	laccase 12	196.669	-1.52273	0.392662	-3.87797	0.000105331	0.00138508
AT4G14245	structural constituent of ribosome protein	92.6385	1.6321	0.421016	3.87658	0.000105936	0.00139217
AT2G20562	taximin	181.219	-1.36635	0.35262	-3.87486	0.000106684	0.00140115
AT5G23400	Leucine-rich repeat (LRR) family protein	334.84	1.29317	0.333833	3.87369	0.000107198	0.00140703
AT5G41260	kinase with tetratricopeptide repeat domain-containing protein	1598.04	1.00375	0.259157	3.87315	0.000107437	0.0014093
AT3G48310	cytochrome P450, family 71, subfamily A, polypeptide 22	51.9213	-2.41756	0.624459	-3.87146	0.000108188	0.00141828
AT1G61840	Cysteine/Histidine-rich C1 domain family protein	20.1679	3.32985	0.860186	3.87108	0.000108356	0.00141874
AT3G07990	serine carboxypeptidase-like 27	565.032	1.15574	0.298554	3.87113	0.000108332	0.00141874
AT3G56940	dicarboxylate diiron protein, putative (Crd1)	22412.6	-1.00685	0.260166	-3.87001	0.00010883	0.00142407
AT2G43590	Chitinase family protein	1820.45	1.04634	0.270456	3.86878	0.000109381	0.0014304
AT1G12570	Glucose-methanol-choline (GMC) oxidoreductase family protein	12.9636	-5.22228	1.35056	-3.86675	0.000110296	0.00143833
AT2G31083	CLAVATA3/ESR-RELATED 5	15.8978	3.56568	0.922062	3.86707	0.00011015	0.00143833
AT4G14440	3-hydroxyacyl-CoA dehydratase 1	3468.7	1.13066	0.292383	3.86704	0.000110163	0.00143833
AT4G21210	PPDK regulatory protein	622.671	-0.982887	0.254198	-3.86662	0.000110354	0.00143833
AT4G37470	alpha/beta-Hydrolases superfamily protein	2195.24	-1.27992	0.330988	-3.86698	0.000110193	0.00143833
AT5G41080	PLC-like phosphodiesterases superfamily protein	2043.66	1.15536	0.298809	3.86654	0.000110392	0.00143833
AT2G03530	ureide permease 2	166.73	-1.40899	0.364541	-3.8651	0.000111042	0.00144592
AT5G07165	transmembrane protein	19.9609	-4.67913	1.21075	-3.86466	0.000111243	0.00144765
AT4G19460	UDP-Glycosyltransferase superfamily protein	177.176	-1.45513	0.376611	-3.86374	0.000111662	0.00145222
AT1G75180	Erythronate-4-phosphate dehydrogenase family protein	1168.21	1.24048	0.321137	3.86279	0.0001121	0.00145672
AT4G03260	Outer arm dynein light chain 1 protein	5242.22	-0.962929	0.24929	-3.86269	0.000112144	0.00145672
AT1G59900	pyruvate dehydrogenase complex E1 alpha subunit	5799.27	0.899498	0.232878	3.86253	0.000112219	0.0014568
AT1G13260	related to ABI3/VP1 1	2404.85	0.970326	0.251226	3.86236	0.000112297	0.00145693
AT1G55020	lipoxygenase 1	4314.01	-1.17963	0.305506	-3.86123	0.000112818	0.00146201
AT4G06746	related to AP2 9	104.975	-1.62236	0.420168	-3.86121	0.000112826	0.00146201
AT1G74910	ADP-glucose pyrophosphorylase family protein	3139.95	0.955936	0.247584	3.86105	0.000112899	0.00146207
AT3G60340	alpha/beta-Hydrolases superfamily protein	1277.73	0.938202	0.243046	3.86018	0.000113304	0.00146642
AT4G32190	Myosin heavy chain-related protein	1048.59	-1.07031	0.277347	-3.85912	0.000113798	0.00147192
AT2G43930	Protein kinase superfamily protein	49.2355	1.99461	0.517158	3.85687	0.000114847	0.00148459
AT5G43170	zinc-finger protein 3	128.232	1.38079	0.358063	3.85628	0.000115128	0.00148732
AT2G04450	nudix hydrolase homolog 6	50.4697	-2.46535	0.639426	-3.85557	0.000115462	0.00149074
AT1G52770	Phototropic-responsive NPH3 family protein	7.3347	-6.27242	1.62695	-3.85532	0.000115579	0.00149133
AT2G25830	YebC-like protein	505.372	-1.00711	0.261273	-3.85461	0.000115913	0.00149474
AT5G25490	Ran BP2/NZF zinc finger-like superfamily protein	88.815	1.62147	0.420821	3.8531	0.00011663	0.00150308
AT2G37040	PHE ammonia lyase 1	14892	-1.11275	0.288917	-3.85146	0.000117416	0.0015123
AT3G15510	NAC domain containing protein 2	249.195	1.16256	0.301919	3.85056	0.000117846	0.00151692
AT5G55570	transmembrane protein	8.11126	-6.41524	1.66616	-3.8503	0.000117973	0.00151763
AT2G41000	Chaperone DnaJ-domain superfamily protein	241.701	-1.30207	0.338249	-3.84943	0.000118392	0.00152212
AT3G55090	ABC-2 type transporter family protein	471.873	-1.55654	0.404697	-3.84619	0.000119967	0.00154143
AT2G37750	hypothetical protein	1169.3	1.39558	0.36298	3.84478	0.000120659	0.00154939
AT1G68990	male gametophyte defective 3	1385.37	-1.07039	0.278433	-3.84433	0.000120884	0.00155042
AT5G24160	squalene monooxygenase 6	946.446	-1.88307	0.489825	-3.84438	0.000120859	0.00155042
AT5G48300	ADP glucose pyrophosphorylase 1	2113.46	-0.958094	0.249325	-3.84275	0.000121663	0.00155946
AT2G46220	DUF2358 family protein (DUF2358)	3727.13	1.0306	0.268214	3.84247	0.000121804	0.00156034
AT5G56850	hypothetical protein	422.179	-1.5644	0.40734	-3.84052	0.000122776	0.00157184
AT5G14700	NAD(P)-binding Rossmann-fold superfamily protein	167.595	-1.87275	0.487663	-3.84025	0.00012291	0.00157262
AT5G02200	far-red-elongated hypocotyl1-like protein	87.1496	1.8014	0.469482	3.837	0.000124545	0.00159258
AT1G28600	GDSL-like Lipase/Acylhydrolase superfamily protein	3203.96	-1.52218	0.397122	-3.83304	0.000126572	0.00161753
AT1G77930	Chaperone DnaJ-domain superfamily protein	373.782	-1.13433	0.296125	-3.83056	0.000127852	0.00163291
AT2G25870	haloacid dehalogenase-like hydrolase family protein	1985.44	-0.989258	0.25839	-3.82854	0.000128906	0.00164357
AT3G62570	Tetratricopeptide repeat (TPR)-like superfamily protein	275.152	1.16314	0.303808	3.82853	0.000128909	0.00164357
AT4G21650	Subtilase family protein	86.1213	-1.89683	0.495447	-3.82852	0.000128918	0.00164357
AT4G05120	Major facilitator superfamily protein	557.761	1.04709	0.273583	3.82733	0.000129539	0.0016505
AT3G51470	Protein phosphatase 2C family protein	135.224	1.90293	0.497326	3.82633	0.000130068	0.00165625
AT2G32950	Transducin/WD40 repeat-like superfamily protein	1008.63	-0.96387	0.252021	-3.82456	0.000131005	0.00166655
AT5G05965	cell wall RBR3-like protein	74.5391	2.19209	0.57317	3.82451	0.000131033	0.00166655
AT2G30250	WRKY DNA-binding protein 25	1777.32	-1.13673	0.297237	-3.82433	0.00013113	0.00166679
AT4G31420	Zinc finger protein 622	1837.11	0.939386	0.245653	3.82404	0.00013128	0.00166771
AT2G40900	nodulin MtN21 /EamA-like transporter family protein	1440.56	-1.06598	0.278832	-3.823	0.000131837	0.00167378
AT1G10657	transmembrane protein	135.67	-2.04891	0.536051	-3.82222	0.000132256	0.0016781
AT3G17120	transmembrane protein	578.815	1.20782	0.316034	3.8218	0.000132483	0.00167999
AT2G22250	aspartate aminotransferase	1142.55	-1.15154	0.301408	-3.82055	0.000133156	0.00168752
AT1G71480	Nuclear transport factor 2 (NTF2) family protein	239.979	-1.19672	0.313403	-3.81849	0.000134271	0.00170064
AT5G64240	metacaspase 3	839.298	-1.11254	0.291407	-3.81784	0.000134627	0.00170413
AT4G02380	senescence-associated gene 21	30620.6	1.38849	0.363753	3.81711	0.000135022	0.00170811
AT4G37910	mitochondrial heat shock protein 70-1	20398.9	-1.24947	0.327375	-3.81664	0.000135282	0.00171039
AT4G27730	oligopeptide transporter 1	1385.34	1.55315	0.406976	3.81632	0.00013546	0.00171162
AT3G56000	cellulose synthase like A14	73.0931	1.62943	0.426982	3.81615	0.000135549	0.00171174
AT5G22740	cellulose synthase-like A02	2099.47	0.914265	0.239738	3.8136	0.000136957	0.00172849
AT1G71730	hypothetical protein	1860.63	1.60083	0.419907	3.81234	0.000137657	0.00173528
AT4G26670	Mitochondrial import inner membrane translocase subunit Tim17/Tim22/Tim23 family protein	737.741	1.52204	0.39923	3.81243	0.000137606	0.00173528
AT1G19840	SAUR-like auxin-responsive protein family	136.737	1.71683	0.45046	3.81128	0.000138248	0.0017417
AT4G29700	Alkaline-phosphatase-like family protein	633.478	1.30843	0.343334	3.81096	0.000138429	0.00174295
AT2G41480	peroxidase superfamily protein	447.206	1.02381	0.268717	3.81002	0.000138958	0.00174704
AT4G39940	APS-kinase 2	2267.92	1.05779	0.27763	3.81007	0.000138927	0.00174704
AT5G19500	Tryptophan/tyrosine permease	116.969	-1.42515	0.37406	-3.80994	0.000139	0.00174704
AT1G31350	KAR-UP F-box 1	493.047	1.46383	0.384231	3.80976	0.0001391	0.00174727
AT1G33050	hypothetical protein	2266.71	1.08629	0.285149	3.80954	0.000139228	0.00174764
AT4G03330	syntaxin of plants 123	32.8476	2.27536	0.597298	3.80942	0.000139293	0.00174764
AT1G06260	Cysteine proteinases superfamily protein	229.036	1.65249	0.433826	3.80911	0.000139471	0.00174883
AT2G03890	phosphoinositide 4-kinase gamma 7	5504.76	0.914831	0.240514	3.80364	0.000142584	0.00178682
AT4G22300	carboxylesterase	313.56	1.14076	0.299934	3.80337	0.000142741	0.00178774
AT5G14060	Aspartate kinase family protein	1345.15	-0.949763	0.249763	-3.80266	0.000143152	0.00179184
AT1G66090	Disease resistance protein (TIR-NBS class)	937.498	-3.46886	0.912502	-3.80148	0.000143834	0.00179932
AT3G13437	transmembrane protein	34.4953	2.50241	0.658612	3.79952	0.000144976	0.00181254
AT5G53050	alpha/beta-Hydrolases superfamily protein	913.107	-1.00498	0.26457	-3.79853	0.000145558	0.00181876
AT5G24110	WRKY DNA-binding protein 30	79.0907	-1.89728	0.499678	-3.797	0.000146458	0.00182892
AT3G14067	Subtilase family protein	19245.1	-1.25663	0.330979	-3.79672	0.000146626	0.00182995
AT4G09830	nuclear receptor family 2 group C protein	4551.9	0.970532	0.255668	3.79606	0.000147012	0.0018337
AT5G41700	ubiquitin conjugating enzyme 8	20942.7	1.23045	0.324251	3.79476	0.000147785	0.00184226
AT2G34070	TRICHOME BIREFRINGENCE-LIKE 37	2686.27	-0.869314	0.229117	-3.7942	0.000148123	0.0018454
AT5G42500	Disease resistance-responsive (dirigent-like protein) family protein	297.77	1.94373	0.512398	3.7934	0.000148596	0.00185021
AT1G69523	S-adenosyl-L-methionine-dependent methyltransferases superfamily protein	30.3884	-2.42815	0.640165	-3.793	0.000148837	0.00185212
AT5G03240	polyubiquitin 3	105709	1.38315	0.364689	3.79267	0.000149037	0.00185354
AT2G24765	ADP-ribosylation factor 3	941.975	1.15591	0.304805	3.79229	0.000149267	0.00185532
AT5G41100	hydroxyproline-rich glycoprotein family protein	1019.39	-1.15299	0.304051	-3.7921	0.000149377	0.0018556
AT3G60250	casein kinase II beta chain 3	1204.08	1.0062	0.265463	3.79034	0.000150439	0.00186771
AT5G65630	global transcription factor group E7	3920.57	-0.955397	0.25219	-3.78841	0.000151614	0.0018812
AT5G20670	DUF1677 family protein (DUF1677)	38.4446	2.41739	0.638186	3.78791	0.000151917	0.00188386
AT1G66330	senescence-associated family protein	1520.08	-0.992733	0.262126	-3.78723	0.000152335	0.00188684
AT5G52570	beta-carotene hydroxylase 2	569.015	-1.07918	0.284946	-3.78733	0.000152275	0.00188684
AT2G23590	methyl esterase 8	45.0823	-2.41453	0.637633	-3.78671	0.000152655	0.00188972
AT1G17060	cytochrome p450 72c1	152.891	1.45072	0.383184	3.78595	0.00015312	0.00189437
AT1G20693	high mobility group B2	6158.37	1.12142	0.296448	3.78284	0.000155051	0.00191715
AT1G09176	transmembrane protein	7.065	-6.21384	1.64273	-3.78263	0.000155182	0.00191765
AT1G75540	salt tolerance homolog2	4191.39	0.902228	0.238769	3.77866	0.000157675	0.00194734
AT4G00500	alpha/beta-Hydrolases superfamily protein	519.067	-1.00328	0.265672	-3.7764	0.00015911	0.00196278
AT5G44870	Disease resistance protein (TIR-NBS-LRR class) family	632.696	-1.24194	0.328857	-3.77654	0.000159022	0.00196278
AT1G55120	beta-fructofuranosidase 5	208.307	1.20038	0.317975	3.77508	0.000159955	0.00197207
AT1G79660	ephrin-A3 protein	663.274	1.5219	0.403282	3.77378	0.000160792	0.00198124
AT1G53670	methionine sulfoxide reductase B 1	1675.69	-1.50813	0.399739	-3.77279	0.000161432	0.00198684
AT5G02160	transmembrane protein	1630.21	1.16918	0.309896	3.77281	0.000161417	0.00198684
AT1G11100	SNF2 domain-containing protein / helicase domain-containing protein / zinc finger protein-like protein	291.521	-1.20858	0.320408	-3.77201	0.000161941	0.00199194
AT2G18196	Heavy metal transport/detoxification superfamily protein	189.664	1.22364	0.324665	3.76894	0.000163945	0.00201544
AT2G42310	ESSS subunit of NADH:ubiquinone oxidoreductase (complex I) protein	2815	1.41791	0.376295	3.76807	0.000164513	0.00202126
AT2G13820	Bifunctional inhibitor/lipid-transfer protein/seed storage 2S albumin superfamily protein	867.151	1.5364	0.407769	3.76782	0.000164682	0.00202217
AT4G28240	Wound-responsive family protein	2651.52	1.11047	0.294836	3.7664	0.000165617	0.00203224
AT5G44460	calmodulin like 43	73.5311	1.88414	0.500264	3.76629	0.000165693	0.00203224
AT1G75240	homeobox protein 33	1486.07	1.14461	0.304091	3.76403	0.000167199	0.0020475
AT3G09470	Major facilitator superfamily protein	1279.25	0.935391	0.248511	3.76399	0.000167225	0.0020475
AT5G03555	permease, cytosine/purines, uracil, thiamine, allantoin family protein	2488.16	-1.39587	0.370845	-3.76402	0.000167202	0.0020475
AT4G39980	3-deoxy-D-arabino-heptulosonate 7-phosphate synthase 1	3446.63	-0.934874	0.248428	-3.76316	0.000167782	0.00205314
AT1G07090	LIGHT-DEPENDENT SHORT HYPOCOTYLS-like protein (DUF640)	1063.02	1.12168	0.298126	3.76246	0.000168253	0.00205773
AT5G05180	myosin heavy chain, striated protein	461.867	1.15889	0.308177	3.76046	0.000169603	0.00207304
AT4G36110	SAUR-like auxin-responsive protein family	246.734	1.67345	0.445055	3.76009	0.000169849	0.00207487
AT5G52990	SNARE-like superfamily protein	267.121	1.85021	0.492133	3.75958	0.000170198	0.00207794
AT1G63440	heavy metal atpase 5	998.905	-1.08628	0.28916	-3.75667	0.000172187	0.00210101
AT4G34710	arginine decarboxylase 2	87227.8	-1.08067	0.287697	-3.75628	0.00017246	0.00210314
AT5G20140	SOUL heme-binding family protein	216.969	-1.1132	0.296393	-3.75582	0.000172772	0.00210574
AT3G05180	GDSL-like Lipase/Acylhydrolase superfamily protein	560.95	-1.39793	0.372274	-3.75511	0.000173267	0.00211058
AT1G77200	Integrase-type DNA-binding superfamily protein	206.095	1.16753	0.310956	3.75465	0.000173583	0.00211321
AT4G15233	ABC-2 and Plant PDR ABC-type transporter family protein	1120.15	1.96552	0.523536	3.75432	0.00017381	0.00211477
AT4G04925	transmembrane protein	886.371	1.23106	0.32796	3.75368	0.000174254	0.00211776
AT5G64780	holocarboxylase synthetase	78.9913	-1.64143	0.437282	-3.75371	0.000174237	0.00211776
AT2G23390	acyl-CoA	818.45	-0.971425	0.258868	-3.75258	0.000175022	0.00212588
AT1G61860	Protein kinase superfamily protein	28.6671	2.43007	0.647652	3.75213	0.000175342	0.00212734
AT4G25470	C-repeat/DRE binding factor 2	340.134	1.28255	0.341808	3.75225	0.000175253	0.00212734
AT1G10400	UDP-Glycosyltransferase superfamily protein	37.7472	2.28621	0.609497	3.75098	0.000176142	0.00213463
AT5G20950	Glycosyl hydrolase family protein	4595.87	1.09307	0.2914	3.75109	0.000176064	0.00213463
AT1G68520	B-box type zinc finger protein with CCT domain-containing protein	2434.74	1.04121	0.277646	3.75015	0.00017673	0.00214053
AT1G08980	amidase 1	1614.7	0.980348	0.261537	3.74842	0.000177954	0.00215321
AT3G10640	SNF7 family protein	756.874	-0.998101	0.266285	-3.74824	0.00017808	0.00215321
AT4G34740	GLN phosphoribosyl pyrophosphate amidotransferase 2	1927.64	-0.966821	0.257937	-3.74828	0.000178052	0.00215321
AT3G23255	tRNA dimethylallyltransferase	208.018	1.45091	0.387154	3.74763	0.00017851	0.0021572
AT2G43820	UDP-glucosyltransferase 74F2	4110.52	-1.10828	0.295768	-3.74711	0.000178883	0.00216047
AT1G01240	transmembrane protein	314.265	1.06432	0.284076	3.74661	0.000179241	0.00216357
AT5G09870	cellulose synthase 5	4919.99	-1.03102	0.2752	-3.74644	0.000179365	0.00216384
AT1G02850	beta glucosidase 11	4092.36	-1.13988	0.304444	-3.74416	0.000181001	0.00218229
AT5G17610	hypothetical protein	517.643	1.16839	0.312069	3.74402	0.000181099	0.00218229
AT1G50480	10-formyltetrahydrofolate synthetase	10274.9	0.885028	0.236432	3.74326	0.000181646	0.00218765
AT1G69200	fructokinase-like protein	618.963	-0.986434	0.263643	-3.74155	0.000182891	0.0022014
AT4G34040	RING/U-box superfamily protein	1833.53	-1.07461	0.287234	-3.74122	0.000183128	0.00220301
AT1G60960	iron regulated transporter 3	1422.39	1.4216	0.38012	3.73987	0.000184113	0.00221361
AT2G07180	Protein kinase superfamily protein	2295.45	0.910434	0.243495	3.73902	0.000184736	0.00221985
AT2G21060	glycine-rich protein 2B	2496.91	0.916845	0.245224	3.73881	0.000184893	0.00222049
AT1G10930	DNA helicase (RECQl4A)	393.363	-1.19701	0.320206	-3.73824	0.000185311	0.00222425
AT4G29360	O-Glycosyl hydrolases family 17 protein	220.096	1.2724	0.340593	3.73582	0.000187104	0.00224451
AT4G34120	Cystathionine beta-synthase (CBS) family protein	1883.33	-0.916406	0.245352	-3.73506	0.000187668	0.00225001
AT5G01550	lectin receptor kinase a4.1	853.969	-1.24972	0.33467	-3.73418	0.000188331	0.0022567
AT2G02880	mucin-like protein	127.718	-1.53071	0.410007	-3.73337	0.000188935	0.00226266
AT2G21860	violaxanthin de-epoxidase-like protein	1033.19	-0.935305	0.250555	-3.73294	0.000189261	0.00226529
AT1G14950	Polyketide cyclase/dehydrase and lipid transport superfamily protein	29.992	2.4901	0.667246	3.7319	0.000190042	0.00227336
AT3G06430	Tetratricopeptide repeat (TPR)-like superfamily protein	788.626	1.04292	0.279543	3.73081	0.000190866	0.00228194
AT1G47900	filament-like protein (DUF869)	643.844	-1.30205	0.349201	-3.72865	0.000192511	0.00230032
AT5G57785	hypothetical protein	2638.79	-1.25769	0.337402	-3.72756	0.000193344	0.00230898
AT3G16250	NDH-dependent cyclic electron flow 1	364.434	-1.57095	0.421534	-3.72675	0.000193965	0.0023151
AT5G19510	Translation elongation factor EF1B/ribosomal protein S6 family protein	14625.4	1.39547	0.374488	3.72634	0.000194281	0.00231758
AT3G20100	cytochrome P450, family 705, subfamily A, polypeptide 19	1483.22	-1.03693	0.278313	-3.72578	0.000194714	0.00232144
AT4G05110	equilibrative nucleoside transporter 6	13.6329	-4.21131	1.13039	-3.72555	0.00019489	0.00232224
AT2G25310	ER membrane protein complex subunit-like protein (DUF2012)	1528.56	1.11431	0.299304	3.72299	0.000196876	0.00234459
AT3G19920	BTB/POZ domain protein	288.037	-1.15816	0.311126	-3.72249	0.00019727	0.00234798
AT1G22790	Low affinity potassium transport system protein	828.164	1.01599	0.272975	3.72193	0.000197703	0.00235181
AT4G32150	vesicle-associated membrane protein 711	12434.8	0.837641	0.22507	3.72168	0.0001979	0.00235284
AT2G42200	squamosa promoter binding protein-like 9	61.5675	-1.65664	0.445389	-3.71953	0.000199594	0.00237167
AT5G63790	NAC domain containing protein 102	2823	-0.977693	0.263041	-3.71688	0.000201698	0.00239534
AT5G08650	Small GTP-binding protein	2157.52	-1.12509	0.302713	-3.71669	0.000201848	0.00239578
AT3G51890	Clathrin light chain protein	412.972	-1.01228	0.272388	-3.71632	0.000202148	0.002398
AT5G35080	ER lectin-like protein	695.986	-0.9799	0.263798	-3.71459	0.000203536	0.00241313
AT4G01200	Calcium-dependent lipid-binding (CaLB domain) family protein	93.5544	1.93038	0.519724	3.71424	0.000203818	0.00241514
AT3G21770	Peroxidase superfamily protein	1969.96	1.14688	0.308823	3.71372	0.000204232	0.00241869
AT4G37680	heptahelical protein 4	1441.1	-0.912097	0.245632	-3.71327	0.000204596	0.00242166
AT5G02760	Protein phosphatase 2C family protein	1731.83	0.961998	0.259108	3.71274	0.000205031	0.00242547
AT2G36990	RNApolymerase sigma-subunit F	1393.78	-0.986842	0.265896	-3.71139	0.000206128	0.00243709
AT1G20220	Alba DNA/RNA-binding protein	2031.25	-0.972064	0.261982	-3.71043	0.000206909	0.00244496
AT1G55910	zinc transporter 11 precursor	501.76	-1.18706	0.319983	-3.70975	0.000207462	0.00244916
AT5G48810	cytochrome B5 isoform D	4037.34	1.20801	0.325634	3.70971	0.000207493	0.00244916
AT5G57960	GTP-binding protein, HflX	553.832	-1.26271	0.340698	-3.70623	0.00021037	0.00248174
AT2G36145	hypothetical protein	500.934	-1.42881	0.385695	-3.70451	0.000211804	0.00249589
AT5G13370	Auxin-responsive GH3 family protein	4675.16	-1.02717	0.277265	-3.70464	0.00021169	0.00249589
AT3G23990	heat shock protein 60	4987.38	-0.91994	0.248365	-3.70398	0.00021224	0.00249965
AT4G27680	P-loop containing nucleoside triphosphate hydrolases superfamily protein	1367.25	-0.962582	0.259934	-3.70318	0.000212918	0.00250625
AT1G21130	O-methyltransferase family protein	6641.03	-1.22178	0.329951	-3.70292	0.000213131	0.00250738
AT2G28880	para-aminobenzoate (PABA) synthase family protein	493.928	-1.10109	0.297458	-3.70168	0.000214176	0.00251828
AT4G38400	expansin-like A2	937.009	1.66742	0.450476	3.70147	0.000214356	0.00251901
AT4G34800	SAUR-like auxin-responsive protein family	23.5688	3.06683	0.828806	3.70029	0.000215351	0.0025293
AT1G75820	Leucine-rich receptor-like protein kinase family protein	1276.22	1.15753	0.312863	3.69981	0.000215765	0.00253256
AT3G44340	hypothetical protein	4468.29	-1.10355	0.298282	-3.69969	0.000215865	0.00253256
AT4G38710	glycine-rich protein	4665.06	-1.00604	0.271967	-3.69912	0.000216344	0.00253678
AT5G47550	Cystatin/monellin superfamily protein	784.983	0.96151	0.259973	3.6985	0.000216877	0.00254163
AT3G55230	Disease resistance-responsive (dirigent-like protein) family protein	3519.82	1.01876	0.275505	3.69779	0.000217482	0.00254733
AT2G41530	S-formylglutathione hydrolase	3171.2	1.04746	0.283317	3.69713	0.00021805	0.00255257
AT1G34260	FORMS APLOID AND BINUCLEATE CELLS 1A	1371.14	-1.44424	0.390806	-3.69556	0.000219407	0.00256564
AT2G04842	threonyl-tRNA synthetase, putative / threonine-tRNA ligase	1839.47	-0.943074	0.255187	-3.69563	0.000219346	0.00256564
AT2G18900	Transducin/WD40 repeat-like superfamily protein	1349.55	-1.13752	0.307998	-3.69328	0.000221381	0.0025873
AT5G27920	F-box family protein	937.023	0.924236	0.250359	3.69165	0.000222807	0.00260254
AT2G41010	calmodulin (CAM)-binding protein of 25 kDa	1017.51	0.950088	0.257376	3.69144	0.000222986	0.00260322
AT1G29430	SAUR-like auxin-responsive protein family	58.9136	2.15553	0.584102	3.69034	0.000223959	0.00261171
AT3G23070	CRM family member 3A	744.27	-1.08835	0.294916	-3.69038	0.000223918	0.00261171
AT3G50770	calmodulin-like 41	123.439	-1.99067	0.539454	-3.69016	0.000224111	0.00261206
AT5G03860	malate synthase	4777.45	1.23136	0.33391	3.68771	0.000226283	0.00263593
AT4G08510	mediator of RNA polymerase II transcription subunit-like protein	675.322	-1.10833	0.3006	-3.68707	0.000226853	0.00264113
AT1G51170	Protein kinase superfamily protein	672.302	1.04868	0.284528	3.6857	0.000228073	0.00265312
AT5G59520	ZRT/IRT-like protein 2	186.12	1.174	0.318533	3.68564	0.000228132	0.00265312
AT4G17785	myb domain protein 39	127.372	-1.87923	0.50994	-3.68519	0.000228528	0.00265628
AT3G32930	6,7-dimethyl-8-ribityllumazine synthase	751.129	1.05018	0.285103	3.68351	0.00023004	0.0026724
AT1G21440	Phosphoenolpyruvate carboxylase family protein	525.275	1.33864	0.363469	3.68296	0.000230541	0.00267676
AT4G19160	transglutaminase family protein	4661.43	0.883745	0.239966	3.6828	0.000230685	0.00267697
AT2G29500	HSP20-like chaperones superfamily protein	836.754	-3.26083	0.885656	-3.68182	0.00023157	0.00268579
AT1G09500	NAD(P)-binding Rossmann-fold superfamily protein	53.1833	-2.46965	0.670972	-3.6807	0.000232592	0.00269617
AT4G13710	Pectin lyase-like superfamily protein	137.514	1.49192	0.405406	3.68006	0.000233178	0.0027015
AT1G15580	indole-3-acetic acid inducible 5	28.7088	2.37386	0.645225	3.67912	0.000234044	0.00271006
AT1G18810	phytochrome kinase substrate-like protein	56.4943	-2.08731	0.56738	-3.67885	0.000234285	0.00271138
AT3G24020	Disease resistance-responsive (dirigent-like protein) family protein	479.837	1.23748	0.336419	3.67837	0.000234728	0.00271503
AT5G08050	wiskott-aldrich syndrome family protein, putative (DUF1118)	2020.52	-1.36054	0.369952	-3.67762	0.000235423	0.00272159
AT5G41040	HXXXD-type acyl-transferase family protein	1303.15	-0.947903	0.257824	-3.67655	0.000236407	0.00273148
AT2G36290	alpha/beta-Hydrolases superfamily protein	1913.97	-1.01989	0.277545	-3.67468	0.00023815	0.00274865
AT4G32890	GATA transcription factor 9	211.762	1.35222	0.36797	3.67481	0.000238026	0.00274865
AT1G75630	vacuolar H+-pumping ATPase 16 kDa proteolipid subunit 4	2866.43	1.27793	0.347803	3.67429	0.000238513	0.00275135
AT2G01200	indole-3-acetic acid inducible 32	119.887	1.50033	0.408436	3.67336	0.00023938	0.00275986
AT5G19540	thermosome subunit gamma	1337.8	-0.842739	0.229459	-3.67272	0.000239982	0.0027653
AT2G16930	Ribosomal protein L27 family protein	539.962	1.1447	0.311765	3.67166	0.000240977	0.00277527
AT3G50120	transmembrane protein, putative (DUF247)	52.2693	2.83162	0.771529	3.67015	0.000242411	0.00279021
AT4G21470	riboflavin kinase/FMN hydrolase	743.185	-0.914726	0.249243	-3.67002	0.000242536	0.00279021
AT5G65840	Thioredoxin superfamily protein	506.442	-1.05076	0.286627	-3.66596	0.000246414	0.0028333
AT3G13620	Amino acid permease family protein	438.489	-1.03615	0.282725	-3.66488	0.000247457	0.00284376
AT1G29490	SAUR-like auxin-responsive protein family	18.9579	3.36711	0.919027	3.66377	0.000248528	0.00285453
AT5G59250	Major facilitator superfamily protein	828.596	-1.12178	0.306298	-3.66239	0.000249874	0.00286844
AT1G29940	nuclear RNA polymerase A2	2001.8	-1.10268	0.301102	-3.66213	0.000250129	0.00286982
AT3G03170	hypothetical protein	170.602	1.51695	0.414408	3.66051	0.000251711	0.00288642
AT3G48870	Clp ATPase	8632.81	-1.13153	0.309241	-3.65905	0.00025315	0.00290136
AT1G25370	hypothetical protein (DUF1639)	349.599	-1.18075	0.322776	-3.65811	0.000254081	0.00291047
AT1G76560	CP12 domain-containing protein 3	169.086	1.32748	0.363131	3.65565	0.000256534	0.00293699
AT3G49360	6-phosphogluconolactonase 2	1024.57	1.27432	0.34867	3.6548	0.000257387	0.00294518
AT5G49030	tRNA synthetase class I (I, L, M and V) family protein	2237.11	-0.981684	0.268662	-3.65398	0.000258208	0.00295299
AT1G77800	PHD finger family protein	3402.27	-1.071	0.293321	-3.65129	0.000260927	0.00298248
AT3G03790	ankyrin repeat family protein / regulator of chromosome condensation (RCC1) family protein	2258.49	-1.16282	0.318575	-3.65006	0.000262183	0.00299442
AT4G04330	Chaperonin-like RbcX protein	23.096	-2.68872	0.736638	-3.64999	0.000262252	0.00299442
AT1G60850	DNA-directed RNA polymerase family protein	540.611	-1.01291	0.277553	-3.64942	0.000262835	0.00299801
AT3G43430	RING/U-box superfamily protein	541.829	1.20063	0.328993	3.64941	0.000262847	0.00299801
AT1G45050	Ubiquitin-conjugating enzyme family protein	359.576	1.1009	0.301687	3.64915	0.000263111	0.00299941
AT1G47128	Granulin repeat cysteine protease family protein	40855	-0.894419	0.245147	-3.64851	0.00026377	0.00300371
AT5G59820	C2H2-type zinc finger family protein	2631.96	-1.49031	0.408469	-3.64852	0.000263753	0.00300371
AT2G16280	3-ketoacyl-CoA synthase 9	4911.53	-0.80246	0.220108	-3.64575	0.000266608	0.00303441
AT1G16420	metacaspase 8	24.097	-2.89539	0.794425	-3.64464	0.000267768	0.00304274
AT3G01850	Aldolase-type TIM barrel family protein	1164.36	0.94616	0.259596	3.64474	0.000267663	0.00304274
AT5G42200	RING/U-box superfamily protein	214.5	1.63154	0.447653	3.64465	0.000267753	0.00304274
AT4G36020	cold shock domain protein 1	1667.78	-0.833567	0.228879	-3.64195	0.000270585	0.00307311
AT3G60490	Integrase-type DNA-binding superfamily protein	109.502	1.83551	0.504064	3.64141	0.000271146	0.00307785
AT1G55360	tRNA-splicing ligase (DUF239)	3695.48	0.869133	0.238797	3.63963	0.000273032	0.00309635
AT3G21070	NAD kinase 1	1033	-0.8685	0.238625	-3.6396	0.000273066	0.00309635
AT5G14390	alpha/beta-Hydrolases superfamily protein	1219.47	0.961667	0.264282	3.63879	0.000273926	0.00310445
AT1G76130	alpha-amylase-like 2	294.901	-1.06436	0.292524	-3.63854	0.000274192	0.00310581
AT1G23880	NHL domain-containing protein	121.091	-1.58555	0.435929	-3.63717	0.000275646	0.00311897
AT1G29050	TRICHOME BIREFRINGENCE-LIKE 38	1413.22	1.08679	0.298798	3.63721	0.000275605	0.00311897
AT5G04130	DNA GYRASE B2	1007.11	-1.12704	0.309922	-3.63653	0.000276335	0.0031251
AT1G67890	PAS domain-containing protein tyrosine kinase family protein	826.301	-0.987739	0.271663	-3.63589	0.000277018	0.00313117
AT3G01480	cyclophilin 38	2125.55	-0.906144	0.249289	-3.63491	0.000278077	0.00314125
AT5G05440	Polyketide cyclase/dehydrase and lipid transport superfamily protein	3227.55	0.816052	0.224511	3.63479	0.000278205	0.00314125
AT3G10490	NAC domain containing protein 52	2227.3	-1.19468	0.328744	-3.63408	0.000278975	0.00314828
AT1G68190	B-box zinc finger family protein	483.636	1.24816	0.343511	3.63352	0.000279579	0.0031518
AT5G46850	phosphatidylinositol-glycan biosynthesis class X-like protein	223.585	1.25674	0.345875	3.63352	0.000279582	0.0031518
AT5G45060	Disease resistance protein (TIR-NBS-LRR class) family	890.206	-1.16243	0.320094	-3.63154	0.000281732	0.00317436
AT1G65310	xyloglucan endotransglucosylase/hydrolase 17	2123.98	1.66821	0.459396	3.63131	0.00028199	0.00317559
AT2G30350	Excinuclease ABC, C subunit, N-terminal	163.512	1.35097	0.372227	3.62944	0.000284037	0.00319696
AT1G67100	LOB domain-containing protein 40	219.042	1.26122	0.347513	3.62926	0.00028423	0.00319743
AT1G76860	Small nuclear ribonucleoprotein family protein	821.766	1.28543	0.35434	3.62767	0.00028599	0.00321554
AT4G30450	glycine-rich protein	440.868	1.41934	0.391466	3.6257	0.000288176	0.00323841
AT4G30430	tetraspanin9	58.1776	-2.1821	0.601975	-3.62489	0.00028908	0.00324686
AT4G33510	3-deoxy-d-arabino-heptulosonate 7-phosphate synthase	5399.32	-1.05846	0.292116	-3.62344	0.000290708	0.00326
AT5G24910	cytochrome P450, family 714, subfamily A, polypeptide 1	166.128	1.33272	0.367797	3.62352	0.000290623	0.00326
AT5G66320	GATA transcription factor 5	1000.45	-1.24096	0.342466	-3.6236	0.000290531	0.00326
AT1G16560	Per1-like family protein	1894.44	1.03596	0.285928	3.62314	0.000291045	0.00326206
AT2G43130	P-loop containing nucleoside triphosphate hydrolases superfamily protein	683.046	1.16765	0.3223	3.62285	0.000291369	0.00326398
AT1G18680	HNH endonuclease domain-containing protein	93.9384	1.45149	0.40071	3.62229	0.000292008	0.00326942
AT3G27820	monodehydroascorbate reductase 4	4481.39	-0.813925	0.224711	-3.6221	0.000292223	0.00327011
AT3G26080	plastid-lipid associated protein PAP / fibrillin family protein	406.109	-0.97346	0.26882	-3.62123	0.000293206	0.00327939
AT4G03210	xyloglucan endotransglucosylase/hydrolase 9	784.398	1.0993	0.303696	3.61974	0.000294902	0.00329663
AT1G58030	cationic amino acid transporter 2	9945.65	0.885059	0.244554	3.61908	0.00029565	0.00330326
AT3G61160	Protein kinase superfamily protein	500.761	1.16615	0.322343	3.61773	0.000297202	0.00331886
AT5G62170	LOW protein: M-phase inducer phosphatase-like protein	181.487	1.34257	0.371292	3.61594	0.000299265	0.00334015
AT5G15265	transmembrane protein	68.6344	1.59629	0.441514	3.61548	0.000299788	0.00334424
AT1G15430	hypothetical protein (DUF1644)	957.051	-0.959386	0.265444	-3.61427	0.000301201	0.00335824
AT4G33540	metallo-beta-lactamase family protein	1320.96	-0.861206	0.238333	-3.61346	0.000302135	0.0033669
AT2G47420	Ribosomal RNA adenine dimethylase family protein	1836.96	0.917149	0.253825	3.61331	0.000302312	0.00336711
AT5G51460	Haloacid dehalogenase-like hydrolase (HAD) superfamily protein	260.098	-1.03752	0.2872	-3.61252	0.000303233	0.0033756
AT5G58930	hypothetical protein (DUF740)	830.945	1.05328	0.291634	3.61163	0.000304273	0.00338542
AT5G56020	Got1/Sft2-like vescicle transport protein family	440.58	0.968166	0.268122	3.61092	0.00030511	0.00339296
AT4G23450	RING/U-box superfamily protein	141.953	-1.25294	0.34724	-3.60828	0.00030823	0.00342587
AT5G05630	Amino acid permease family protein	95.0852	-1.38658	0.384412	-3.60702	0.000309728	0.00344073
AT1G26780	myb domain protein 117	52.6635	1.80514	0.500716	3.60511	0.000312021	0.00346439
AT1G77090	thylakoid lumenal protein (Mog1/PsbP/DUF1795-like photosystem II reaction center PsbP family protein)	395.004	-1.04344	0.28953	-3.60391	0.00031347	0.00347553
AT2G37640	Barwin-like endoglucanases superfamily protein	8563.15	0.881717	0.244658	3.60387	0.000313513	0.00347553
AT4G28410	Tyrosine transaminase family protein	138.794	1.52031	0.421826	3.60411	0.000313226	0.00347553
AT4G34970	actin depolymerizing factor 9	763.247	0.921025	0.25561	3.60324	0.000314279	0.00348221
AT5G01030	enolase, putative (DUF3527)	790.705	-0.909655	0.252574	-3.60153	0.000316345	0.00350328
AT3G18390	CRS1 / YhbY (CRM) domain-containing protein	3152.58	-0.973268	0.270505	-3.59797	0.000320711	0.00354979
AT1G19140	ubiquinone biosynthesis COQ9-like protein	712.585	-1.13382	0.315172	-3.59747	0.000321328	0.00355477
AT4G26700	fimbrin 1	1180.9	-0.889262	0.247254	-3.59656	0.000322455	0.0035654
AT1G17750	PEP1 receptor 2	197.387	-1.22867	0.341654	-3.59624	0.000322852	0.00356686
AT4G16780	homeobox protein 2	299.368	1.38989	0.386491	3.59618	0.000322922	0.00356686
AT4G23940	FtsH extracellular protease family	796.856	-1.06664	0.296638	-3.59576	0.000323448	0.00357081
AT3G18010	WUSCHEL related homeobox 1	311.593	1.61899	0.450444	3.5942	0.000325388	0.00358852
AT5G40880	WD-40 repeat family protein / zfwd3 protein (ZFWD3)	295.868	-0.99524	0.2769	-3.59422	0.000325364	0.00358852
AT3G04890	adenine phosphoribosyltransferase-like protein, putative (DUF2358)	133.169	1.62123	0.451114	3.59385	0.000325831	0.00359155
AT3G27030	transmembrane protein	445.802	1.37641	0.383049	3.59331	0.000326507	0.00359715
AT3G50810	Uncharacterized protein family (UPF0497)	131.988	1.33749	0.372254	3.59295	0.000326954	0.00360021
AT1G07020	hypothetical protein	289.224	1.12898	0.314502	3.58974	0.000331002	0.00364103
AT2G31865	poly(ADP-ribose) glycohydrolase 2	544.362	-1.57317	0.438225	-3.58987	0.000330839	0.00364103
AT1G77890	DNA-directed RNA polymerase II protein	383.277	-0.964006	0.268714	-3.58748	0.000333895	0.00367072
AT3G44480	Disease resistance protein (TIR-NBS-LRR class) family	1841.6	-1.19489	0.333083	-3.58736	0.000334046	0.00367072
AT1G45130	beta-galactosidase 5	4129.41	1.00511	0.280209	3.58701	0.000334487	0.00367368
AT5G65990	Transmembrane amino acid transporter family protein	1816.11	-1.02673	0.286379	-3.58521	0.000336808	0.00369726
AT3G66652	fip1 motif-containing protein	179.417	-1.34397	0.374977	-3.58413	0.000338202	0.00371066
AT1G67740	photosystem II BY	14477.3	-1.0955	0.30573	-3.58324	0.000339357	0.00372141
AT3G44190	FAD/NAD(P)-binding oxidoreductase family protein	2134.39	-0.964395	0.269227	-3.58208	0.000340863	0.00373409
AT5G53500	Transducin/WD40 repeat-like superfamily protein	902.454	-1.00849	0.281529	-3.58217	0.000340747	0.00373409
AT3G12480	nuclear factor Y, subunit C11	1025.68	-0.976558	0.272661	-3.58159	0.000341513	0.00373929
AT4G32870	Polyketide cyclase/dehydrase and lipid transport superfamily protein	358.488	1.90325	0.531661	3.57981	0.000343839	0.00376282
AT4G24275	hypothetical protein	344.062	1.43223	0.400141	3.57933	0.00034448	0.0037679
AT2G27010	cytochrome P450, family 705, subfamily A, polypeptide 9	126.383	1.42817	0.399323	3.57649	0.000348245	0.00380713
AT3G18440	aluminum-activated malate transporter 9	962.642	-1.06146	0.296814	-3.57619	0.000348639	0.00380949
AT5G02180	Transmembrane amino acid transporter family protein	84.5952	-1.44785	0.40511	-3.57398	0.000351595	0.00383983
AT3G04860	hypothetical protein (DUF868)	311.279	1.4462	0.405019	3.57069	0.000356046	0.00388644
AT2G21430	Papain family cysteine protease	93.5731	-1.33319	0.37345	-3.56993	0.000357071	0.00389564
AT5G03490	UDP-Glycosyltransferase superfamily protein	800.108	-0.988464	0.276907	-3.56966	0.000357448	0.00389577
AT5G55620	hypothetical protein	1048.43	-1.38835	0.388923	-3.56973	0.000357356	0.00389577
AT4G08330	hypothetical protein	416.644	1.20691	0.33813	3.56935	0.000357865	0.00389832
AT3G53920	RNApolymerase sigma-subunit C	840.878	-0.926494	0.25962	-3.56866	0.000358816	0.00390668
AT2G31730	basic helix-loop-helix (bHLH) DNA-binding superfamily protein	244.573	1.19965	0.336277	3.56745	0.000360469	0.00392151
AT3G05890	Low temperature and salt responsive protein family	3075.79	1.36212	0.381826	3.5674	0.000360545	0.00392151
AT1G69730	Wall-associated kinase family protein	34.0595	-2.43671	0.683092	-3.56718	0.000360838	0.00392268
AT5G64570	beta-D-xylosidase 4	9982.95	1.0082	0.282652	3.56694	0.000361171	0.00392431
AT1G17300	hypothetical protein	11.547	4.05205	1.13665	3.56492	0.000363972	0.0039504
AT3G23580	ribonucleotide reductase 2A	486.673	-0.990672	0.277904	-3.5648	0.000364128	0.0039504
AT4G38490	transmembrane protein	218.046	1.29877	0.364308	3.56505	0.000363794	0.0039504
AT2G22970	serine carboxypeptidase-like 11	816.128	1.04842	0.294144	3.56431	0.000364819	0.00395588
AT1G12110	nitrate transporter 1.1	16832.7	0.979277	0.274791	3.56372	0.000365639	0.00396235
AT5G59150	RAB GTPase homolog A2D	648.313	1.00833	0.282951	3.56361	0.000365786	0.00396235
AT2G16900	phospholipase-like protein (PEARLI 4) family protein	1824.01	-1.19356	0.335023	-3.56264	0.000367149	0.00397509
AT1G15020	quiescin-sulfhydryl oxidase 1	886.866	0.883122	0.248015	3.56076	0.000369789	0.00400163
AT4G10060	Beta-glucosidase, GBA2 type family protein	1388.87	-0.933809	0.262314	-3.55989	0.000371017	0.00401289
AT5G53190	Nodulin MtN3 family protein	74.7035	1.85434	0.521009	3.55914	0.00037207	0.00402224
AT1G03530	nuclear assembly factor 1	901.224	-1.19257	0.335107	-3.55878	0.000372583	0.00402575
AT3G48320	cytochrome P450, family 71, subfamily A, polypeptide 21	99.5597	-2.05281	0.576881	-3.55846	0.000373033	0.00402857
AT4G35100	plasma membrane intrinsic protein 3	44406.9	1.07979	0.303554	3.55716	0.000374879	0.00404646
AT3G61210	S-adenosyl-L-methionine-dependent methyltransferases superfamily protein	142.106	1.42667	0.401097	3.55693	0.000375216	0.00404804
AT2G17080	hypothetical protein (DUF241)	13.3173	3.75566	1.05681	3.55378	0.000379742	0.0040948
AT1G02220	NAC domain containing protein 3	914.018	-1.35803	0.382173	-3.55343	0.000380239	0.00409809
AT3G54560	histone H2A 11	354.474	1.40688	0.396269	3.55031	0.000384772	0.00414297
AT4G20260	plasma-membrane associated cation-binding protein 1	10769	0.933922	0.263054	3.5503	0.000384792	0.00414297
AT4G38860	SAUR-like auxin-responsive protein family	385.582	1.43076	0.403207	3.54844	0.00038752	0.00417024
AT3G28910	myb domain protein 30	1474.02	1.04921	0.295698	3.54824	0.000387814	0.0041713
AT2G35960	NDR1/HIN1-like 12	165.967	-1.66829	0.47021	-3.54796	0.000388233	0.0041737
AT1G12790	DNA ligase-like protein	202.914	1.2028	0.339073	3.54732	0.00038917	0.00418166
AT2G41260	glycine-rich protein / late embryogenesis abundant protein (M17)	311.388	1.24622	0.351429	3.54614	0.000390919	0.00419835
AT3G11340	UDP-Glycosyltransferase superfamily protein	2362.99	-1.1812	0.333258	-3.5444	0.000393512	0.00422406
AT2G47180	galactinol synthase 1	1643.09	-1.21097	0.341862	-3.54227	0.000396701	0.00425615
AT3G24500	multiprotein bridging factor 1C	1122.96	-1.1327	0.319851	-3.54134	0.000398099	0.004269
AT1G06110	SKP1/ASK-interacting protein 16	1958.26	1.04773	0.295923	3.54054	0.000399311	0.0042777
AT1G29090	Cysteine proteinases superfamily protein	137.785	2.20332	0.622309	3.54056	0.000399277	0.0042777
AT4G08320	Tetratricopeptide repeat (TPR)-like superfamily protein	787.286	-0.89132	0.251794	-3.53987	0.000400318	0.00428633
AT2G46430	cyclic nucleotide gated channel 3	462.383	-1.36321	0.385131	-3.53961	0.00040072	0.00428849
AT1G68360	C2H2 and C2HC zinc fingers superfamily protein	354.985	1.16933	0.330384	3.53932	0.00040116	0.00429104
AT1G78660	gamma-glutamyl hydrolase 1	2022.55	0.921935	0.260523	3.53879	0.000401963	0.00429748
AT4G21620	glycine-rich protein	3140.31	0.993926	0.280897	3.5384	0.000402561	0.00430172
AT1G22070	transcription factor TGA3	600.142	-0.877018	0.247914	-3.53759	0.000403796	0.00431275
AT5G15970	stress-responsive protein (KIN2) / stress-induced protein (KIN2) / cold-responsive protein (COR6.6) / cold-regulated protein (COR6.6)	1299.16	-1.70791	0.482844	-3.53718	0.000404424	0.0043173
AT5G10770	Eukaryotic aspartyl protease family protein	8760.33	1.26176	0.356945	3.5349	0.000407929	0.00435254
[truncated: 1,743 more rows]

## Sheet: c1c2_Blue vs c1c2_Dark
gene_id	gene name	baseMean	log2FoldChange	l2fc StdError	Wald stat	pvalue	padj
AT1G07400	HSP20-like chaperones superfamily protein	1820.74	-6.41579	0.281384	-22.8008	4.50235e-115	9.73497e-111
AT1G53540	HSP20-like chaperones superfamily protein	1354.98	-6.50063	0.296642	-21.9141	1.90781e-106	2.06254e-102
AT1G66090	Disease resistance protein (TIR-NBS class)	1121.34	-5.7328	0.264984	-21.6345	8.50275e-104	6.12822e-100
AT2G36790	UDP-glucosyl transferase 73C6	1169.96	-4.23591	0.209366	-20.2321	5.1079e-91	2.76107e-87
AT5G52640	heat shock-like protein	15664.3	-5.15758	0.257264	-20.0479	2.10756e-89	9.11394e-86
AT3G09350	Fes1A	4072.51	-4.16886	0.208596	-19.9853	7.39664e-89	2.6655e-85
AT3G22910	ATPase E1-E2 type family protein / haloacid dehalogenase-like hydrolase family protein	4017.92	-5.74348	0.287868	-19.9518	1.4459e-88	4.46617e-85
AT5G12030	heat shock protein 17.6A	1361.1	-6.37279	0.329958	-19.3139	4.10062e-83	1.10829e-79
AT1G09080	Heat shock protein 70 (Hsp 70) family protein	1512.48	-7.41759	0.38912	-19.0624	5.17969e-81	1.24439e-77
AT5G42380	calmodulin like 37	944.673	-5.97934	0.322071	-18.5653	6.13729e-77	1.327e-73
AT3G08970	DNAJ heat shock N-terminal domain-containing protein	1535.06	-4.13524	0.225488	-18.339	4.03948e-75	7.94015e-72
AT3G54890	chlorophyll a-b binding protein 6	36838.3	-3.9244	0.218804	-17.9357	6.20629e-72	1.11827e-68
AT5G12020	17.6 kDa class II heat shock protein	607.44	-6.72168	0.375464	-17.9023	1.13108e-71	1.88124e-68
AT4G14690	Chlorophyll A-B binding family protein	10658.6	-4.2331	0.242509	-17.4554	3.1313e-68	4.83606e-65
AT1G22400	UDP-Glycosyltransferase superfamily protein	3055.78	-4.89371	0.284853	-17.1798	3.76154e-66	5.42214e-63
AT1G76080	chloroplastic drought-induced stress protein of 32 kD	2058.84	-4.06307	0.24029	-16.909	3.86087e-64	5.21748e-61
AT2G46400	WRKY DNA-binding protein 46	525.244	-5.89268	0.350851	-16.7954	2.63813e-63	3.35538e-60
AT4G04840	methionine sulfoxide reductase B6	522.4	-4.9064	0.29327	-16.73	7.92661e-63	9.52163e-60
AT1G74710	ADC synthase superfamily protein	2550.7	-4.95209	0.296067	-16.7263	8.43599e-63	9.60016e-60
AT3G14620	cytochrome P450, family 72, subfamily A, polypeptide 8	1829.74	-3.34146	0.205104	-16.2916	1.13307e-59	1.22496e-56
AT5G64510	tunicamycin induced protein	1292.42	-5.1901	0.319095	-16.2651	1.74665e-59	1.79838e-56
AT3G27690	photosystem II light harvesting complex protein 2.3	8026.34	-3.76472	0.234746	-16.0374	6.99836e-58	6.87811e-55
AT3G22840	Chlorophyll A-B binding family protein	7708.79	-3.85476	0.241958	-15.9315	3.82973e-57	3.60028e-54
AT5G48570	FKBP-type peptidyl-prolyl cis-trans isomerase family protein	1512.94	-3.76404	0.238213	-15.8011	3.0565e-56	2.75365e-53
AT5G02490	Heat shock protein 70 (Hsp 70) family protein	20850.2	-3.96242	0.251	-15.7865	3.85343e-56	3.33275e-53
AT2G05070	photosystem II light harvesting complex protein 2.2	43461.1	-3.72461	0.241134	-15.4462	8.00105e-54	6.65379e-51
AT3G01500	carbonic anhydrase 1	12427.9	-3.1249	0.204708	-15.2651	1.30534e-52	1.04534e-49
AT1G26761	Arabinanase/levansucrase/invertase	309.724	-6.68769	0.438992	-15.2342	2.09679e-52	1.61917e-49
AT3G12580	heat shock protein 70	43273.9	-4.29865	0.282448	-15.2193	2.63471e-52	1.89892e-49
AT4G39670	Glycolipid transfer protein (GLTP) family protein	873.234	-3.85026	0.252959	-15.2209	2.57024e-52	1.89892e-49
AT3G46230	heat shock protein 17.4	1003.68	-5.16148	0.341278	-15.124	1.12561e-51	7.60562e-49
AT3G46670	UDP-glucosyl transferase 76E11	472.836	-3.68386	0.243562	-15.1249	1.10911e-51	7.60562e-49
AT2G26150	heat shock transcription factor A2	1129.47	-4.67694	0.310409	-15.067	2.66918e-51	1.74888e-48
AT1G54050	HSP20-like chaperones superfamily protein	552.927	-4.63263	0.310977	-14.897	3.44569e-50	2.19126e-47
AT3G28210	zinc finger (AN1-like) family protein	645.854	-4.45709	0.301594	-14.7785	2.01719e-49	1.24616e-46
AT2G38470	WRKY DNA-binding protein 33	5593.31	-3.13909	0.212827	-14.7495	3.10011e-49	1.86196e-46
AT1G59860	HSP20-like chaperones superfamily protein	655.55	-4.84492	0.330701	-14.6505	1.33807e-48	7.81942e-46
AT1G16030	heat shock protein 70B	1828.96	-4.04109	0.277958	-14.5385	6.90925e-48	3.93136e-45
AT5G39670	Calcium-binding EF-hand family protein	529.768	-3.59999	0.249015	-14.4569	2.26639e-47	1.25651e-44
AT3G47480	Calcium-binding EF-hand family protein	299.516	-5.58705	0.39075	-14.2983	2.24234e-46	1.2121e-43
AT5G61270	phytochrome-interacting factor7	250.954	-4.57799	0.321052	-14.2594	3.92036e-46	2.06746e-43
AT1G56060	cysteine-rich/transmembrane domain protein B	353.487	-4.8898	0.345308	-14.1607	1.604e-45	8.25752e-43
AT5G20230	blue-copper-binding protein	5369.28	-3.92482	0.279169	-14.0589	6.79129e-45	3.41491e-42
AT1G44000	STAY-GREEN-like protein	1353.01	-3.19072	0.226985	-14.0569	6.98399e-45	3.432e-42
AT1G10070	branched-chain amino acid transaminase 2	3760.18	3.39359	0.24189	14.0295	1.02889e-44	4.9437e-42
AT1G74310	heat shock protein 101	7631.35	-4.30808	0.312215	-13.7984	2.60486e-43	1.2244e-40
AT2G05100	photosystem II light harvesting complex protein 2.1	45296.4	-3.07015	0.222818	-13.7788	3.42046e-43	1.57356e-40
AT5G01330	pyruvate decarboxylase-3	622.918	3.54318	0.258489	13.7073	9.18458e-43	4.13727e-40
AT4G01360	BPS1-like protein	221.104	-4.70966	0.345005	-13.651	1.99196e-42	8.78984e-40
AT1G01560	MAP kinase 11	257.072	-5.7266	0.419818	-13.6407	2.2945e-42	9.92235e-40
AT2G23000	serine carboxypeptidase-like 10	304.091	-6.37091	0.471661	-13.5074	1.41439e-41	5.99647e-39
AT2G20560	DNAJ heat shock family protein	837.079	-2.85464	0.211889	-13.4723	2.27563e-41	9.46224e-39
AT1G21120	O-methyltransferase family protein	753.189	-3.48362	0.259234	-13.4381	3.6146e-41	1.47462e-38
AT5G24120	sigma factor E	842.789	-3.57022	0.266127	-13.4155	4.90758e-41	1.96503e-38
AT1G05675	UDP-Glycosyltransferase superfamily protein	678.908	-2.78183	0.210278	-13.2293	5.94284e-40	2.33629e-37
AT5G05580	fatty acid desaturase 8	1095.53	-2.76275	0.211991	-13.0324	8.00536e-39	3.09093e-36
AT5G01100	O-fucosyltransferase family protein	468.053	-3.33076	0.256032	-13.0091	1.08548e-38	4.11758e-36
AT3G25770	allene oxide cyclase 2	240.774	-5.97605	0.460454	-12.9786	1.61777e-38	6.03093e-36
AT1G31580	ECS1	507.725	-3.57449	0.277923	-12.8614	7.41723e-38	2.71823e-35
AT4G11170	Disease resistance protein (TIR-NBS-LRR class) family	239.182	-3.53545	0.27518	-12.8478	8.8509e-38	3.18957e-35
AT3G50970	dehydrin family protein	1151.16	-4.14438	0.324126	-12.7863	1.95471e-37	6.92865e-35
AT2G29500	HSP20-like chaperones superfamily protein	1108.86	-5.03644	0.394116	-12.7791	2.14597e-37	7.40718e-35
AT4G33930	Cupredoxin superfamily protein	225.182	-6.07415	0.475336	-12.7786	2.15823e-37	7.40718e-35
AT1G61340	F-box family protein	808.619	-3.40352	0.266763	-12.7586	2.79215e-37	9.43309e-35
AT2G40340	Integrase-type DNA-binding superfamily protein	536.444	-2.86126	0.224451	-12.7478	3.20752e-37	1.06697e-34
AT5G19120	Eukaryotic aspartyl protease family protein	7002.39	2.29413	0.179982	12.7464	3.26337e-37	1.0691e-34
AT2G02010	glutamate decarboxylase 4	1338.11	-4.10619	0.32442	-12.657	1.02338e-36	3.3026e-34
AT4G25580	CAP160 protein	2745.91	3.96852	0.314165	12.632	1.40734e-36	4.47491e-34
AT1G09180	secretion-associated RAS super family 1	328.954	-5.3031	0.420999	-12.5965	2.20764e-36	6.91791e-34
AT3G57020	Calcium-dependent phosphotriesterase superfamily protein	688.741	-3.15556	0.25188	-12.528	5.24478e-36	1.62004e-33
AT3G19480	D-3-phosphoglycerate dehydrogenase	605.834	-2.86737	0.228979	-12.5224	5.63156e-36	1.71501e-33
AT5G25250	SPFH/Band 7/PHB domain-containing membrane-associated protein family	1590.64	-2.78768	0.222763	-12.5141	6.25164e-36	1.8774e-33
AT5G41740	Disease resistance protein (TIR-NBS-LRR class) family	519.95	-3.7067	0.297507	-12.4592	1.24593e-35	3.69035e-33
AT4G37990	cinnamyl alcohol dehydrogenase 8	194.735	-6.17889	0.497601	-12.4174	2.10405e-35	6.14781e-33
AT2G46240	BCL-2-associated athanogene 6	2669.22	-3.77279	0.307032	-12.2879	1.05172e-34	2.99934e-32
AT5G45630	senescence regulator (Protein of unknown function, DUF584)	254.553	-4.21076	0.34268	-12.2877	1.05425e-34	2.99934e-32
AT2G25460	EEIG1/EHBP1 protein amino-terminal domain protein	530.157	-3.49923	0.286157	-12.2283	2.19377e-34	6.16022e-32
AT1G03630	protochlorophyllide oxidoreductase C	912.171	-2.38102	0.196054	-12.1447	6.11857e-34	1.6961e-31
AT5G58770	Undecaprenyl pyrophosphate synthetase family protein	209.762	-6.78557	0.558852	-12.142	6.32731e-34	1.73176e-31
AT1G05680	Uridine diphosphate glycosyltransferase 74E2	10252.4	-2.38588	0.196676	-12.131	7.23459e-34	1.95533e-31
AT1G18830	Transducin/WD40 repeat-like superfamily protein	571.643	-4.75063	0.392739	-12.0962	1.10676e-33	2.95437e-31
AT1G74070	Cyclophilin-like peptidyl-prolyl cis-trans isomerase family protein	756.443	-2.37268	0.196392	-12.0813	1.32535e-33	3.49472e-31
AT5G43450	2-oxoglutarate (2OG) and Fe(II)-dependent oxygenase superfamily protein	4465.88	-2.50529	0.207891	-12.051	1.91666e-33	4.99302e-31
AT4G14130	xyloglucan endotransglucosylase/hydrolase 15	34609.4	4.32405	0.359276	12.0355	2.313e-33	5.95377e-31
AT2G36780	UDP-Glycosyltransferase superfamily protein	225.29	-3.33278	0.27906	-11.9429	7.0725e-33	1.79908e-30
AT5G54080	homogentisate 1,2-dioxygenase	10703.4	3.55157	0.298187	11.9106	1.04278e-32	2.62175e-30
AT5G02540	NAD(P)-binding Rossmann-fold superfamily protein	1487.75	3.64606	0.306228	11.9064	1.09634e-32	2.72472e-30
AT5G54860	Major facilitator superfamily protein	1520.99	-2.79781	0.235337	-11.8885	1.35826e-32	3.33731e-30
AT1G48100	Pectin lyase-like superfamily protein	1349.66	-3.30256	0.277822	-11.8873	1.37771e-32	3.34707e-30
AT2G32120	heat-shock protein 70T-2	1062.03	-2.71166	0.228291	-11.8781	1.5381e-32	3.69521e-30
AT5G48490	Bifunctional inhibitor/lipid-transfer protein/seed storage 2S albumin superfamily protein	246.099	-5.30755	0.446885	-11.8768	1.56318e-32	3.7142e-30
AT1G17810	beta-tonoplast intrinsic protein	1095.99	2.58846	0.218244	11.8604	1.90032e-32	4.46617e-30
AT4G22880	leucoanthocyanidin dioxygenase	247.895	-5.69691	0.481662	-11.8276	2.81054e-32	6.53435e-30
AT2G34430	light-harvesting chlorophyll-protein complex II subunit B1	33566.5	-3.21351	0.272346	-11.7994	3.93333e-32	9.04749e-30
AT2G36750	UDP-glucosyl transferase 73C1	197.263	-6.56113	0.557739	-11.7638	5.99773e-32	1.36508e-29
AT5G51440	HSP20-like chaperones superfamily protein	5150.43	-2.92581	0.24906	-11.7474	7.28084e-32	1.63986e-29
AT3G56710	sigma factor binding protein 1	318.038	-3.36177	0.286438	-11.7364	8.29017e-32	1.84794e-29
AT4G39510	cytochrome P450, family 96, subfamily A, polypeptide 12	450.44	-2.92771	0.249704	-11.7247	9.525e-32	2.10153e-29
AT4G14365	hypothetical protein	688.303	-3.15628	0.269501	-11.7116	1.11191e-31	2.42846e-29
AT1G28330	dormancy-associated protein-like 1	21346.6	3.40066	0.290953	11.688	1.46802e-31	3.17415e-29
AT4G15236	ABC-2 and Plant PDR ABC-type transporter family protein	251.696	-3.39626	0.290698	-11.6831	1.55472e-31	3.32834e-29
AT5G04340	6	1450.25	-2.52621	0.216309	-11.6787	1.63793e-31	3.47208e-29
AT2G32210	cysteine-rich/transmembrane domain A-like protein	926.776	-4.00844	0.344142	-11.6476	2.35947e-31	4.95306e-29
AT5G54270	light-harvesting chlorophyll B-binding protein 3	38056	-2.91354	0.250183	-11.6456	2.41531e-31	5.02153e-29
AT1G72900	Toll-Interleukin-Resistance (TIR) domain-containing protein	858.599	-3.10409	0.267694	-11.5956	4.3362e-31	8.92926e-29
AT4G25200	mitochondrion-localized small heat shock protein 23.6	507.637	-5.90677	0.510546	-11.5695	5.88164e-31	1.19974e-28
AT1G43910	P-loop containing nucleoside triphosphate hydrolases superfamily protein	2491.35	-2.73022	0.236024	-11.5675	6.01853e-31	1.21619e-28
AT2G29460	glutathione S-transferase tau 4	1218.86	-3.31641	0.287804	-11.5231	1.00858e-30	2.01921e-28
AT4G12400	stress-inducible protein	1863.62	-3.25946	0.284013	-11.4764	1.73268e-30	3.43707e-28
AT1G76240	DUF241 domain protein (DUF241)	953.77	2.40467	0.209768	11.4635	2.01247e-30	3.95578e-28
AT1G15980	NDH-dependent cyclic electron flow 1	882.076	-2.58265	0.225362	-11.46	2.09511e-30	4.08112e-28
AT5G64230	1,8-cineole synthase	781.608	-2.2915	0.200141	-11.4495	2.36624e-30	4.56811e-28
AT3G23510	Cyclopropane-fatty-acyl-phospholipid synthase	345.004	-3.30532	0.290083	-11.3944	4.45868e-30	8.53147e-28
AT2G23420	nicotinate phosphoribosyltransferase 2	893.888	-2.29092	0.201565	-11.3657	6.19903e-30	1.17575e-27
AT1G17050	solanesyl diphosphate synthase 2	658.144	-2.97599	0.262407	-11.3411	8.20871e-30	1.53008e-27
AT2G36630	Sulfite exporter TauE/SafE family protein	1684.05	-2.82466	0.249062	-11.3412	8.20282e-30	1.53008e-27
AT2G32200	cysteine-rich/transmembrane domain A-like protein	178.753	-4.64063	0.410454	-11.3061	1.22417e-29	2.2623e-27
AT4G37370	cytochrome P450, family 81, subfamily D, polypeptide 8	9252.99	-2.3705	0.210044	-11.2857	1.54367e-29	2.82859e-27
AT5G23730	Transducin/WD40 repeat-like superfamily protein	969.555	-2.40678	0.214221	-11.235	2.74339e-29	4.98467e-27
AT4G14090	UDP-Glycosyltransferase superfamily protein	192.831	-4.30999	0.383796	-11.2299	2.90833e-29	5.24033e-27
AT4G26530	Aldolase superfamily protein	151.758	-6.66348	0.594232	-11.2136	3.49692e-29	6.2488e-27
AT3G21760	UDP-Glycosyltransferase superfamily protein	1028.99	-2.39333	0.213699	-11.1996	4.09686e-29	7.26085e-27
AT3G49620	2-oxoglutarate (2OG) and Fe(II)-dependent oxygenase superfamily protein	172.134	-4.04944	0.363316	-11.1458	7.50933e-29	1.32005e-26
AT1G21500	hypothetical protein	1932.21	-3.14871	0.282795	-11.1342	8.54769e-29	1.49047e-26
AT1G29920	chlorophyll A/B-binding protein 2	32633	-4.26712	0.385027	-11.0826	1.52324e-28	2.63484e-26
AT4G18253	receptor Serine/Threonine kinase-like protein	187.94	-5.6341	0.508639	-11.0768	1.62567e-28	2.78971e-26
AT3G29590	HXXXD-type acyl-transferase family protein	146.653	-4.44132	0.402773	-11.0269	2.83546e-28	4.82742e-26
AT3G52430	alpha/beta-Hydrolases superfamily protein	892.191	-3.31005	0.300411	-11.0184	3.11565e-28	5.26301e-26
AT1G58290	Glutamyl-tRNA reductase family protein	7510.48	-2.33572	0.21282	-10.9751	5.03509e-28	8.43944e-26
AT5G54060	UDP-glucose:flavonoid 3-o-glucosyltransferase	177.082	-6.3152	0.576335	-10.9575	6.11614e-28	1.01726e-25
AT3G50480	homolog of RPW8 4	579.506	-2.48648	0.227282	-10.9401	7.41391e-28	1.22369e-25
AT1G77510	PDI-like 1-2	4132.96	-2.06664	0.189485	-10.9066	1.07168e-27	1.75545e-25
AT5G17230	PHYTOENE SYNTHASE	3868.24	-2.32073	0.214207	-10.834	2.37492e-27	3.86095e-25
AT4G37930	serine transhydroxymethyltransferase 1	6007.59	-2.10958	0.195073	-10.8143	2.94465e-27	4.75143e-25
AT3G21150	B-box 32	262.784	-4.21049	0.390476	-10.783	4.14309e-27	6.63569e-25
AT1G73805	Calmodulin binding protein-like protein	115.133	-5.90557	0.549307	-10.751	5.8647e-27	9.32402e-25
AT4G02410	Concanavalin A-like lectin protein kinase family protein	1497.45	-2.28629	0.212947	-10.7364	6.86681e-27	1.08375e-24
AT5G63650	SNF1-related protein kinase 2.5	1105.25	2.68818	0.250403	10.7354	6.94053e-27	1.08745e-24
AT2G28210	alpha carbonic anhydrase 2	113.711	-5.60751	0.523787	-10.7057	9.56871e-27	1.48845e-24
AT4G27030	fatty acid desaturase A	565.777	-4.49587	0.420307	-10.6966	1.05553e-26	1.63018e-24
AT3G47540	Chitinase family protein	346.253	-3.62744	0.339446	-10.6864	1.17892e-26	1.80784e-24
AT1G15840	hypothetical protein	655.605	3.5722	0.334768	10.6707	1.39592e-26	2.12553e-24
AT1G05880	RING/U-box superfamily protein	147.853	-7.04319	0.664622	-10.5973	3.06754e-26	4.63821e-24
AT5G13870	xyloglucan endotransglucosylase/hydrolase 5	722.154	2.86517	0.270609	10.5879	3.39201e-26	5.0932e-24
AT5G57220	cytochrome P450, family 81, subfamily F, polypeptide 2	1685.17	-2.26989	0.214824	-10.5663	4.27133e-26	6.36929e-24
AT4G27830	beta glucosidase 10	1264.73	-2.26065	0.214468	-10.5407	5.6056e-26	8.30167e-24
AT3G02830	zinc finger protein 1	1006.7	-2.09102	0.198589	-10.5294	6.32534e-26	9.30384e-24
AT1G60590	Pectin lyase-like superfamily protein	230.539	-3.96369	0.376644	-10.5237	6.7179e-26	9.81449e-24
AT1G72660	P-loop containing nucleoside triphosphate hydrolases superfamily protein	172.383	-4.33608	0.412461	-10.5127	7.55054e-26	1.09569e-23
AT1G52890	NAC domain containing protein 19	370.42	-3.48047	0.331214	-10.5082	7.91886e-26	1.14148e-23
AT3G56400	WRKY DNA-binding protein 70	565.323	-4.21459	0.401678	-10.4925	9.35645e-26	1.33977e-23
AT1G72930	toll/interleukin-1 receptor-like protein	209.977	-5.00412	0.480649	-10.4112	2.20503e-25	3.13666e-23
AT5G41750	Disease resistance protein (TIR-NBS-LRR class) family	1430.26	-3.80153	0.365617	-10.3976	2.54334e-25	3.59426e-23
AT5G64170	dentin sialophosphoprotein-like protein	1977.14	-2.23006	0.214823	-10.3809	3.02927e-25	4.25318e-23
AT3G01060	lysine-tRNA ligase	659.49	-2.16799	0.209017	-10.3723	3.31455e-25	4.6237e-23
AT1G55960	Polyketide cyclase/dehydrase and lipid transport superfamily protein	2078.26	-2.42379	0.234171	-10.3505	4.16118e-25	5.7675e-23
AT5G65010	asparagine synthetase 2	2434.75	-2.0195	0.195539	-10.3278	5.27338e-25	7.26248e-23
AT3G61220	NAD(P)-binding Rossmann-fold superfamily protein	105.145	-4.61412	0.447209	-10.3176	5.86787e-25	8.03007e-23
AT5G26920	Cam-binding protein 60-like G	899.857	-2.57953	0.250046	-10.3162	5.95249e-25	8.09463e-23
AT5G52310	low-temperature-responsive protein 78 (LTI78) / desiccation-responsive protein 29A (RD29A)	4381.45	-2.40531	0.233203	-10.3142	6.07661e-25	8.21178e-23
AT3G09405	Pectinacetylesterase family protein	536.08	-2.44269	0.237949	-10.2656	1.00707e-24	1.35248e-22
AT5G42020	Heat shock protein 70 (Hsp 70) family protein	17159.2	-2.20774	0.215373	-10.2508	1.17369e-24	1.56651e-22
AT1G72280	endoplasmic reticulum oxidoreductins 1	262.401	-2.62778	0.257615	-10.2004	1.97452e-24	2.61921e-22
AT1G80840	WRKY DNA-binding protein 40	733.026	-2.86182	0.281435	-10.1686	2.73676e-24	3.58632e-22
AT5G17220	glutathione S-transferase phi 12	133.591	-6.44279	0.633579	-10.1689	2.73018e-24	3.58632e-22
AT2G37970	SOUL heme-binding family protein	2229.76	-2.06102	0.203251	-10.1403	3.66091e-24	4.76844e-22
AT3G23550	MATE efflux family protein	100.091	-5.71408	0.564092	-10.1297	4.0794e-24	5.28173e-22
AT1G15125	S-adenosyl-L-methionine-dependent methyltransferases superfamily protein	473.142	-3.29068	0.325623	-10.1058	5.20736e-24	6.702e-22
AT3G09440	Heat shock protein 70 (Hsp 70) family protein	61094.1	-2.6528	0.26265	-10.1001	5.51686e-24	7.05831e-22
AT4G12520	Bifunctional inhibitor/lipid-transfer protein/seed storage 2S albumin superfamily protein	4337.26	3.61889	0.360126	10.0489	9.28639e-24	1.1749e-21
AT5G38430	Ribulose bisphosphate carboxylase (small chain) family protein	10042.9	-2.46424	0.245226	-10.0489	9.29185e-24	1.1749e-21
AT5G02260	expansin A9	7760.71	2.94087	0.293221	10.0295	1.13066e-23	1.42135e-21
AT5G16110	hypothetical protein	16567.1	2.23196	0.222978	10.0098	1.38075e-23	1.7257e-21
AT4G23250	cysteine-rich receptor-like protein kinase 17	1123.79	-2.23653	0.223648	-10.0002	1.52062e-23	1.88959e-21
AT1G64860	sigma factor A	1663.85	-2.12726	0.213415	-9.96772	2.11007e-23	2.60708e-21
AT3G17609	HY5-homolog	267.088	-3.00627	0.302475	-9.93889	2.81961e-23	3.46396e-21
AT5G54190	protochlorophyllide oxidoreductase A	10044.8	2.59733	0.261452	9.93424	2.95427e-23	3.60888e-21
AT5G52750	Heavy metal transport/detoxification superfamily protein	371.649	-3.08215	0.310319	-9.93218	3.01589e-23	3.66345e-21
AT1G76110	HMG (high mobility group) box protein with ARID/BRIGHT DNA-binding domain-containing protein	190.144	-2.92514	0.294681	-9.92646	3.19385e-23	3.85796e-21
AT4G39070	B-box zinc finger family protein	636.84	2.7535	0.277501	9.92245	3.32481e-23	3.99383e-21
AT3G56290	potassium transporter	446.502	-3.92466	0.39581	-9.9155	3.56481e-23	4.25847e-21
AT2G04040	MATE efflux family protein	3457.14	-2.67395	0.270264	-9.89384	4.42713e-23	5.25953e-21
AT5G24580	Heavy metal transport/detoxification superfamily protein	524.585	2.47966	0.250969	9.88036	5.06517e-23	5.98465e-21
AT5G35970	P-loop containing nucleoside triphosphate hydrolases superfamily protein	5128.44	-3.24569	0.328704	-9.8742	5.38603e-23	6.32917e-21
AT3G15850	fatty acid desaturase 5	3100.42	-1.78815	0.181462	-9.85409	6.58092e-23	7.6915e-21
AT5G56010	heat shock protein 81-3	24975.3	-1.68525	0.171281	-9.83909	7.63955e-23	8.88077e-21
AT1G11545	xyloglucan endotransglucosylase/hydrolase 8	4830.22	2.59251	0.263563	9.83638	7.84851e-23	9.07489e-21
AT3G55630	DHFS-FPGS homolog D	524.877	-2.69385	0.273974	-9.8325	8.15677e-23	9.38115e-21
AT1G29910	chlorophyll A/B binding protein 3	25079.7	-3.067	0.312069	-9.82796	8.5333e-23	9.76227e-21
AT3G60530	GATA transcription factor 4	6212.38	2.34393	0.238602	9.82362	8.90897e-23	1.01384e-20
AT1G54780	thylakoid lumen 18.3 kDa protein	3461.55	-1.91569	0.195075	-9.82026	9.2103e-23	1.04264e-20
AT1G09340	chloroplast RNA binding protein	4112.88	-2.21816	0.226208	-9.80584	1.06257e-22	1.19661e-20
AT2G30570	photosystem II reaction center W	10911.2	-2.05204	0.209839	-9.77914	1.38379e-22	1.55028e-20
AT5G10695	methionyl-tRNA synthetase	544.74	-2.6627	0.272301	-9.77852	1.3923e-22	1.55177e-20
AT2G46450	cyclic nucleotide-gated channel 12	776.956	-2.23833	0.229568	-9.7502	1.84102e-22	2.04136e-20
AT3G51240	flavanone 3-hydroxylase	1398.52	-2.667	0.2738	-9.7407	2.02158e-22	2.21881e-20
AT5G56870	beta-galactosidase 4	11278.7	2.1251	0.218156	9.74116	2.01234e-22	2.21881e-20
AT3G15450	aluminum induced protein with YGL and LRDR motifs	17306.5	2.64999	0.272814	9.71351	2.64091e-22	2.88393e-20
AT5G38990	Malectin/receptor-like protein kinase family protein	453.744	-2.43891	0.251124	-9.712	2.68034e-22	2.91228e-20
AT2G47750	putative indole-3-acetic acid-amido synthetase GH3.9	82.9123	-4.55456	0.46959	-9.69901	3.04437e-22	3.29127e-20
AT2G19660	Cysteine/Histidine-rich C1 domain family protein	558.875	2.15138	0.221992	9.69126	3.28461e-22	3.53332e-20
AT5G45110	NPR1-like protein 3	1564.77	-1.99072	0.206143	-9.65698	4.59214e-22	4.9154e-20
AT4G27700	Rhodanese/Cell cycle control phosphatase superfamily protein	992.883	-2.5453	0.265348	-9.59232	8.61246e-22	9.17333e-20
AT2G41100	Calcium-binding EF hand family protein	2151.51	-2.91851	0.304561	-9.5827	9.45412e-22	1.00204e-19
AT4G30430	tetraspanin9	94.0129	-3.5324	0.369587	-9.55771	1.20394e-21	1.26983e-19
AT3G50820	photosystem II subunit O-2	9009.41	-2.27535	0.238376	-9.54521	1.35833e-21	1.42572e-19
AT3G48350	Cysteine proteinases superfamily protein	507.96	-2.82588	0.29709	-9.51187	1.87267e-21	1.95609e-19
AT2G45760	BON association protein 2	100.713	-5.07265	0.533964	-9.5	2.09897e-21	2.18192e-19
AT4G16890	TIR-NBS-LRR class disease resistance protein	3936.58	-2.59662	0.273411	-9.49713	2.15758e-21	2.23212e-19
AT4G16860	Disease resistance protein (TIR-NBS-LRR class) family	220.363	-4.45121	0.469088	-9.48908	2.33088e-21	2.39992e-19
AT4G11330	MAP kinase 5	509.898	-2.33665	0.24636	-9.48472	2.43023e-21	2.49036e-19
AT2G21330	fructose-bisphosphate aldolase 1	17219	-2.30088	0.244175	-9.42308	4.38038e-21	4.46757e-19
AT3G55500	expansin A16	822.691	2.39596	0.2547	9.40701	5.10436e-21	5.18153e-19
AT5G17170	rubredoxin family protein	941.468	-2.23412	0.237734	-9.39756	5.58451e-21	5.64244e-19
AT3G11900	aromatic and neutral transporter 1	973.108	-1.74495	0.185723	-9.39541	5.69942e-21	5.73176e-19
AT2G34420	photosystem II light harvesting complex protein B1B2	102200	-2.27939	0.243194	-9.37271	7.06911e-21	7.07631e-19
AT1G32960	Subtilase family protein	201.851	-2.85762	0.305287	-9.36044	7.94048e-21	7.91194e-19
AT3G26510	Octicosapeptide/Phox/Bem1p family protein	1273.5	2.03745	0.217711	9.35848	8.08919e-21	8.02314e-19
AT3G01290	SPFH/Band 7/PHB domain-containing membrane-associated protein family	4613.28	-2.37064	0.253464	-9.35297	8.5224e-21	8.41421e-19
AT4G01870	tolB protein-like protein	19699.3	-2.48519	0.265994	-9.34304	9.36033e-21	9.1995e-19
AT1G56510	Disease resistance protein (TIR-NBS-LRR class)	651.603	-4.36557	0.467904	-9.33007	1.05804e-20	1.03515e-18
AT3G23530	Cyclopropane-fatty-acyl-phospholipid synthase	3223.55	-2.34216	0.251461	-9.3142	1.22874e-20	1.19675e-18
AT5G02270	non-intrinsic ABC protein 9	1313.22	-1.84266	0.197878	-9.31208	1.25359e-20	1.21547e-18
AT3G49530	NAC domain containing protein 62	2660.23	-1.98149	0.21295	-9.30497	1.3403e-20	1.29375e-18
AT5G47070	Protein kinase superfamily protein	472.004	-2.03335	0.218545	-9.30406	1.35177e-20	1.29902e-18
AT5G57655	xylose isomerase family protein	5534.54	1.91529	0.205928	9.30074	1.39466e-20	1.33431e-18
AT2G39730	rubisco activase	67327	-2.48812	0.267571	-9.29892	1.41878e-20	1.3514e-18
AT4G22890	PGR5-LIKE A	1448.46	-1.96657	0.211991	-9.27666	1.74878e-20	1.65843e-18
AT1G20790	F-box family protein	385.299	3.40727	0.36765	9.2677	1.90198e-20	1.79584e-18
AT1G28190	hypothetical protein	408.759	-2.31553	0.250586	-9.24044	2.45495e-20	2.30787e-18
AT1G11330	S-locus lectin protein kinase family protein	577.807	-2.27849	0.246739	-9.23442	2.5968e-20	2.43065e-18
AT3G07090	PPPDE putative thiol peptidase family protein	2367.09	-1.93127	0.209449	-9.22071	2.95136e-20	2.75062e-18
AT5G56030	heat shock protein 81-2	33023.9	-1.69588	0.183992	-9.21714	3.05144e-20	2.83168e-18
AT3G46090	C2H2 and C2HC zinc fingers superfamily protein	110.944	-4.55921	0.494904	-9.21231	3.19191e-20	2.94938e-18
AT5G17050	UDP-glucosyl transferase 78D2	1225.36	-2.03682	0.221997	-9.17496	4.51736e-20	4.15636e-18
AT3G60415	phosphoglycerate mutase family protein	1638.67	-8.73648	0.952432	-9.17281	4.60826e-20	4.22203e-18
AT1G20020	ferredoxin-NADP[+]-oxidoreductase 2	1193.66	-2.00995	0.219292	-9.16563	4.92583e-20	4.49393e-18
AT1G17420	lipoxygenase 3	176.113	-2.8958	0.316898	-9.13795	6.3647e-20	5.78225e-18
AT4G15420	Ubiquitin fusion degradation UFD1 family protein	1107.35	-1.66107	0.181813	-9.13612	6.47352e-20	5.85651e-18
AT1G12780	UDP-D-glucose/UDP-D-galactose 4-epimerase 1	6340.41	2.04667	0.224074	9.13389	6.60824e-20	5.95347e-18
AT2G31380	salt tolerance homologue	690.892	-2.52799	0.277165	-9.1209	7.45043e-20	6.68436e-18
AT3G16530	Legume lectin family protein	1553.91	-2.47479	0.271616	-9.11135	8.13613e-20	7.2694e-18
AT3G26830	Cytochrome P450 superfamily protein	1302.08	-2.65023	0.291578	-9.08926	9.97148e-20	8.87256e-18
AT3G45140	lipoxygenase 2	273.956	-3.22516	0.35524	-9.07882	1.09757e-19	9.72609e-18
AT5G59720	heat shock protein 18.2	97.2215	-3.35721	0.370273	-9.06685	1.22504e-19	1.08114e-17
AT1G19900	glyoxal oxidase-related protein	278.939	3.36095	0.372114	9.03204	1.68497e-19	1.48099e-17
AT4G25260	Plant invertase/pectin methylesterase inhibitor superfamily protein	3867.32	3.20735	0.355742	9.01594	1.95194e-19	1.7087e-17
AT5G03160	DnaJ P58IPK-like protein	1012.74	-1.9871	0.22046	-9.01342	1.99727e-19	1.74133e-17
AT5G64750	Integrase-type DNA-binding superfamily protein	491.028	-2.44748	0.271758	-9.00612	2.13468e-19	1.85366e-17
AT1G10340	Ankyrin repeat family protein	119.321	-3.15555	0.350642	-8.99935	2.27061e-19	1.96381e-17
AT1G56650	production of anthocyanin pigment 1	145.18	-2.9434	0.327419	-8.98969	2.47926e-19	2.13572e-17
AT5G13320	Auxin-responsive GH3 family protein	1013.08	-8.37744	0.933125	-8.97783	2.76147e-19	2.36938e-17
AT1G23310	glutamate:glyoxylate aminotransferase	20559.3	-2.27295	0.25321	-8.97657	2.79345e-19	2.38735e-17
AT1G15820	light harvesting complex photosystem II subunit 6	32329.6	-2.12542	0.236949	-8.96994	2.96668e-19	2.52541e-17
AT4G27560	UDP-Glycosyltransferase superfamily protein	194.21	-2.54243	0.283579	-8.96551	3.08859e-19	2.61889e-17
AT3G25760	allene oxide cyclase 1	504.058	-2.17574	0.242778	-8.96185	3.19273e-19	2.69661e-17
AT4G11570	Haloacid dehalogenase-like hydrolase (HAD) superfamily protein	1987.94	-1.71334	0.191838	-8.93118	4.21473e-19	3.54595e-17
AT5G21430	Chaperone DnaJ-domain superfamily protein	124.175	-3.06779	0.343511	-8.93068	4.23416e-19	3.54849e-17
AT1G62300	WRKY family transcription factor	1656.28	-1.75806	0.197069	-8.92102	4.62e-19	3.85689e-17
AT1G31800	cytochrome P450, family 97, subfamily A, polypeptide 3	545.75	-1.96175	0.220352	-8.90278	5.44639e-19	4.52931e-17
AT3G48390	MA3 domain-containing protein	831.748	2.76916	0.311492	8.88998	6.11201e-19	5.06336e-17
AT4G24350	Phosphorylase superfamily protein	239.397	-2.44924	0.275955	-8.87549	6.96282e-19	5.74618e-17
AT3G56940	dicarboxylate diiron protein, putative (Crd1)	20688.5	-1.72113	0.194155	-8.86472	7.66952e-19	6.30534e-17
AT1G32940	Subtilase family protein	3083.73	-2.33193	0.263084	-8.86382	7.73186e-19	6.33251e-17
AT2G29450	glutathione S-transferase tau 5	3336.72	-2.30313	0.260017	-8.85762	8.17418e-19	6.66951e-17
AT3G50770	calmodulin-like 41	193.289	-3.65749	0.413239	-8.85078	8.69116e-19	7.06467e-17
AT3G48090	alpha/beta-Hydrolases superfamily protein	963.195	-1.93424	0.218718	-8.84353	9.27423e-19	7.51039e-17
AT1G73650	3-oxo-5-alpha-steroid 4-dehydrogenase (DUF1295)	841.357	-2.30194	0.260424	-8.8392	9.6406e-19	7.77795e-17
AT3G44630	Disease resistance protein (TIR-NBS-LRR class) family	1344.81	-2.59902	0.294304	-8.83106	1.03688e-18	8.30348e-17
AT4G10250	HSP20-like chaperones superfamily protein	160.907	-3.55388	0.402418	-8.83131	1.03459e-18	8.30348e-17
AT1G03070	Bax inhibitor-1 family protein	223.653	-2.78027	0.31509	-8.82374	1.10701e-18	8.83238e-17
AT3G50930	cytochrome BC1 synthesi	3891.94	-2.26044	0.256292	-8.81979	1.14676e-18	9.11593e-17
AT4G23190	cysteine-rich RLK (RECEPTOR-like protein kinase) 11	1035.65	-2.11885	0.240427	-8.81285	1.22006e-18	9.66303e-17
AT1G70820	phosphoglucomutase, putative / glucose phosphomutase	76.6951	-4.2395	0.481398	-8.80662	1.2897e-18	1.01774e-16
AT1G53830	pectin methylesterase 2	512.666	2.23762	0.254172	8.80357	1.32537e-18	1.04208e-16
AT4G31380	flowering-promoting factor-like protein	1504.06	3.13823	0.356789	8.79576	1.42088e-18	1.11312e-16
AT4G35770	Rhodanese/Cell cycle control phosphatase superfamily protein	3349.75	2.35183	0.267585	8.78907	1.50809e-18	1.17718e-16
AT4G01540	NAC with transmembrane motif1	121.331	-2.8428	0.323987	-8.77444	1.71761e-18	1.33591e-16
AT1G66880	Protein kinase superfamily protein	1090.63	-1.95513	0.222907	-8.77107	1.76981e-18	1.37157e-16
AT1G61190	LRR and NB-ARC domains-containing disease resistance protein	543.955	-2.26977	0.261314	-8.686	3.75428e-18	2.89911e-16
AT1G01680	plant U-box 54	235.528	-9.30009	1.07227	-8.67332	4.19716e-18	3.22957e-16
AT5G36910	thionin 2.2	150.276	-10.492	1.21188	-8.65759	4.81826e-18	3.69434e-16
AT1G64640	early nodulin-like protein 8	5289.28	2.12182	0.245388	8.64679	5.29665e-18	4.04679e-16
AT4G31860	Protein phosphatase 2C family protein	2030.31	-1.55387	0.180089	-8.62835	6.22426e-18	4.73877e-16
AT4G04850	K+ efflux antiporter 3	1603.9	-3.74837	0.435343	-8.61015	7.29639e-18	5.53553e-16
AT4G38970	fructose-bisphosphate aldolase 2	36059.2	-2.08487	0.242203	-8.60794	7.43844e-18	5.62357e-16
AT1G03090	methylcrotonyl-CoA carboxylase alpha chain	5277.12	2.72853	0.317068	8.60549	7.59915e-18	5.72505e-16
AT3G24170	glutathione-disulfide reductase	9365.68	-1.68343	0.196032	-8.58757	8.88308e-18	6.6691e-16
AT1G05100	mitogen-activated protein kinase kinase kinase 18	189.731	-3.04815	0.355055	-8.58501	9.08319e-18	6.79573e-16
AT2G18193	P-loop containing nucleoside triphosphate hydrolases superfamily protein	3163.22	-1.50668	0.175802	-8.57035	1.03174e-17	7.6925e-16
AT3G51660	Tautomerase/MIF superfamily protein	223.219	-2.57286	0.300569	-8.55997	1.12899e-17	8.38866e-16
AT2G32190	cysteine-rich/transmembrane domain A-like protein	1453.59	-2.97684	0.348608	-8.53922	1.35133e-17	1.00063e-15
AT3G47470	light-harvesting chlorophyll-protein complex I subunit A4	35646.4	-2.36462	0.277312	-8.52695	1.50261e-17	1.10885e-15
AT5G61010	exocyst subunit exo70 family protein E2	924.253	-1.84149	0.216102	-8.52141	1.57628e-17	1.15926e-15
AT5G20250	Raffinose synthase family protein	17761	2.34399	0.275131	8.51954	1.60195e-17	1.17018e-15
AT5G52570	beta-carotene hydroxylase 2	576.216	-1.91885	0.225221	-8.51982	1.59801e-17	1.17018e-15
AT5G49910	chloroplast heat shock protein 70-2	7589.45	-1.81657	0.213266	-8.51785	1.62546e-17	1.18336e-15
AT5G28540	heat shock protein 70 (Hsp 70) family protein	17855.9	-1.59335	0.187103	-8.51591	1.65286e-17	1.19927e-15
AT1G17380	jasmonate-zim-domain protein 5	127.788	-3.11938	0.367635	-8.485	2.15726e-17	1.56001e-15
AT5G10470	kinesin like protein for actin based chloroplast movement 1	2108.47	-2.1241	0.250388	-8.48322	2.19054e-17	1.5788e-15
AT1G73870	B-box type zinc finger protein with CCT domain-containing protein	76.4704	-6.06376	0.714903	-8.48194	2.21468e-17	1.59089e-15
AT3G01440	PsbQ-like 1	116.671	-4.20643	0.496395	-8.47395	2.37219e-17	1.69839e-15
AT1G57630	Toll-Interleukin-Resistance (TIR) domain family protein	248.107	-2.56707	0.303286	-8.4642	2.57915e-17	1.84048e-15
AT1G52560	HSP20-like chaperones superfamily protein	79.5073	-4.05035	0.478745	-8.46036	2.66551e-17	1.89585e-15
AT1G16720	high chlorophyll fluorescence phenotype 173	3826.7	-2.58709	0.306741	-8.43412	3.33697e-17	2.36564e-15
AT5G59820	C2H2-type zinc finger family protein	2487.79	-1.82462	0.216421	-8.43088	3.43071e-17	2.42415e-15
AT1G71520	Integrase-type DNA-binding superfamily protein	131.138	-3.45192	0.410126	-8.41673	3.87149e-17	2.72669e-15
AT5G60800	Heavy metal transport/detoxification superfamily protein	219.142	-3.96851	0.472274	-8.40298	4.35289e-17	3.05578e-15
AT4G04490	cysteine-rich RLK (RECEPTOR-like protein kinase) 36	342.61	-2.01403	0.239692	-8.40256	4.36846e-17	3.05679e-15
AT3G47340	glutamine-dependent asparagine synthase 1	24042.2	2.23442	0.26629	8.39093	4.8233e-17	3.36418e-15
AT4G04540	cysteine-rich RLK (RECEPTOR-like protein kinase) 39	123.284	-10.206	1.21736	-8.38378	5.12565e-17	3.56356e-15
AT2G34020	Calcium-binding EF-hand family protein	976.102	2.29224	0.273659	8.37626	5.46349e-17	3.77417e-15
AT5G02580	argininosuccinate lyase	258.611	3.57391	0.426668	8.37633	5.46042e-17	3.77417e-15
AT1G74870	RING/U-box superfamily protein	91.8293	-3.69863	0.441949	-8.36892	5.815e-17	4.0042e-15
AT5G67370	DUF1230 family protein (DUF1230)	320.141	-2.68549	0.321708	-8.3476	6.96657e-17	4.78194e-15
AT1G72520	PLAT/LH2 domain-containing lipoxygenase family protein	438.995	-1.96876	0.236025	-8.3413	7.34793e-17	5.02775e-15
AT5G67030	zeaxanthin epoxidase (ZEP) (ABA1)	3228.22	-1.89778	0.227671	-8.33561	7.70975e-17	5.25868e-15
AT3G53830	Regulator of chromosome condensation (RCC1) family protein	206.953	-2.80671	0.336749	-8.33472	7.76832e-17	5.28197e-15
AT2G38400	alanine:glyoxylate aminotransferase 3	3534.26	2.39386	0.287295	8.33241	7.92107e-17	5.36895e-15
AT3G51980	ARM repeat superfamily protein	1253.02	-1.73236	0.208155	-8.32246	8.61571e-17	5.82153e-15
AT3G04210	Disease resistance protein (TIR-NBS class)	66.6501	-5.39252	0.64856	-8.31459	9.20672e-17	6.20149e-15
AT3G16250	NDH-dependent cyclic electron flow 1	274.534	-2.41765	0.291104	-8.30513	9.97068e-17	6.69522e-15
AT1G28480	Thioredoxin superfamily protein	144.109	-2.41389	0.29087	-8.29887	1.05106e-16	7.03594e-15
AT4G04020	fibrillin	1360.83	-2.12837	0.256538	-8.2965	1.07224e-16	7.15557e-15
AT5G65800	ACC synthase 5	213.302	2.67188	0.322911	8.27435	1.29157e-16	8.5927e-15
AT2G43910	HARMLESS TO OZONE LAYER 1	7260.96	-1.91676	0.23182	-8.26831	1.3587e-16	8.98406e-15
AT3G06880	Transducin/WD40 repeat-like superfamily protein	279.631	-2.69184	0.325551	-8.26857	1.35579e-16	8.98406e-15
AT3G62410	CP12 domain-containing protein 2	990.067	-2.89178	0.349876	-8.26514	1.39529e-16	9.19787e-15
AT5G23060	calcium sensing receptor	3001.55	-2.11068	0.255665	-8.25562	1.51111e-16	9.93109e-15
AT2G45570	cytochrome P450, family 76, subfamily C, polypeptide 2	984.715	-2.83136	0.343283	-8.2479	1.61199e-16	1.053e-14
AT5G08790	NAC (No Apical Meristem) domain transcriptional regulator superfamily protein	4502.41	-2.30091	0.278957	-8.24826	1.6072e-16	1.053e-14
AT5G22300	nitrilase 4	841.629	-2.18457	0.265167	-8.23849	1.74405e-16	1.13584e-14
AT1G61800	glucose-6-phosphate/phosphate translocator 2	1410.63	-2.37473	0.288336	-8.23597	1.78103e-16	1.15298e-14
AT5G54165	Avr9/Cf-9 rapidly elicited protein	149.89	-3.87265	0.47021	-8.23599	1.78075e-16	1.15298e-14
AT2G46430	cyclic nucleotide gated channel 3	312.169	-2.02882	0.246976	-8.21467	2.12745e-16	1.37313e-14
AT5G21170	5-AMP-activated protein kinase beta-2 subunit protein	3720.75	1.71254	0.208623	8.20874	2.23515e-16	1.43835e-14
AT3G21090	ABC-2 type transporter family protein	3316.05	1.76276	0.215108	8.19477	2.51071e-16	1.61088e-14
AT1G30070	SGS domain-containing protein	345.407	-2.27351	0.277651	-8.18838	2.64768e-16	1.69373e-14
AT1G73480	alpha/beta-Hydrolases superfamily protein	3149.69	-1.98528	0.242771	-8.17757	2.89631e-16	1.84732e-14
AT2G15480	UDP-glucosyl transferase 73B5	2699.64	-1.89354	0.231654	-8.17399	2.98356e-16	1.89737e-14
AT5G13750	zinc induced facilitator-like 1	1100.54	-1.79652	0.219956	-8.16762	3.14541e-16	1.99443e-14
AT5G02830	Tetratricopeptide repeat (TPR)-like superfamily protein	940.549	-2.31219	0.283423	-8.15811	3.40308e-16	2.1515e-14
AT5G05410	DRE-binding protein 2A	1369.55	-2.75228	0.337653	-8.1512	3.60322e-16	2.27139e-14
AT3G44860	farnesoic acid carboxyl-O-methyltransferase	84.8987	-3.38168	0.415744	-8.13405	4.15196e-16	2.6097e-14
AT3G59140	multidrug resistance-associated protein 14	1168.45	-2.91352	0.358232	-8.13306	4.18574e-16	2.6233e-14
AT5G57510	cotton fiber protein	133.918	-2.35172	0.290285	-8.10142	5.43204e-16	3.39455e-14
AT4G37760	squalene epoxidase 3	2639.9	-2.08856	0.258137	-8.09092	5.92152e-16	3.68977e-14
AT1G15520	pleiotropic drug resistance 12	1436.86	-3.40431	0.420784	-8.09039	5.94748e-16	3.6953e-14
AT5G17760	P-loop containing nucleoside triphosphate hydrolases superfamily protein	1628.26	-2.02773	0.250689	-8.08861	6.03478e-16	3.7388e-14
AT5G22540	transmembrane protein, putative (DUF247)	54.5422	-4.32749	0.535153	-8.08645	6.14314e-16	3.79505e-14
AT1G28370	ERF domain protein 11	231.673	-2.3081	0.285491	-8.08465	6.23417e-16	3.84032e-14
AT1G76070	hypothetical protein	721.836	-2.08763	0.258739	-8.0685	7.11693e-16	4.37166e-14
AT4G12120	Sec1/munc18-like (SM) proteins superfamily	517.245	-1.8903	0.235025	-8.04299	8.7672e-16	5.3701e-14
AT1G73120	F-box/RNI superfamily protein	7459.77	2.08361	0.259095	8.04187	8.84752e-16	5.40398e-14
AT1G49380	cytochrome c biogenesis protein family	549.956	-1.6891	0.210149	-8.03764	9.15888e-16	5.57363e-14
AT5G19850	alpha/beta-Hydrolases superfamily protein	325.756	-1.86363	0.23187	-8.0374	9.17682e-16	5.57363e-14
AT4G11890	Protein kinase superfamily protein	103.598	-3.19981	0.398227	-8.03513	9.34797e-16	5.66167e-14
AT4G33050	calmodulin-binding family protein	2552.6	-2.33679	0.291089	-8.02774	9.92826e-16	5.99633e-14
AT3G45300	isovaleryl-CoA-dehydrogenase	2601.44	1.72813	0.215656	8.01334	1.11634e-15	6.72357e-14
AT1G32870	NAC domain protein 13	2403.42	-1.41767	0.176969	-8.01085	1.13918e-15	6.84203e-14
AT3G61060	phloem protein 2-A13	794.923	1.89547	0.236723	8.00713	1.17418e-15	7.03273e-14
AT5G59540	2-oxoglutarate (2OG) and Fe(II)-dependent oxygenase superfamily protein	2235.05	-2.06002	0.257322	-8.00559	1.18899e-15	7.10173e-14
AT3G02840	ARM repeat superfamily protein	185.664	-4.26764	0.533182	-8.00409	1.20349e-15	7.16855e-14
AT3G57460	catalytic/ metal ion binding / metalloendopeptidase/ zinc ion binding protein	70.2522	-6.55368	0.819751	-7.99472	1.29871e-15	7.71447e-14
AT4G36220	ferulic acid 5-hydroxylase 1	721.349	-1.5831	0.198052	-7.99335	1.31325e-15	7.77945e-14
AT5G64060	NAC domain containing protein 103	435.616	-1.98688	0.248617	-7.99173	1.33061e-15	7.86076e-14
AT1G34000	one-helix protein 2	1762.4	-1.51856	0.190072	-7.98939	1.3561e-15	7.98955e-14
AT3G19450	GroES-like zinc-binding alcohol dehydrogenase family protein	3334.75	-1.57384	0.197286	-7.97747	1.49359e-15	8.77566e-14
AT4G14370	Disease resistance protein (TIR-NBS-LRR class) family	313.829	-1.82229	0.228678	-7.96881	1.60212e-15	9.3878e-14
AT1G67740	photosystem II BY	12896.4	-1.6453	0.206729	-7.95872	1.73828e-15	1.01581e-13
AT2G18690	transmembrane protein	12461	-2.07355	0.260942	-7.94642	1.91984e-15	1.11619e-13
AT4G00050	basic helix-loop-helix (bHLH) DNA-binding superfamily protein	496.71	-2.09887	0.264129	-7.94638	1.92037e-15	1.11619e-13
AT5G59510	ROTUNDIFOLIA like 5	201.621	-2.36615	0.298162	-7.93579	2.09155e-15	1.21242e-13
AT5G37260	Homeodomain-like superfamily protein	1709.79	1.77981	0.22431	7.93459	2.11194e-15	1.22097e-13
AT5G13650	elongation factor family protein	8359.71	-2.04401	0.257672	-7.9326	2.14608e-15	1.2374e-13
AT3G49160	pyruvate kinase family protein	783.391	-2.52115	0.317951	-7.92936	2.20271e-15	1.26335e-13
AT5G67080	mitogen-activated protein kinase kinase kinase 19	245.693	-2.91038	0.367038	-7.92936	2.20276e-15	1.26335e-13
AT5G24160	squalene monooxygenase 6	323.186	-1.93298	0.243815	-7.92806	2.22591e-15	1.27324e-13
AT5G61160	anthocyanin 5-aromatic acyltransferase 1	96.2022	-9.84673	1.2422	-7.92684	2.24787e-15	1.28241e-13
AT3G46080	C2H2-type zinc finger family protein	447.14	-2.03888	0.257298	-7.92422	2.29582e-15	1.30632e-13
AT3G62600	DNAJ heat shock family protein	1950.62	-1.5878	0.200408	-7.92282	2.32177e-15	1.31762e-13
AT3G04760	Pentatricopeptide repeat (PPR-like) superfamily protein	1125.28	-1.87506	0.236709	-7.92137	2.34905e-15	1.32961e-13
AT4G16950	Disease resistance protein (TIR-NBS-LRR class) family	1394.12	-2.42594	0.306409	-7.91734	2.42641e-15	1.36981e-13
AT2G30140	UDP-Glycosyltransferase superfamily protein	3265.61	-1.64905	0.208383	-7.91353	2.50182e-15	1.40871e-13
AT3G15980	Coatomer, beta subunit	8891.09	-2.24207	0.28361	-7.90545	2.66958e-15	1.49927e-13
AT5G38510	Rhomboid-related intramembrane serine protease family protein	382.849	-2.13901	0.270629	-7.90386	2.70396e-15	1.51464e-13
AT4G27460	Cystathionine beta-synthase (CBS) family protein	304.06	2.10137	0.266102	7.89688	2.85968e-15	1.59773e-13
AT5G44440	FAD-binding Berberine family protein	9161.95	1.62768	0.20629	7.89024	3.01604e-15	1.68074e-13
AT3G46660	UDP-glucosyl transferase 76E12	416.559	-1.96585	0.249455	-7.88058	3.25858e-15	1.81123e-13
AT5G65140	Haloacid dehalogenase-like hydrolase (HAD) superfamily protein	274.331	-2.57122	0.326287	-7.88023	3.26772e-15	1.81166e-13
AT3G59250	F-box/RNI-like superfamily protein	132.101	-2.66379	0.33814	-7.87777	3.33288e-15	1.84306e-13
AT2G21910	cytochrome P450, family 96, subfamily A, polypeptide 5	347.794	2.08546	0.264868	7.8736	3.44588e-15	1.89846e-13
AT2G35390	Phosphoribosyltransferase family protein	1407.75	-1.9862	0.252266	-7.87342	3.45064e-15	1.89846e-13
AT1G72970	Glucose-methanol-choline (GMC) oxidoreductase family protein	4529.77	-1.32966	0.16891	-7.87197	3.49111e-15	1.91586e-13
AT3G01830	Calcium-binding EF-hand family protein	72.5676	-4.92141	0.625428	-7.86886	3.57879e-15	1.959e-13
AT5G67340	ARM repeat superfamily protein	678.32	-1.57415	0.200064	-7.86825	3.59622e-15	1.96357e-13
AT1G29700	Metallo-hydrolase/oxidoreductase superfamily protein	237.754	-1.93283	0.246613	-7.8375	4.59608e-15	2.50318e-13
AT4G28650	Leucine-rich repeat transmembrane protein kinase family protein	1864.79	1.72344	0.220495	7.81626	5.44162e-15	2.95625e-13
AT1G31330	photosystem I subunit F	26879.3	-1.80667	0.231153	-7.8159	5.45729e-15	2.95733e-13
AT1G69920	glutathione S-transferase TAU 12	279.335	-2.22937	0.285257	-7.81531	5.48301e-15	2.96384e-13
AT5G39520	hypothetical protein (DUF1997)	292.452	2.48202	0.317971	7.8058	5.91267e-15	3.18812e-13
AT2G01890	purple acid phosphatase 8	2835.65	-1.83286	0.234948	-7.80113	6.1353e-15	3.29993e-13
AT3G62260	Protein phosphatase 2C family protein	804.711	-1.77687	0.227871	-7.79767	6.30591e-15	3.38329e-13
AT1G42970	glyceraldehyde-3-phosphate dehydrogenase B subunit	15642.1	-1.53269	0.196601	-7.79593	6.39343e-15	3.42175e-13
AT4G33660	cysteine-rich TM module stress tolerance protein	742.104	-2.00977	0.257947	-7.7914	6.62689e-15	3.53794e-13
AT3G55970	jasmonate-regulated gene 21	151.026	-2.96761	0.381219	-7.78453	6.99717e-15	3.71727e-13
AT5G51210	oleosin3	766.046	2.81272	0.361321	7.78454	6.99692e-15	3.71727e-13
AT5G03350	Legume lectin family protein	487.99	-2.7108	0.348267	-7.78367	7.04477e-15	3.72425e-13
AT5G19240	Glycoprotein membrane precursor GPI-anchored	1548.54	-2.15768	0.277195	-7.78398	7.02783e-15	3.72425e-13
AT1G71000	Chaperone DnaJ-domain superfamily protein	123.403	-8.36833	1.07666	-7.77247	7.69705e-15	4.05916e-13
AT3G28220	TRAF-like family protein	95.6438	-9.84265	1.26789	-7.76301	8.29345e-15	4.36304e-13
AT5G59730	exocyst subunit exo70 family protein H7	1922.91	-1.76983	0.228014	-7.76191	8.36589e-15	4.39047e-13
AT5G52760	Copper transport protein family	84.2156	-9.65859	1.24488	-7.75865	8.58358e-15	4.4938e-13
AT1G78600	light-regulated zinc finger protein 1	989.591	-1.83142	0.236705	-7.73716	1.01663e-14	5.30955e-13
AT1G54820	Protein kinase superfamily protein	115.587	-2.5284	0.326999	-7.73213	1.05762e-14	5.51035e-13
AT4G12830	alpha/beta-Hydrolases superfamily protein	123.007	-4.2859	0.555285	-7.71839	1.17812e-14	6.1234e-13
AT4G32770	tocopherol cyclase, chloroplast / vitamin E deficient 1 (VTE1) / sucrose export defective 1 (SXD1)	381.389	-2.27856	0.295469	-7.71167	1.24183e-14	6.43906e-13
AT1G08050	Zinc finger (C3HC4-type RING finger) family protein	2058.5	-2.45203	0.31842	-7.70061	1.35423e-14	6.99839e-13
AT4G12720	MutT/nudix family protein	3708.78	-1.98679	0.258011	-7.70042	1.35618e-14	6.99839e-13
AT3G16000	MAR binding filament-like protein 1	1000.32	-1.94426	0.252601	-7.69697	1.39335e-14	7.17312e-13
AT3G21780	UDP-glucosyl transferase 71B6	386.477	-1.72326	0.223991	-7.69343	1.43241e-14	7.33922e-13
AT5G14740	carbonic anhydrase 2	122993	2.16805	0.281797	7.69364	1.43008e-14	7.33922e-13
AT1G02800	cellulase 2	407.072	2.33729	0.303962	7.68943	1.47788e-14	7.53647e-13
AT2G03750	P-loop containing nucleoside triphosphate hydrolases superfamily protein	222.398	-2.69242	0.350132	-7.68971	1.47464e-14	7.53647e-13
AT1G30190	cotton fiber protein	80.6377	-9.59547	1.24868	-7.68449	1.53611e-14	7.81502e-13
AT2G37770	NAD(P)-linked oxidoreductase superfamily protein	262.52	-3.46319	0.450927	-7.68016	1.58895e-14	8.0539e-13
AT2G43820	UDP-glucosyltransferase 74F2	4257.98	-1.58833	0.206813	-7.68003	1.59052e-14	8.0539e-13
AT5G24150	FAD/NAD(P)-binding oxidoreductase family protein	59.0155	-3.79889	0.494667	-7.6797	1.59461e-14	8.05575e-13
AT4G24190	Chaperone protein htpG family protein	10832.9	-1.57237	0.204852	-7.67562	1.64623e-14	8.29715e-13
AT5G35790	glucose-6-phosphate dehydrogenase 1	1290.57	-1.70727	0.222878	-7.66012	1.85764e-14	9.34092e-13
AT2G38290	ammonium transporter 2	1975.52	-1.91183	0.249729	-7.65564	1.92359e-14	9.65006e-13
AT1G23050	hydroxyproline-rich glycoprotein family protein	866.93	1.93467	0.253002	7.64685	2.05964e-14	1.03087e-12
AT2G29650	phosphate transporter 4	1065.63	-1.80839	0.237034	-7.62923	2.36151e-14	1.17923e-12
AT1G43160	related to AP2 6	190.489	-2.69656	0.35369	-7.62408	2.45773e-14	1.22445e-12
AT1G09932	Phosphoglycerate mutase family protein	215.465	-2.70529	0.354905	-7.62258	2.48646e-14	1.23591e-12
AT4G15975	RING/U-box superfamily protein	221.103	-2.3138	0.303685	-7.61908	2.55492e-14	1.26703e-12
AT1G33960	P-loop containing nucleoside triphosphate hydrolases superfamily protein	137.636	-8.52925	1.12058	-7.61146	2.71017e-14	1.34095e-12
AT2G18660	plant natriuretic peptide A	114.144	-8.22599	1.08173	-7.60446	2.86087e-14	1.41228e-12
AT1G11260	sugar transporter 1	9991.35	2.32877	0.307607	7.5706	3.71504e-14	1.82976e-12
AT1G47510	inositol polyphosphate 5-phosphatase 11	135.568	-2.72797	0.36054	-7.56635	3.83853e-14	1.88629e-12
AT1G19540	NmrA-like negative transcriptional regulator family protein	655.906	2.28975	0.302831	7.56113	3.99568e-14	1.95906e-12
AT4G02420	Concanavalin A-like lectin protein kinase family protein	143.919	-3.48037	0.460816	-7.55262	4.26573e-14	2.08674e-12
AT1G79700	Integrase-type DNA-binding superfamily protein	758.368	1.73105	0.229539	7.54145	4.64778e-14	2.26849e-12
AT5G14060	Aspartate kinase family protein	1599.61	-1.41783	0.188121	-7.53678	4.81724e-14	2.34591e-12
AT1G12900	glyceraldehyde 3-phosphate dehydrogenase A subunit 2	12952	-1.83328	0.243292	-7.5353	4.87196e-14	2.36723e-12
AT4G18480	P-loop containing nucleoside triphosphate hydrolases superfamily protein	4409.05	-1.62873	0.216467	-7.52416	5.30607e-14	2.57237e-12
AT5G01260	Carbohydrate-binding-like fold	204.647	-2.01601	0.26806	-7.52075	5.44627e-14	2.63443e-12
AT2G46420	helicase with zinc finger protein	1273.18	-1.59049	0.21188	-7.50657	6.06961e-14	2.9294e-12
AT1G30520	acyl-activating enzyme 14	380.422	-2.1878	0.291743	-7.49906	6.42773e-14	3.09533e-12
AT5G10380	RING/U-box superfamily protein	218.976	-2.94052	0.392231	-7.4969	6.53455e-14	3.13978e-12
AT5G15450	casein lytic proteinase B3	2211.58	-1.74881	0.23349	-7.48988	6.89373e-14	3.30502e-12
AT1G55370	NDH-dependent cyclic electron flow 5	241.643	-2.10407	0.281062	-7.48617	7.09144e-14	3.39228e-12
AT3G12820	myb domain protein 10	198.974	2.72564	0.364664	7.47437	7.75758e-14	3.70274e-12
AT1G19510	RAD-like 5	61.7758	3.65092	0.488518	7.47347	7.81073e-14	3.7199e-12
AT3G44830	Lecithin:cholesterol acyltransferase family protein	73.2477	-2.74824	0.368244	-7.4631	8.45085e-14	4.01592e-12
AT1G03870	FASCICLIN-like arabinoogalactan 9	25235.7	1.74018	0.233688	7.44661	9.57688e-14	4.54104e-12
AT5G55120	GDP-L-galactose phosphorylase VITAMIN C DEFECTIVE 5 (VTC5)	2097.79	-1.45886	0.195935	-7.44567	9.64565e-14	4.56364e-12
AT2G02810	UDP-galactose transporter 1	447.654	-1.97872	0.266595	-7.42217	1.15214e-13	5.43493e-12
AT4G33010	glycine decarboxylase P-protein 1	50563.7	-3.2404	0.436595	-7.42199	1.15375e-13	5.43493e-12
AT4G20860	FAD-binding Berberine family protein	2301.25	-1.45012	0.195423	-7.42039	1.16774e-13	5.48708e-12
AT5G05690	Cytochrome P450 superfamily protein	9533.78	1.51018	0.203525	7.42015	1.16989e-13	5.48708e-12
AT1G44575	Chlorophyll A-B binding family protein	15417.2	-1.95013	0.262884	-7.41822	1.187e-13	5.55528e-12
AT2G41835	zinc finger (C2H2 type, AN1-like) family protein	382.503	-1.99061	0.268541	-7.41268	1.23768e-13	5.77994e-12
AT5G49440	hypothetical protein	13811.7	1.56549	0.211539	7.40046	1.35712e-13	6.32404e-12
AT1G61370	S-locus lectin protein kinase family protein	404.273	-1.80363	0.243857	-7.39625	1.40089e-13	6.51398e-12
AT5G58120	Disease resistance protein (TIR-NBS-LRR class) family	362.411	-3.35941	0.454528	-7.39098	1.45752e-13	6.76277e-12
AT1G14360	UDP-galactose transporter 3	874.834	-1.45685	0.19715	-7.38953	1.47344e-13	6.82198e-12
AT1G78070	Transducin/WD40 repeat-like superfamily protein	1642.86	-1.35879	0.183962	-7.38627	1.51006e-13	6.97659e-12
AT5G60660	plasma membrane intrinsic protein 2	7864.16	2.79393	0.378751	7.3767	1.62267e-13	7.48087e-12
AT3G13450	Transketolase family protein	1590.46	1.61913	0.219515	7.37596	1.63162e-13	7.50613e-12
AT1G77330	2-oxoglutarate (2OG) and Fe(II)-dependent oxygenase superfamily protein	1803.68	2.29063	0.310588	7.37515	1.64162e-13	7.53613e-12
AT1G64780	ammonium transporter 1	403.057	-2.0817	0.282376	-7.37206	1.68012e-13	7.69651e-12
AT4G24230	acyl-CoA-binding domain 3	2006.95	1.67635	0.22758	7.36595	1.75888e-13	8.04027e-12
AT4G27820	beta glucosidase 9	275.677	-2.26388	0.307373	-7.36525	1.76815e-13	8.06562e-12
AT4G15330	cytochrome P450, family 705, subfamily A, polypeptide 1	962.242	1.76047	0.239034	7.36492	1.77248e-13	8.06834e-12
AT4G01140	transmembrane protein, putative (DUF1191)	182.787	2.43476	0.330949	7.35689	1.88245e-13	8.55092e-12
AT2G17972	transmembrane protein	176.244	-2.87265	0.390515	-7.35604	1.89444e-13	8.58735e-12
AT3G05180	GDSL-like Lipase/Acylhydrolase superfamily protein	574.575	-1.63446	0.222399	-7.34923	1.99351e-13	9.01751e-12
AT1G27480	alpha/beta-Hydrolases superfamily protein	637.097	-2.21162	0.300989	-7.34785	2.01413e-13	9.09175e-12
AT3G55800	sedoheptulose-bisphosphatase	4576.61	-1.50828	0.205455	-7.34115	2.1177e-13	9.53934e-12
AT2G15890	maternal effect embryo arrest 14	1990.64	1.52029	0.207238	7.33593	2.20192e-13	9.89809e-12
AT1G64680	beta-carotene isomerase D27	1060.57	-1.44411	0.197036	-7.32915	2.31615e-13	1.039e-11
AT2G28630	3-ketoacyl-CoA synthase 12	1035.14	2.24576	0.306963	7.31605	2.55383e-13	1.14325e-11
AT1G56240	phloem protein 2-B13	89.4316	-7.90161	1.08119	-7.30823	2.70693e-13	1.20928e-11
AT3G13100	multidrug resistance-associated protein 7	556.412	-2.46166	0.337079	-7.30291	2.81615e-13	1.25548e-11
AT2G21660	cold, circadian rhythm, and rna binding 2	17691.2	1.64089	0.224886	7.29651	2.9533e-13	1.31391e-11
AT1G71380	cellulase 3	1103.16	1.54392	0.211734	7.29178	3.0588e-13	1.35806e-11
AT5G25260	SPFH/Band 7/PHB domain-containing membrane-associated protein family	213.373	-3.92242	0.538311	-7.28653	3.18036e-13	1.40914e-11
AT1G70710	glycosyl hydrolase 9B1	4485.72	1.88901	0.259262	7.2861	3.19052e-13	1.41074e-11
AT1G19020	CDP-diacylglycerol-glycerol-3-phosphate 3-phosphatidyltransferase	2400.54	-2.2807	0.313238	-7.28106	3.31204e-13	1.46149e-11
AT4G09650	F-type H+-transporting ATPase subunit delta	5532.74	-2.09457	0.287955	-7.27393	3.49178e-13	1.53767e-11
AT1G63720	hydroxyproline-rich glycoprotein family protein	898.009	-1.53924	0.211643	-7.27282	3.52059e-13	1.5472e-11
AT1G55450	S-adenosyl-L-methionine-dependent methyltransferases superfamily protein	1664.97	-2.04203	0.280899	-7.2696	3.60557e-13	1.58133e-11
AT2G35260	CAAX protease self-immunity protein	2583.01	-1.85708	0.255967	-7.25515	4.01205e-13	1.75605e-11
AT1G04980	PDI-like 2-2	796.577	-1.68612	0.232509	-7.25184	4.11152e-13	1.79595e-11
AT3G04010	O-Glycosyl hydrolases family 17 protein	1668.31	-1.4715	0.203101	-7.24514	4.32001e-13	1.88321e-11
AT5G65890	ACT domain repeat 1	100.232	-2.35309	0.324836	-7.24392	4.35914e-13	1.89645e-11
AT5G08030	PLC-like phosphodiesterases superfamily protein	84.087	-7.80924	1.07959	-7.23355	4.70539e-13	2.04297e-11
AT1G35710	kinase family with leucine-rich repeat domain-containing protein	398.106	-2.14956	0.297296	-7.23036	4.81725e-13	2.08607e-11
AT2G30250	WRKY DNA-binding protein 25	1684.21	-1.38483	0.191536	-7.23017	4.82396e-13	2.08607e-11
AT1G06080	delta 9 desaturase 1	2276.53	1.80979	0.250622	7.22119	5.15355e-13	2.22415e-11
AT5G66190	ferredoxin-NADP[+]-oxidoreductase 1	3181.43	-1.5229	0.211239	-7.20933	5.62271e-13	2.4218e-11
AT4G27410	NAC (No Apical Meristem) domain transcriptional regulator superfamily protein	963.561	-1.92229	0.266652	-7.20901	5.6359e-13	2.42265e-11
AT4G05150	Octicosapeptide/Phox/Bem1p family protein	8996.55	1.51991	0.211188	7.19694	6.15811e-13	2.64188e-11
AT1G76600	poly polymerase	1383.81	-1.82612	0.253994	-7.1896	6.49808e-13	2.78221e-11
AT2G41760	amino-terminal glutamine amidohydrolase	418.589	1.59176	0.221431	7.1885	6.55047e-13	2.7991e-11
AT4G12310	cytochrome P450, family 706, subfamily A, polypeptide 5	1919.97	-2.12743	0.296525	-7.17455	7.25446e-13	3.09381e-11
AT1G02850	beta glucosidase 11	4350.27	-1.70156	0.237287	-7.1709	7.45088e-13	3.17132e-11
AT1G80160	Lactoylglutathione lyase / glyoxalase I family protein	1430.24	2.34747	0.327451	7.16894	7.55822e-13	3.21068e-11
AT4G09750	NAD(P)-binding Rossmann-fold superfamily protein	373.277	-2.6351	0.367648	-7.16746	7.63996e-13	3.23904e-11
AT2G16900	phospholipase-like protein (PEARLI 4) family protein	1568.25	-1.54961	0.216312	-7.16377	7.84885e-13	3.32109e-11
AT1G19670	chlorophyllase 1	776.519	-1.71492	0.23943	-7.16251	7.92145e-13	3.34527e-11
AT3G59780	Rhodanese/Cell cycle control phosphatase superfamily protein	1966.93	-1.53053	0.213818	-7.15812	8.179e-13	3.4473e-11
AT2G21320	B-box zinc finger family protein	234.05	-1.93366	0.270362	-7.15212	8.54493e-13	3.59452e-11
AT5G53660	growth-regulating factor 7	355.409	2.10611	0.294561	7.14998	8.67915e-13	3.6439e-11
AT2G33830	Dormancy/auxin associated family protein	14139.9	2.60382	0.364195	7.14952	8.70828e-13	3.64904e-11
AT4G11175	Nucleic acid-binding, OB-fold-like protein	283.462	-2.58821	0.362413	-7.14159	9.22584e-13	3.85844e-11
AT3G49540	hypothetical protein	51.4809	-8.94401	1.25286	-7.13886	9.41084e-13	3.92821e-11
AT1G74730	transmembrane protein, putative (DUF1118)	1520.88	-1.80273	0.252714	-7.13346	9.78741e-13	4.07752e-11
AT3G06490	myb domain protein 108	59.1527	-4.11354	0.576896	-7.13048	1.00023e-12	4.15903e-11
AT2G43050	Plant invertase/pectin methylesterase inhibitor superfamily	23054.3	1.87825	0.263428	7.13002	1.00358e-12	4.16495e-11
AT2G30390	ferrochelatase 2	1330.85	-1.68756	0.236733	-7.12856	1.01424e-12	4.20112e-11
AT3G45640	mitogen-activated protein kinase 3	2817.79	-1.56478	0.219916	-7.11537	1.11609e-12	4.61419e-11
AT1G62570	flavin-monooxygenase glucosinolate S-oxygenase 4	2396.4	-1.74388	0.245242	-7.11088	1.15304e-12	4.75782e-11
AT1G30320	Remorin family protein	766.682	-1.47533	0.207633	-7.10549	1.19894e-12	4.93779e-11
AT1G10370	Glutathione S-transferase family protein	1163.4	-2.28092	0.321055	-7.10445	1.20801e-12	4.96572e-11
AT1G02390	glycerol-3-phosphate acyltransferase 2	291.257	-1.91196	0.269185	-7.10278	1.22274e-12	5.01671e-11
AT3G26570	phosphate transporter 2	7846.55	-2.11278	0.297571	-7.10011	1.24661e-12	5.10496e-11
AT2G46510	ABA-inducible BHLH-type transcription factor	673.497	-1.90602	0.268594	-7.0963	1.28137e-12	5.23739e-11
AT1G68570	Major facilitator superfamily protein	698.33	-1.82435	0.257122	-7.09525	1.29119e-12	5.26758e-11
AT1G59865	transmembrane protein	58.9574	-3.48713	0.491575	-7.09379	1.30488e-12	5.31338e-11
AT3G46600	GRAS family transcription factor	4509.41	-1.32119	0.18635	-7.08987	1.34239e-12	5.45586e-11
AT3G61390	RING/U-box superfamily protein	77.9329	-2.6578	0.374927	-7.08886	1.3522e-12	5.4854e-11
AT1G72920	Toll-Interleukin-Resistance (TIR) domain family protein	72.552	-3.25525	0.459331	-7.08694	1.37112e-12	5.55174e-11
AT2G19870	tRNA/rRNA methyltransferase (SpoU) family protein	630.453	-1.49755	0.211425	-7.08313	1.4093e-12	5.69568e-11
AT4G32980	homeobox protein ATH1	327.276	-2.0196	0.285252	-7.08004	1.4411e-12	5.81334e-11
AT3G02150	plastid transcription factor 1	242.831	-1.99702	0.282205	-7.07647	1.47875e-12	5.95411e-11
AT4G22530	S-adenosyl-L-methionine-dependent methyltransferases superfamily protein	1109.06	-2.43202	0.343705	-7.07588	1.48504e-12	5.9683e-11
AT5G24110	WRKY DNA-binding protein 30	57.628	-4.14306	0.58556	-7.07538	1.49036e-12	5.97857e-11
AT5G55740	Tetratricopeptide repeat (TPR)-like superfamily protein	386.571	-2.05271	0.290226	-7.07282	1.51814e-12	6.07873e-11
AT3G53230	ATPase, AAA-type, CDC48 protein	6527.7	-1.7417	0.246273	-7.07225	1.52447e-12	6.0928e-11
AT4G26850	GDP-L-galactose phosphorylase 1	16360.6	-1.793	0.253593	-7.07039	1.54498e-12	6.16338e-11
AT3G03440	ARM repeat superfamily protein	395.058	-1.65944	0.234738	-7.06931	1.55701e-12	6.19994e-11
AT5G56850	hypothetical protein	286.96	-2.99529	0.424629	-7.05389	1.73979e-12	6.91502e-11
AT2G36800	don-glucosyltransferase 1	6423.89	-1.34076	0.190213	-7.04873	1.80565e-12	7.16361e-11
AT1G67265	ROTUNDIFOLIA like 21	412.909	2.76397	0.392172	7.04785	1.81707e-12	7.19574e-11
AT5G06370	NC domain-containing protein-like protein	5929.17	1.9705	0.279622	7.04701	1.82807e-12	7.22607e-11
AT3G25780	allene oxide cyclase 3	606.012	-1.58346	0.224892	-7.04097	1.90901e-12	7.51851e-11
AT5G12010	nuclease	1283.18	-1.29778	0.184315	-7.0411	1.9073e-12	7.51851e-11
AT1G78440	gibberellin 2-beta-dioxygenase	95.0895	-3.29908	0.468863	-7.03634	1.97358e-12	7.75869e-11
AT3G28580	P-loop containing nucleoside triphosphate hydrolases superfamily protein	418.848	-2.18916	0.311477	-7.02831	2.09048e-12	8.20332e-11
AT5G56960	basic helix-loop-helix (bHLH) DNA-binding family protein	41.5477	-5.12619	0.729735	-7.02474	2.14472e-12	8.40091e-11
AT1G23200	Plant invertase/pectin methylesterase inhibitor superfamily	101.548	-2.3427	0.333794	-7.01842	2.24399e-12	8.77388e-11
AT1G27760	interferon-related developmental regulator family protein / IFRD protein family	3945.93	-1.24487	0.17753	-7.01212	2.34729e-12	9.1612e-11
AT2G47450	chloroplast signal recognition particle component (CAO)	7937.95	-1.45513	0.207543	-7.01124	2.36208e-12	9.20232e-11
AT5G24590	TCV-interacting protein	2253.68	-1.37058	0.195675	-7.00439	2.48057e-12	9.64658e-11
AT3G13080	multidrug resistance-associated protein 3	19218.3	-2.36396	0.337732	-6.99951	2.56864e-12	9.97113e-11
AT4G28040	nodulin MtN21 /EamA-like transporter family protein	1401.86	1.75795	0.251242	6.99702	2.61459e-12	1.01313e-10
AT1G04530	Tetratricopeptide repeat (TPR)-like superfamily protein	1122.3	-1.48951	0.213022	-6.99227	2.70477e-12	1.04433e-10
AT5G63790	NAC domain containing protein 102	3481.9	-1.60822	0.229992	-6.9925	2.70031e-12	1.04433e-10
AT5G42760	Leucine carboxyl methyltransferase	114.598	-3.41883	0.489593	-6.98301	2.88913e-12	1.11352e-10
AT3G48360	BTB and TAZ domain protein 2	4756.35	1.19456	0.171323	6.97254	3.11266e-12	1.19754e-10
AT3G26520	tonoplast intrinsic protein 2	223036	1.42684	0.204662	6.9717	3.13126e-12	1.20256e-10
AT5G07030	Eukaryotic aspartyl protease family protein	13607.2	2.0215	0.290015	6.97035	3.16154e-12	1.21204e-10
AT2G47730	glutathione S-transferase phi 8	60569.7	-2.07307	0.297483	-6.96868	3.19929e-12	1.22434e-10
AT4G01410	Late embryogenesis abundant (LEA) hydroxyproline-rich glycoprotein family	1338.25	1.96487	0.28203	6.96688	3.24037e-12	1.23787e-10
AT2G18280	tubby like protein 2	7949.76	1.208	0.173436	6.9651	3.2816e-12	1.25141e-10
AT1G01340	cyclic nucleotide gated channel 10	548.785	-1.65349	0.237502	-6.96201	3.35444e-12	1.27693e-10
AT2G42975	myosin-G heavy chain-like protein	179.955	-1.91382	0.275252	-6.95296	3.57697e-12	1.35925e-10
AT5G18660	NAD(P)-binding Rossmann-fold superfamily protein	607.138	-1.72589	0.248466	-6.94619	3.75296e-12	1.42362e-10
AT1G03130	photosystem I subunit D-2	9630.13	-2.14496	0.309013	-6.94132	3.88441e-12	1.4709e-10
AT3G29400	exocyst subunit exo70 family protein E1	903.159	-1.34494	0.193819	-6.93915	3.94465e-12	1.4911e-10
AT3G10060	FKBP-like peptidyl-prolyl cis-trans isomerase family protein	243.485	-1.76986	0.255184	-6.93561	4.04464e-12	1.52624e-10
AT5G61560	U-box domain-containing protein kinase family protein	502.184	-1.55612	0.224585	-6.92889	4.24143e-12	1.5977e-10
AT4G25100	Fe superoxide dismutase 1	9349.32	2.0587	0.297183	6.92738	4.28712e-12	1.61211e-10
AT1G67360	Rubber elongation factor protein (REF)	1184.97	-1.64824	0.237954	-6.92673	4.3069e-12	1.61673e-10
AT4G27670	heat shock protein 21	50.1955	-8.90858	1.28651	-6.92464	4.37098e-12	1.63795e-10
AT2G31865	poly(ADP-ribose) glycohydrolase 2	474.568	-1.79123	0.258794	-6.92144	4.47078e-12	1.67244e-10
AT4G23220	cysteine-rich RECEPTOR-like kinase	86.9539	-4.14543	0.599396	-6.91602	4.6451e-12	1.73465e-10
AT1G18570	myb domain protein 51	1403.09	-1.47048	0.212845	-6.9087	4.89112e-12	1.82337e-10
AT3G54510	Early-responsive to dehydration stress protein (ERD4)	539.875	1.95168	0.282514	6.90825	4.90666e-12	1.82602e-10
AT5G59570	Homeodomain-like superfamily protein	767.082	1.47203	0.213192	6.90473	5.0299e-12	1.86867e-10
AT1G33110	MATE efflux family protein	2908.89	-1.83004	0.26573	-6.88683	5.705e-12	2.11584e-10
AT4G36950	mitogen-activated protein kinase kinase kinase 21	61.6767	-5.28465	0.76762	-6.88446	5.80063e-12	2.14762e-10
AT5G23860	tubulin beta 8	4580.21	1.43427	0.20841	6.88199	5.90225e-12	2.18151e-10
AT4G02770	photosystem I subunit D-1	23035.4	-1.92193	0.279448	-6.8776	6.0868e-12	2.24588e-10
AT1G60600	UbiA prenyltransferase family protein	489.318	-1.50665	0.219075	-6.87731	6.09935e-12	2.24668e-10
AT3G18530	ARM repeat superfamily protein	299.424	2.3704	0.344759	6.87553	6.17605e-12	2.27106e-10
AT5G12930	inactive rhomboid protein	611.881	-1.59791	0.232433	-6.8747	6.21204e-12	2.28042e-10
AT4G26150	cytokinin-responsive gata factor 1	156.417	-2.12851	0.309668	-6.87352	6.26351e-12	2.29542e-10
AT1G70580	alanine-2-oxoglutarate aminotransferase 2	501.452	-1.79012	0.260475	-6.87252	6.30781e-12	2.30774e-10
AT5G51970	GroES-like zinc-binding alcohol dehydrogenase family protein	4765.23	1.46	0.212478	6.87129	6.36217e-12	2.3237e-10
AT5G64870	SPFH/Band 7/PHB domain-containing membrane-associated protein family	443.022	-2.11596	0.308564	-6.85745	7.01008e-12	2.55602e-10
AT4G00370	Major facilitator superfamily protein	2653	-1.26673	0.184961	-6.84865	7.4552e-12	2.71374e-10
AT3G04000	NAD(P)-binding Rossmann-fold superfamily protein	284.787	-2.06598	0.301928	-6.84262	7.77565e-12	2.82563e-10
AT3G01520	Adenine nucleotide alpha hydrolases-like superfamily protein	7076.37	2.12033	0.309975	6.84034	7.90059e-12	2.86622e-10
AT3G11600	E3 ubiquitin-protein ligase	894.176	2.1388	0.313113	6.83075	8.4471e-12	3.05935e-10
AT2G14170	aldehyde dehydrogenase 6B2	2409.12	1.37589	0.201443	6.83019	8.48024e-12	3.06622e-10
AT4G25390	Protein kinase superfamily protein	1035.77	-1.48515	0.217521	-6.8276	8.6349e-12	3.11693e-10
AT5G16010	3-oxo-5-alpha-steroid 4-dehydrogenase family protein	1536.67	-1.85237	0.271364	-6.82615	8.72218e-12	3.14318e-10
AT2G37330	aluminum sensitive 3	700.103	2.58319	0.3786	6.82301	8.91541e-12	3.20215e-10
AT4G32460	choice-of-anchor C domain protein, putative (Protein of unknown function, DUF642)	17606.1	1.79173	0.262601	6.82301	8.91543e-12	3.20215e-10
AT1G49130	B-box type zinc finger protein with CCT domain-containing protein	601.425	1.90197	0.278842	6.82094	9.04495e-12	3.24328e-10
AT5G11420	transmembrane protein, putative (Protein of unknown function, DUF642)	10126.5	1.4786	0.216807	6.8199	9.11025e-12	3.26129e-10
AT4G30170	Peroxidase family protein	4020.01	2.36618	0.347392	6.81125	9.67524e-12	3.45782e-10
AT1G28600	GDSL-like Lipase/Acylhydrolase superfamily protein	2658.29	-2.30512	0.338646	-6.80689	9.97318e-12	3.55842e-10
AT1G10657	transmembrane protein	58.7442	-4.59879	0.675895	-6.80401	1.01749e-11	3.62443e-10
AT4G27450	aluminum induced protein with YGL and LRDR motifs	5460.11	2.15128	0.316304	6.8013	1.03682e-11	3.68721e-10
AT5G17310	UDP-glucose pyrophosphorylase 2	1023.63	-1.28132	0.188534	-6.7962	1.07414e-11	3.81365e-10
AT3G05150	Major facilitator superfamily protein	1002.41	1.49705	0.220301	6.79546	1.07965e-11	3.82692e-10
AT1G24145	transmembrane protein	63.0248	-7.39336	1.08859	-6.79166	1.10848e-11	3.92268e-10
AT5G48540	receptor-like protein kinase-related family protein	767.274	-1.75593	0.258902	-6.7822	1.18356e-11	4.18154e-10
AT1G07010	Calcineurin-like metallo-phosphoesterase superfamily protein	528.294	-1.71853	0.253496	-6.77932	1.20744e-11	4.25396e-10
AT4G37220	Cold acclimation protein WCOR413 family	294.002	2.91501	0.42999	6.77925	1.208e-11	4.25396e-10
AT1G26665	Mediator complex, subunit Med10	2091.64	1.77612	0.262059	6.77758	1.22203e-11	4.29636e-10
AT1G24140	Matrixin family protein	434.698	-1.82859	0.269982	-6.77298	1.26158e-11	4.42821e-10
AT1G62610	NAD(P)-binding Rossmann-fold superfamily protein	512.879	1.51544	0.223759	6.77268	1.26421e-11	4.43025e-10
AT1G02220	NAC domain containing protein 3	628.589	-1.71404	0.253112	-6.77186	1.27139e-11	4.44824e-10
AT3G04290	Li-tolerant lipase 1	2802.76	-1.28646	0.190114	-6.76681	1.31652e-11	4.59869e-10
AT3G14415	Aldolase-type TIM barrel family protein	12016.3	-1.42306	0.210452	-6.7619	1.36198e-11	4.7487e-10
AT4G04640	ATPase, F1 complex, gamma subunit protein	9378.98	-1.47237	0.217752	-6.7617	1.36386e-11	4.7487e-10
AT5G24810	ABC1 family protein	2554.38	-1.78434	0.264051	-6.75756	1.40338e-11	4.87845e-10
AT4G13575	hypothetical protein	73.2196	-2.82413	0.418432	-6.74931	1.48553e-11	5.1557e-10
AT3G07700	Protein kinase superfamily protein	2000.7	-1.84123	0.272935	-6.74603	1.51946e-11	5.26503e-10
AT1G72940	Toll-Interleukin-Resistance (TIR) domain-containing protein	547.253	-1.54643	0.229328	-6.74332	1.54807e-11	5.35556e-10
AT3G12610	Leucine-rich repeat (LRR) family protein	16454.4	1.9489	0.289208	6.73877	1.59736e-11	5.51727e-10
AT1G56220	Dormancy/auxin associated family protein	15815.9	2.2406	0.332614	6.73636	1.62409e-11	5.59174e-10
AT4G32340	Tetratricopeptide repeat (TPR)-like superfamily protein	1077.37	1.96383	0.291522	6.73647	1.6228e-11	5.59174e-10
AT1G26770	expansin A10	3125.43	-1.60053	0.237693	-6.73359	1.65523e-11	5.68989e-10
AT5G01380	Homeodomain-like superfamily protein	130.721	-2.4001	0.357022	-6.72255	1.78568e-11	6.12857e-10
AT1G07700	Thioredoxin superfamily protein	353.456	-1.6421	0.2443	-6.72164	1.79687e-11	6.15721e-10
AT4G18810	NAD(P)-binding Rossmann-fold superfamily protein	902.516	-2.09215	0.31162	-6.71377	1.8966e-11	6.48864e-10
AT1G58602	LRR and NB-ARC domains-containing disease resistance protein	1339.97	-1.80055	0.268263	-6.7119	1.92105e-11	6.56193e-10
AT1G52000	Mannose-binding lectin superfamily protein	453.257	-2.36213	0.352025	-6.71013	1.94449e-11	6.63151e-10
AT2G32920	PDI-like 2-3	2178.36	-1.26507	0.188813	-6.70012	2.08246e-11	7.09084e-10
AT3G21560	UDP-Glycosyltransferase superfamily protein	2764.81	-1.59275	0.237896	-6.69517	2.1542e-11	7.32362e-10
AT5G53050	alpha/beta-Hydrolases superfamily protein	834.981	-1.45906	0.217969	-6.69387	2.17351e-11	7.37764e-10
AT1G69480	EXS (ERD1/XPR1/SYG1) family protein	179.239	-2.48538	0.371376	-6.69235	2.19615e-11	7.44282e-10
AT1G33600	Leucine-rich repeat (LRR) family protein	2497.89	-1.77435	0.265609	-6.6803	2.38454e-11	8.06861e-10
AT2G20142	Toll-Interleukin-Resistance (TIR) domain family protein	254.306	-1.81802	0.272328	-6.67585	2.45806e-11	8.29887e-10
AT3G54150	S-adenosyl-L-methionine-dependent methyltransferases superfamily protein	330.391	-1.892	0.283426	-6.67549	2.4641e-11	8.29887e-10
AT4G34150	Calcium-dependent lipid-binding (CaLB domain) family protein	7468.21	-1.81856	0.272422	-6.67552	2.46361e-11	8.29887e-10
AT2G04039	DUF2996 family protein	205.26	-2.28915	0.343104	-6.67188	2.52544e-11	8.49224e-10
AT3G11340	UDP-Glycosyltransferase superfamily protein	1708.74	-1.63395	0.245051	-6.66779	2.59693e-11	8.71906e-10
AT3G10840	alpha/beta-Hydrolases superfamily protein	281.231	-1.81245	0.271966	-6.66426	2.65993e-11	8.91676e-10
AT3G29000	Calcium-binding EF-hand family protein	192.42	-3.07682	0.461873	-6.66161	2.70842e-11	9.06525e-10
AT3G21670	Major facilitator superfamily protein	1689.99	-1.90571	0.286179	-6.65917	2.75386e-11	9.19777e-10
AT4G33110	S-adenosyl-L-methionine-dependent methyltransferases superfamily protein	991.165	-1.44589	0.217133	-6.65902	2.75652e-11	9.19777e-10
AT1G32170	xyloglucan endotransglucosylase/hydrolase 30	2942.98	1.60658	0.241486	6.65291	2.8735e-11	9.57331e-10
AT1G44446	Pheophorbide a oxygenase family protein with Rieske 2Fe-2S domain-containing protein	3046.41	-1.6324	0.245396	-6.65212	2.88901e-11	9.61019e-10
AT5G67385	Phototropic-responsive NPH3 family protein	2520.14	-1.37054	0.206378	-6.6409	3.11781e-11	1.03553e-09
AT4G16880	Leucine-rich repeat (LRR) family protein	36.1521	-8.43972	1.27117	-6.63932	3.15131e-11	1.04505e-09
AT2G38340	Integrase-type DNA-binding superfamily protein	201.946	-1.95946	0.295687	-6.6268	3.43046e-11	1.13589e-09
AT1G23550	similar to RCD one 2	202.743	-1.74772	0.26392	-6.62214	3.54034e-11	1.17048e-09
AT1G06570	4-hydroxyphenylpyruvate dioxygenase	5949.07	1.5439	0.233646	6.60786	3.89905e-11	1.2871e-09
AT2G39030	Acyl-CoA N-acyltransferases (NAT) superfamily protein	79.31	-7.72696	1.17007	-6.60387	4.00572e-11	1.3203e-09
AT5G57035	U-box domain-containing protein kinase family protein	842.473	-1.49172	0.225929	-6.60258	4.0405e-11	1.32974e-09
AT2G32640	Lycopene beta/epsilon cyclase protein	281.304	-2.2901	0.346871	-6.60215	4.05245e-11	1.33164e-09
AT3G20130	cytochrome P450, family 705, subfamily A, polypeptide 22	467.509	1.58784	0.240628	6.59872	4.1472e-11	1.35838e-09
AT5G12250	beta-6 tubulin	19898.5	1.40296	0.212613	6.59863	4.14963e-11	1.35838e-09
AT5G37670	HSP20-like chaperones superfamily protein	88.1827	-2.4409	0.369917	-6.59853	4.15267e-11	1.35838e-09
AT2G24170	Endomembrane protein 70 protein family	810.092	1.49096	0.225994	6.59734	4.18613e-11	1.36726e-09
AT5G13930	Chalcone and stilbene synthase family protein	7076.39	-1.73479	0.263088	-6.59395	4.28271e-11	1.39669e-09
AT1G07040	plant/protein	1482.67	1.59219	0.241521	6.59237	4.32848e-11	1.40949e-09
AT2G26530	AR781, pheromone receptor-like protein (DUF1645)	899.217	-1.60839	0.244176	-6.587	4.48799e-11	1.45924e-09
AT4G31870	glutathione peroxidase 7	46.6703	-4.368	0.663246	-6.58579	4.52466e-11	1.46895e-09
AT3G24090	putative glucosamine-fructose-6-phosphate aminotransferase	232.455	-1.52909	0.232265	-6.5834	4.5981e-11	1.49056e-09
AT3G52740	hypothetical protein	62.3301	-3.30692	0.50257	-6.58002	4.70396e-11	1.52259e-09
AT5G24850	cryptochrome 3	833.769	-2.14186	0.325525	-6.57971	4.71371e-11	1.52346e-09
AT4G39960	Molecular chaperone Hsp40/DnaJ family protein	1296.14	-1.46549	0.223115	-6.56828	5.08988e-11	1.64259e-09
AT1G65970	thioredoxin-dependent peroxidase 2	7479.02	1.82732	0.278627	6.5583	5.44231e-11	1.75371e-09
AT2G34620	Mitochondrial transcription termination factor family protein	394.404	-2.19835	0.335624	-6.55004	5.75211e-11	1.85077e-09
AT2G42220	Rhodanese/Cell cycle control phosphatase superfamily protein	1996.28	-1.60726	0.245454	-6.5481	5.82727e-11	1.87217e-09
AT3G63380	ATPase E1-E2 type family protein / haloacid dehalogenase-like hydrolase family protein	5654.55	-2.37493	0.36282	-6.54575	5.9198e-11	1.89908e-09
AT4G29590	S-adenosyl-L-methionine-dependent methyltransferases superfamily protein	464.22	-1.35443	0.206931	-6.54534	5.93611e-11	1.90149e-09
AT3G22060	Receptor-like protein kinase-related family protein	116.988	-2.46532	0.376672	-6.545	5.94942e-11	1.90294e-09
AT5G45060	Disease resistance protein (TIR-NBS-LRR class) family	672.28	-1.3666	0.208859	-6.54316	6.02335e-11	1.92374e-09
AT4G19420	Pectinacetylesterase family protein	1185.68	1.2656	0.193463	6.54183	6.07717e-11	1.93806e-09
AT5G07010	sulfotransferase 2A	3166.79	1.9787	0.302486	6.54148	6.09133e-11	1.93972e-09
AT1G23740	Oxidoreductase, zinc-binding dehydrogenase family protein	1902	-1.3682	0.209239	-6.53891	6.19694e-11	1.97045e-09
AT4G29520	nucleophosmin	509.157	-1.70904	0.261452	-6.53673	6.28765e-11	1.99635e-09
AT1G19180	jasmonate-zim-domain protein 1	1933.8	-1.735	0.265452	-6.53601	6.31803e-11	2.00305e-09
AT3G22890	ATP sulfurylase 1	21358.2	-1.52028	0.232613	-6.53567	6.33267e-11	2.00476e-09
AT3G14930	Uroporphyrinogen decarboxylase	2318.99	-1.25141	0.191699	-6.52803	6.66403e-11	2.10657e-09
AT5G44020	HAD superfamily, subfamily IIIB acid phosphatase	28554.1	2.35533	0.360902	6.52621	6.74526e-11	2.12914e-09
AT5G66080	Protein phosphatase 2C family protein	1274.25	1.35627	0.207867	6.52472	6.81308e-11	2.14741e-09
AT2G01450	MAP kinase 17	13267.1	1.13733	0.174414	6.52085	6.99122e-11	2.20035e-09
AT2G27420	Cysteine proteinases superfamily protein	56.4825	-2.77902	0.426286	-6.51915	7.07083e-11	2.22217e-09
AT4G04750	Major facilitator superfamily protein	85.795	-2.49668	0.383088	-6.51726	7.16056e-11	2.24711e-09
AT3G55700	UDP-Glycosyltransferase superfamily protein	63.968	-4.40105	0.675666	-6.51364	7.33528e-11	2.29527e-09
AT3G62650	hypothetical protein	4989.56	2.10284	0.322836	6.51365	7.33486e-11	2.29527e-09
AT2G34460	NAD(P)-binding Rossmann-fold superfamily protein	710.052	-1.982	0.304401	-6.51115	7.45765e-11	2.33019e-09
AT2G01080	Late embryogenesis abundant (LEA) hydroxyproline-rich glycoprotein family	929.07	1.75096	0.269133	6.50593	7.72131e-11	2.40909e-09
AT2G30520	Phototropic-responsive NPH3 family protein	15259.3	-1.39297	0.214353	-6.49848	8.11374e-11	2.52788e-09
AT4G36530	alpha/beta-Hydrolases superfamily protein	487.075	-1.66566	0.256756	-6.48735	8.7357e-11	2.71775e-09
AT1G16370	organic cation/carnitine transporter 6	422.554	1.51301	0.233261	6.48633	8.79545e-11	2.7324e-09
AT4G21180	DnaJ / Sec63 Brl domains-containing protein	874.329	-1.74941	0.269742	-6.48551	8.84304e-11	2.74244e-09
AT5G40450	A-kinase anchor-like protein	11497.7	1.38298	0.213246	6.48534	8.85313e-11	2.74244e-09
AT5G19500	Tryptophan/tyrosine permease	94.0558	-2.65822	0.410132	-6.48137	9.08949e-11	2.80761e-09
AT5G40170	receptor like protein 54	1767.92	-1.24247	0.191694	-6.48157	9.07737e-11	2.80761e-09
AT4G27440	protochlorophyllide oxidoreductase B	21383.5	1.55828	0.240483	6.47976	9.18669e-11	2.83359e-09
AT3G25230	rotamase FKBP 1	3899.75	-1.50817	0.232782	-6.47892	9.23809e-11	2.84538e-09
AT4G09350	Chaperone DnaJ-domain superfamily protein	76.4569	-3.3384	0.515371	-6.47766	9.31533e-11	2.86509e-09
AT1G20620	catalase 3	270859	1.55727	0.240526	6.47445	9.5161e-11	2.91894e-09
AT2G40970	Homeodomain-like superfamily protein	901.492	1.6121	0.248996	6.47442	9.51741e-11	2.91894e-09
AT1G03740	Protein kinase superfamily protein	1649.09	-1.15209	0.17804	-6.47099	9.73604e-11	2.98177e-09
AT1G75460	ATP-dependent protease La (LON) domain protein	1321.85	-2.24239	0.346561	-6.47041	9.77361e-11	2.98482e-09
AT4G32500	K+ transporter 5	84.0383	2.72631	0.421344	6.47051	9.76727e-11	2.98482e-09
AT3G24500	multiprotein bridging factor 1C	1054.99	-1.63513	0.252748	-6.4694	9.83915e-11	3.00059e-09
AT5G37360	LOW protein: ammonium transporter 1-like protein	488.652	-1.34	0.207335	-6.46295	1.0268e-10	3.12697e-09
AT5G14640	shaggy-like kinase 13	2216.05	-1.23182	0.190613	-6.46241	1.03049e-10	3.13378e-09
AT5G42800	dihydroflavonol 4-reductase	183.513	-3.8986	0.603339	-6.46171	1.03524e-10	3.1438e-09
AT4G33150	lysine-ketoglutarate reductase/saccharopine dehydrogenase bifunctional enzyme	5507.57	2.25225	0.348622	6.46043	1.04406e-10	3.16616e-09
AT4G14040	selenium-binding protein 2	1985.8	1.5936	0.246788	6.45737	1.06539e-10	3.22633e-09
AT1G35230	arabinogalactan protein 5	627.223	-2.45677	0.380479	-6.45704	1.06774e-10	3.22891e-09
AT3G46780	plastid transcriptionally active 16	6384.79	-1.59014	0.246386	-6.45387	1.09029e-10	3.2925e-09
AT1G08630	threonine aldolase 1	769.323	1.92022	0.297566	6.45309	1.0959e-10	3.30483e-09
AT5G02120	one helix protein	566.389	-2.06757	0.320436	-6.45235	1.10129e-10	3.31645e-09
AT4G13550	putative triglyceride lipase	647.639	-2.12651	0.329617	-6.45145	1.10788e-10	3.33165e-09
AT4G34610	BEL1-like homeodomain 6	658.395	-2.22118	0.344318	-6.45097	1.1114e-10	3.33759e-09
AT4G05010	F-box family protein	284.884	-2.0718	0.321717	-6.4398	1.19631e-10	3.5876e-09
AT2G44290	Bifunctional inhibitor/lipid-transfer protein/seed storage 2S albumin superfamily protein	773.092	-2.22168	0.345398	-6.43223	1.25744e-10	3.7657e-09
AT2G04030	Chaperone protein htpG family protein	4054.46	-1.24235	0.193231	-6.42934	1.28157e-10	3.83266e-09
AT5G54490	pinoid-binding protein 1	203.209	-1.90006	0.29555	-6.42889	1.28535e-10	3.83865e-09
AT1G04680	Pectin lyase-like superfamily protein	8199.43	1.23262	0.191904	6.42313	1.33498e-10	3.98137e-09
AT3G14420	Aldolase-type TIM barrel family protein	12976.1	-1.23001	0.19176	-6.41435	1.41424e-10	4.21195e-09
AT4G14140	DNA methyltransferase 2	231.946	3.08441	0.481242	6.40928	1.46208e-10	4.34844e-09
AT1G58520	GDSL-like lipase/acylhydrolase superfamily protein	668.803	-1.89046	0.295314	-6.40151	1.53853e-10	4.56951e-09
AT2G40420	Transmembrane amino acid transporter family protein	647.666	1.50605	0.235431	6.39698	1.58481e-10	4.70052e-09
AT5G66640	DA1-related protein 3	44.0518	-3.28348	0.51334	-6.39631	1.59173e-10	4.71457e-09
AT1G01600	cytochrome P450, family 86, subfamily A, polypeptide 4	821.299	1.57733	0.246856	6.38968	1.66232e-10	4.91693e-09
AT4G15810	P-loop containing nucleoside triphosphate hydrolases superfamily protein	270.547	-1.55711	0.243769	-6.38763	1.68477e-10	4.97652e-09
AT1G68830	Serine/Threonine kinase domain protein	1031.23	-1.74175	0.272767	-6.38551	1.70824e-10	5.03897e-09
AT5G52810	NAD(P)-binding Rossmann-fold superfamily protein	407.553	-2.25231	0.35309	-6.37886	1.78406e-10	5.25545e-09
AT4G23570	phosphatase-like protein	1564.2	-1.64764	0.25832	-6.37828	1.79088e-10	5.26836e-09
AT5G43630	zinc knuckle (CCHC-type) family protein	1361.22	-2.40863	0.377916	-6.37345	1.84828e-10	5.42982e-09
AT3G15630	plant/protein	631.216	2.19757	0.344857	6.37243	1.86059e-10	5.45858e-09
AT5G50100	Putative thiol-disulfide oxidoreductase DCC	86.6783	-2.81956	0.442548	-6.37119	1.8757e-10	5.49546e-09
AT1G17870	ethylene-dependent gravitropism-deficient and yellow-green-like 3	273.698	-1.63743	0.257135	-6.368	1.91514e-10	5.6034e-09
AT3G19010	2-oxoglutarate (2OG) and Fe(II)-dependent oxygenase superfamily protein	800.47	-1.83304	0.28798	-6.36515	1.95101e-10	5.70065e-09
AT3G02870	Inositol monophosphatase family protein	537.176	-1.60265	0.251847	-6.36359	1.97098e-10	5.75121e-09
AT3G11670	UDP-Glycosyltransferase superfamily protein	1460.42	-1.40064	0.220153	-6.36212	1.9899e-10	5.79861e-09
AT1G17220	Translation initiation factor 2, small GTP-binding protein	8963.37	-2.21577	0.348611	-6.356	2.07081e-10	6.02626e-09
AT1G29395	COLD REGULATED 314 INNER MEMBRANE 1	657.62	2.0341	0.320808	6.34055	2.28946e-10	6.65359e-09
AT1G64460	phosphatidylinositol 4-kinase gamma-like protein	1174.34	-1.19584	0.18874	-6.33589	2.3598e-10	6.84881e-09
AT1G76680	12-oxophytodienoate reductase 1	11839	-1.92237	0.303482	-6.3344	2.38264e-10	6.90583e-09
AT1G65060	4-coumarate:CoA ligase 3	205.96	-2.34259	0.369883	-6.33332	2.39934e-10	6.94493e-09
AT5G23870	Pectinacetylesterase family protein	390.192	1.31268	0.207291	6.33256	2.41129e-10	6.97018e-09
AT3G50950	HOPZ-ACTIVATED RESISTANCE 1	1489.28	-1.38677	0.219146	-6.32805	2.48279e-10	7.16729e-09
AT1G69550	disease resistance protein (TIR-NBS-LRR class)	615.066	-1.61562	0.255469	-6.32415	2.54631e-10	7.34084e-09
AT4G18880	heat shock transcription factor A4A	1083.01	-1.32164	0.209018	-6.32311	2.56347e-10	7.38048e-09
AT5G13200	GRAM domain family protein	1123.06	-1.6576	0.262236	-6.32102	2.59848e-10	7.47131e-09
AT5G24210	alpha/beta-Hydrolases superfamily protein	712.547	-5.85094	0.925791	-6.31993	2.61678e-10	7.51395e-09
AT5G42050	DCD (Development and Cell Death) domain protein	8645.63	-1.26669	0.200547	-6.31615	2.68167e-10	7.69006e-09
AT3G25410	Sodium Bile acid symporter family	1300.08	-1.49903	0.237846	-6.30249	2.92893e-10	8.38799e-09
AT5G42270	FtsH extracellular protease family	11110.3	-1.66834	0.264741	-6.30178	2.94255e-10	8.41586e-09
AT5G06570	alpha/beta-Hydrolases superfamily protein	318.108	1.57487	0.250353	6.29062	3.1621e-10	9.03182e-09
AT5G04830	Nuclear transport factor 2 (NTF2) family protein	977.866	-1.42658	0.226825	-6.28934	3.18827e-10	9.09455e-09
AT4G02920	hypothetical protein	1657.17	-1.16012	0.184521	-6.28719	3.23262e-10	9.20891e-09
AT1G64065	Late embryogenesis abundant (LEA) hydroxyproline-rich glycoprotein family	244.594	-1.94168	0.308897	-6.28585	3.26059e-10	9.27639e-09
AT3G46930	Protein kinase superfamily protein	510.91	-1.26629	0.201519	-6.28375	3.30507e-10	9.39056e-09
AT3G01480	cyclophilin 38	1936	-1.32436	0.211185	-6.2711	3.585e-10	1.01726e-08
AT2G32550	Cell differentiation, Rcd1-like protein	34.9452	-4.91311	0.78359	-6.27001	3.61032e-10	1.0231e-08
AT3G23410	fatty alcohol oxidase 3	267.204	-1.94131	0.309825	-6.26582	3.70866e-10	1.04959e-08
AT3G02800	Tyrosine phosphatase family protein	307.745	-1.88584	0.301188	-6.26135	3.81665e-10	1.07874e-08
AT2G36885	translation initiation factor	480.995	-1.66963	0.266707	-6.26018	3.84545e-10	1.08546e-08
AT1G05575	transmembrane protein	176.834	-2.27568	0.363854	-6.25439	3.99073e-10	1.125e-08
AT1G65040	RING/U-box superfamily protein	1413.85	-1.57091	0.251275	-6.25177	4.05817e-10	1.14252e-08
AT4G10240	B-box zinc finger family protein	93.2441	3.59224	0.574716	6.25046	4.09237e-10	1.15065e-08
AT5G53250	arabinogalactan protein 22	2125.5	2.8656	0.458582	6.24882	4.13567e-10	1.16132e-08
AT4G37580	Acyl-CoA N-acyltransferases (NAT) superfamily protein	358.824	1.58412	0.253526	6.24835	4.14806e-10	1.16329e-08
AT4G24380	dihydrofolate reductase	123.603	-1.88045	0.301106	-6.24514	4.23428e-10	1.18593e-08
AT1G02810	Plant invertase/pectin methylesterase inhibitor superfamily	520.936	1.84991	0.296291	6.24357	4.27693e-10	1.19632e-08
AT2G15880	Leucine-rich repeat (LRR) family protein	1934.9	2.84235	0.456349	6.22845	4.7107e-10	1.31595e-08
AT2G34590	Transketolase family protein	7575.84	1.5215	0.244362	6.22642	4.77227e-10	1.33143e-08
AT1G64160	Disease resistance-responsive (dirigent-like protein) family protein	68.9325	-2.75579	0.44294	-6.22157	4.92201e-10	1.37047e-08
AT3G27170	chloride channel B	877.887	-1.54161	0.247788	-6.22148	4.92486e-10	1.37047e-08
AT4G14720	TIFY domain/Divergent CCT motif family protein	1221.46	1.39467	0.224295	6.21803	5.03443e-10	1.39916e-08
AT4G39360	hypothetical protein	84.7155	-2.71819	0.437498	-6.21305	5.1967e-10	1.4424e-08
AT1G77210	sugar transporter 14	541.84	1.78354	0.28709	6.21247	5.21583e-10	1.44585e-08
AT1G56600	galactinol synthase 2	569.391	-2.05673	0.331098	-6.21184	5.23681e-10	1.44796e-08
AT3G25480	Rhodanese/Cell cycle control phosphatase superfamily protein	373.832	-1.5847	0.255104	-6.21198	5.23218e-10	1.44796e-08
AT2G32480	chloroplastic membrane metallo proteases	1256	-1.4189	0.228467	-6.21052	5.28108e-10	1.45833e-08
AT1G60190	ARM repeat superfamily protein	1019.85	-2.08509	0.335873	-6.20796	5.36781e-10	1.48039e-08
AT5G35735	Auxin-responsive family protein	5102.66	-1.42856	0.230126	-6.20773	5.37558e-10	1.48065e-08
AT1G62750	Translation elongation factor EFG/EF2 protein	7389.85	-1.75362	0.282504	-6.20743	5.38587e-10	1.48159e-08
AT3G63470	serine carboxypeptidase-like 40	1168.1	1.51745	0.24455	6.20506	5.46761e-10	1.50217e-08
AT5G19530	S-adenosyl-L-methionine-dependent methyltransferases superfamily protein	3135.74	1.28074	0.206451	6.20363	5.51757e-10	1.51397e-08
AT1G63360	Disease resistance protein (CC-NBS-LRR class) family	489.271	-2.19382	0.353651	-6.20335	5.52725e-10	1.5147e-08
AT5G40500	hypothetical protein	54.1302	-2.68827	0.433423	-6.20243	5.55984e-10	1.52171e-08
AT2G23270	transmembrane protein	85.4301	-2.9439	0.474697	-6.20163	5.58802e-10	1.52749e-08
AT3G45290	Seven transmembrane MLO family protein	311.707	2.21306	0.356894	6.20088	5.61474e-10	1.53285e-08
AT5G52450	MATE efflux family protein	854.881	-1.4275	0.230308	-6.19822	5.71054e-10	1.55704e-08
AT2G47780	Rubber elongation factor protein (REF)	11259.3	2.27794	0.367642	6.19609	5.78842e-10	1.57554e-08
AT4G01010	cyclic nucleotide-gated channel 13	595.418	-1.51257	0.244122	-6.19596	5.79296e-10	1.57554e-08
AT1G67970	heat shock transcription factor A8	269.455	-1.92579	0.310939	-6.19348	5.8851e-10	1.59859e-08
AT4G12510	Bifunctional inhibitor/lipid-transfer protein/seed storage 2S albumin superfamily protein	411.384	3.58667	0.579414	6.19017	6.00985e-10	1.63043e-08
AT1G60270	beta glucosidase 6	166.034	-2.63086	0.425034	-6.18975	6.02588e-10	1.63273e-08
AT5G37950	UDP-Glycosyltransferase superfamily protein	210.298	2.30243	0.37214	6.187	6.1321e-10	1.65943e-08
AT2G32140	transmembrane receptor	215.567	-2.24145	0.362573	-6.18206	6.32694e-10	1.70946e-08
AT4G27300	S-locus lectin protein kinase family protein	518.184	-1.35044	0.21845	-6.18192	6.33279e-10	1.70946e-08
AT5G39040	transporter associated with antigen processing protein 2	830.976	-1.29609	0.20967	-6.18156	6.3471e-10	1.71118e-08
AT3G48740	Nodulin MtN3 family protein	9418.4	2.13526	0.345517	6.1799	6.41406e-10	1.72708e-08
AT5G23050	acyl-activating enzyme 17	2601.32	1.42442	0.230839	6.17063	6.80166e-10	1.82917e-08
AT1G60960	iron regulated transporter 3	1730.59	1.59842	0.259226	6.1661	6.9993e-10	1.87998e-08
AT2G16660	Major facilitator superfamily protein	250.323	-1.74624	0.283231	-6.16542	7.02969e-10	1.88581e-08
AT4G23920	UDP-D-glucose/UDP-D-galactose 4-epimerase 2	236.57	-1.58791	0.257823	-6.15892	7.32423e-10	1.96239e-08
AT3G05370	receptor like protein 31	213.062	-2.64527	0.429623	-6.15721	7.40392e-10	1.98028e-08
AT4G13500	transmembrane protein	349.445	-2.03638	0.330738	-6.15709	7.40934e-10	1.98028e-08
AT5G25930	kinase family with leucine-rich repeat domain-containing protein	2529.77	-1.62583	0.264082	-6.15653	7.43541e-10	1.9848e-08
AT3G18890	NAD(P)-binding Rossmann-fold superfamily protein	1396.46	-1.68298	0.273533	-6.15273	7.61584e-10	2.03045e-08
AT3G50120	transmembrane protein, putative (DUF247)	91.5738	2.33824	0.380158	6.1507	7.71411e-10	2.05159e-08
AT4G30290	xyloglucan endotransglucosylase/hydrolase 19	3761.63	1.53195	0.249065	6.15081	7.70905e-10	2.05159e-08
AT2G03760	sulfotransferase 12	15877	-1.75464	0.285434	-6.14727	7.88274e-10	2.09387e-08
AT1G51805	Leucine-rich repeat protein kinase family protein	618.646	-1.22032	0.198521	-6.14706	7.89299e-10	2.09401e-08
AT4G36550	ARM repeat superfamily protein	346.331	-1.38448	0.225389	-6.14263	8.11671e-10	2.15073e-08
AT2G33590	NAD(P)-binding Rossmann-fold superfamily protein	1037.67	-1.44946	0.236041	-6.14071	8.2155e-10	2.17424e-08
AT5G16980	Zinc-binding dehydrogenase family protein	390.14	-1.39555	0.227302	-6.13963	8.27149e-10	2.18638e-08
AT2G22240	myo-inositol-1-phosphate synthase 2	1113.74	-1.54979	0.252439	-6.13929	8.28937e-10	2.18843e-08
AT1G72200	RING/U-box superfamily protein	1616.54	1.68666	0.27486	6.13645	8.43866e-10	2.22513e-08
AT1G14345	NAD(P)-linked oxidoreductase superfamily protein	2153.01	-1.8315	0.298671	-6.13216	8.66934e-10	2.28317e-08
AT4G05020	NAD(P)H dehydrogenase B2	4195.11	-1.48179	0.241667	-6.13154	8.70349e-10	2.28938e-08
AT3G54830	Transmembrane amino acid transporter family protein	1082.65	2.03722	0.332283	6.13099	8.73314e-10	2.29439e-08
AT5G10770	Eukaryotic aspartyl protease family protein	14445.6	1.64076	0.267694	6.12923	8.83053e-10	2.31716e-08
AT4G16190	Papain family cysteine protease	34018.7	1.84731	0.301487	6.12733	8.93675e-10	2.34219e-08
AT2G28840	hypothetical protein	16962.3	1.2867	0.210046	6.12579	9.02363e-10	2.36209e-08
AT4G37300	maternal effect embryo arrest 59	8134.58	2.32471	0.379529	6.12526	9.0533e-10	2.36699e-08
AT1G07430	highly ABA-induced PP2C protein 2	197.423	-2.33705	0.381764	-6.1217	9.25802e-10	2.4176e-08
AT1G20190	expansin 11	7098.76	2.50156	0.408817	6.11901	9.41558e-10	2.45577e-08
AT4G34240	aldehyde dehydrogenase 3I1	1290.78	-1.33197	0.217811	-6.11526	9.64008e-10	2.5113e-08
AT1G05560	UDP-glucosyltransferase 75B1	4043.3	-1.58257	0.258807	-6.11487	9.66386e-10	2.51446e-08
AT1G07160	Protein phosphatase 2C family protein	113.174	-2.39792	0.392314	-6.11226	9.82319e-10	2.55285e-08
AT1G64770	NDH-dependent cyclic electron flow 1	1012.4	-1.30345	0.213419	-6.10747	1.01222e-09	2.6274e-08
AT3G08030	DNA-directed RNA polymerase subunit beta (Protein of unknown function, DUF642)	21129.1	1.35464	0.221849	6.10611	1.02086e-09	2.64665e-08
AT4G12800	photosystem I subunit l	24399.7	-1.35277	0.221691	-6.10205	1.04714e-09	2.71154e-08
AT1G71990	fucosyltransferase 13	246.163	1.41587	0.232197	6.09771	1.07595e-09	2.78281e-08
AT3G02730	thioredoxin F-type 1	801.698	-1.75833	0.288473	-6.09531	1.09223e-09	2.82153e-08
AT4G23400	plasma membrane intrinsic protein 1	16046.4	2.12192	0.348199	6.09398	1.10136e-09	2.84172e-08
AT3G15540	indole-3-acetic acid inducible 19	1706.92	1.74371	0.286489	6.08648	1.1542e-09	2.97451e-08
AT1G48300	diacylglycerol acyltransferase	3318.3	1.27461	0.209681	6.07883	1.21063e-09	3.11623e-08
AT3G56360	hypothetical protein	3141.8	1.80174	0.296467	6.07737	1.22171e-09	3.141e-08
AT2G32150	Haloacid dehalogenase-like hydrolase (HAD) superfamily protein	4719.6	1.4123	0.232664	6.07014	1.27799e-09	3.2818e-08
AT1G52230	photosystem I subunit H2	4815.07	-2.3257	0.383929	-6.05763	1.38138e-09	3.54308e-08
AT3G63060	EID1-like 3	141.972	-2.16065	0.35688	-6.05428	1.4105e-09	3.6135e-08
AT1G18660	zinc finger (C3HC4-type RING finger) family protein	1195.49	-1.25652	0.20759	-6.05287	1.42286e-09	3.64083e-08
AT1G21250	cell wall-associated kinase	65.811	-4.16179	0.687972	-6.04936	1.45419e-09	3.71223e-08
AT5G57560	Xyloglucan endotransglucosylase/hydrolase family protein	4143.76	-2.13858	0.353519	-6.04941	1.45376e-09	3.71223e-08
AT2G28200	C2H2-type zinc finger family protein	727.473	1.84783	0.305544	6.04767	1.46955e-09	3.74701e-08
AT1G76570	Chlorophyll A-B binding family protein	194.435	-1.57091	0.259867	-6.04508	1.49339e-09	3.8033e-08
AT4G11190	Disease resistance-responsive (dirigent-like protein) family protein	4751.48	2.53882	0.420128	6.04297	1.51302e-09	3.84878e-08
AT5G25450	Cytochrome bd ubiquinol oxidase, 14kDa subunit	292.27	-2.21872	0.367422	-6.0386	1.55454e-09	3.94974e-08
AT2G22660	DNA-binding protein, putative (duplicated DUF1399)	7947.59	1.42847	0.236743	6.03385	1.60094e-09	4.06286e-08
AT3G18200	nodulin MtN21 /EamA-like transporter family protein	200.492	1.86316	0.3088	6.03354	1.60402e-09	4.06589e-08
AT3G48420	Haloacid dehalogenase-like hydrolase (HAD) superfamily protein	285.82	-1.57286	0.26082	-6.03043	1.63525e-09	4.14021e-08
AT2G41680	NADPH-dependent thioredoxin reductase C	1846.69	-1.462	0.24256	-6.02738	1.66641e-09	4.21416e-08
AT4G02290	glycosyl hydrolase 9B13	9847.96	2.1662	0.359544	6.02485	1.69262e-09	4.27544e-08
AT4G34030	3-methylcrotonyl-CoA carboxylase	3391.08	1.96074	0.325462	6.02448	1.69653e-09	4.28032e-08
AT4G17840	CAAX protease self-immunity protein	1432.13	-1.44109	0.239385	-6.01999	1.74425e-09	4.39122e-08
AT5G49360	beta-xylosidase 1	24244.3	1.49921	0.24904	6.01997	1.74455e-09	4.39122e-08
AT3G28270	transmembrane protein, putative (DUF677)	23.1976	-7.79751	1.29565	-6.01821	1.76357e-09	4.43394e-08
AT2G30720	Thioesterase/thiol ester dehydrase-isomerase superfamily protein	313.281	-1.42621	0.237	-6.01778	1.7683e-09	4.44067e-08
AT3G23240	ethylene response factor 1	91.7975	-2.21973	0.368957	-6.01625	1.78505e-09	4.47754e-08
AT3G21390	Mitochondrial substrate carrier family protein	442.121	-1.4083	0.234108	-6.01562	1.79197e-09	4.48968e-08
AT5G02940	ion channel POLLUX-like protein, putative (DUF1012)	689.823	-2.13279	0.354578	-6.01501	1.79874e-09	4.50142e-08
AT5G41610	cation/H+ exchanger 18	809.847	-1.76221	0.293071	-6.01291	1.82218e-09	4.55483e-08
AT1G54570	Esterase/lipase/thioesterase family protein	923.39	-2.02262	0.336503	-6.01072	1.84701e-09	4.60624e-08
AT4G26390	Pyruvate kinase family protein	57.2661	3.50031	0.582328	6.01088	1.84518e-09	4.60624e-08
AT4G37290	transmembrane protein	84.7874	-3.09876	0.515578	-6.01026	1.85231e-09	4.61414e-08
AT4G23180	cysteine-rich RLK (RECEPTOR-like protein kinase) 10	1744.8	-1.60754	0.26756	-6.00816	1.87643e-09	4.66883e-08
AT1G10640	Pectin lyase-like superfamily protein	398.646	-1.81166	0.301836	-6.00213	1.94742e-09	4.83989e-08
AT1G31850	S-adenosyl-L-methionine-dependent methyltransferases superfamily protein	5381.3	1.20996	0.201837	5.99474	2.03809e-09	5.05942e-08
AT2G24600	Ankyrin repeat family protein	258.296	-1.57587	0.26296	-5.9928	2.06261e-09	5.11441e-08
AT5G57345	transmembrane protein	568.264	-1.84265	0.307573	-5.99095	2.08621e-09	5.167e-08
AT4G22980	molybdenum cofactor sulfurase-like protein	137.933	-2.79108	0.466208	-5.98676	2.14057e-09	5.29559e-08
AT3G14440	nine-cis-epoxycarotenoid dioxygenase 3	1137.51	-2.0215	0.337825	-5.98386	2.17909e-09	5.38471e-08
AT1G21680	DPP6 N-terminal domain-like protein	9167.99	1.51856	0.25383	5.9826	2.19603e-09	5.42037e-08
AT1G76650	calmodulin-like 38	188.045	-2.60738	0.436071	-5.97926	2.2415e-09	5.516e-08
AT2G22450	riboflavin biosynthesis protein	856.05	1.30724	0.218622	5.97948	2.23858e-09	5.516e-08
AT5G43290	WRKY DNA-binding protein 49	55.2583	2.56301	0.428654	5.9792	2.24242e-09	5.516e-08
AT4G28660	photosystem II reaction center PSB28 protein	1639.11	-1.82356	0.305078	-5.97734	2.26807e-09	5.57275e-08
AT1G07180	alternative NAD(P)H dehydrogenase 1	554.169	-1.82989	0.306385	-5.97253	2.33604e-09	5.73325e-08
AT5G63050	embryo defective 2759	1170.7	-1.16651	0.195656	-5.96203	2.4913e-09	6.10735e-08
AT4G33670	NAD(P)-linked oxidoreductase superfamily protein	1458.04	1.34968	0.226469	5.95969	2.52718e-09	6.1883e-08
AT4G09570	calcium-dependent protein kinase 4	689.879	-1.14187	0.191977	-5.94795	2.71527e-09	6.64136e-08
AT1G55810	uridine kinase-like 3	1469.41	1.58768	0.267076	5.94468	2.77002e-09	6.7676e-08
AT5G46580	pentatricopeptide (PPR) repeat-containing protein	1563.26	-1.47904	0.248812	-5.94441	2.7745e-09	6.77091e-08
AT2G44280	Major facilitator superfamily protein	597.199	-1.22368	0.20598	-5.94075	2.83714e-09	6.91596e-08
AT3G23070	CRM family member 3A	722.211	-1.37966	0.232293	-5.93929	2.86256e-09	6.97007e-08
AT1G48550	Vacuolar protein sorting-associated protein 26	542.45	2.00262	0.337286	5.93747	2.89447e-09	7.03985e-08
AT1G51080	golgin family A protein	92.835	-2.21163	0.372519	-5.93697	2.90337e-09	7.05356e-08
AT5G16370	acyl activating enzyme 5	6574.12	1.20074	0.202315	5.93499	2.93855e-09	7.131e-08
AT3G55940	Phosphoinositide-specific phospholipase C family protein	100.716	1.91792	0.323393	5.93062	3.01798e-09	7.31555e-08
AT1G18730	NDH dependent flow 6	190.044	-1.7324	0.292216	-5.92849	3.05724e-09	7.40243e-08
AT1G12370	photolyase 1	174.499	-1.92715	0.325345	-5.9234	3.15353e-09	7.62703e-08
AT2G41880	guanylate kinase 1	414.862	-1.38297	0.233656	-5.91882	3.24262e-09	7.83373e-08
AT5G42860	late embryogenesis abundant protein, group 2	934.572	1.33146	0.225076	5.9156	3.30663e-09	7.97945e-08
AT5G51460	Haloacid dehalogenase-like hydrolase (HAD) superfamily protein	351.828	-1.74186	0.294485	-5.91493	3.32009e-09	8.003e-08
AT3G26020	Protein phosphatase 2A regulatory B subunit family protein	802.06	-1.35069	0.228455	-5.91225	3.37458e-09	8.12529e-08
AT5G44870	Disease resistance protein (TIR-NBS-LRR class) family	475.189	-1.65578	0.280105	-5.9113	3.39416e-09	8.16336e-08
AT4G15390	HXXXD-type acyl-transferase family protein	1462.07	1.58193	0.267863	5.90574	3.51062e-09	8.43407e-08
AT4G08870	Arginase/deacetylase superfamily protein	1279.75	-1.52169	0.258158	-5.8944	3.76037e-09	9.02406e-08
AT1G74920	aldehyde dehydrogenase 10A8	6585.34	1.20601	0.204617	5.89402	3.76909e-09	9.03496e-08
AT2G37130	Peroxidase superfamily protein	95956.5	1.94169	0.329452	5.8937	3.77654e-09	9.04278e-08
AT5G62430	cycling DOF factor 1	128.488	-1.78571	0.303129	-5.89092	3.8405e-09	9.18577e-08
AT1G66570	sucrose-proton symporter 7	31.1237	-8.21588	1.3951	-5.88909	3.88324e-09	9.27772e-08
AT3G59010	pectin methylesterase 61	427.096	1.54748	0.262841	5.88751	3.92051e-09	9.35643e-08
AT1G68360	C2H2 and C2HC zinc fingers superfamily protein	355.485	1.35764	0.230804	5.88221	4.04813e-09	9.65034e-08
AT1G66970	SHV3-like 2	808.082	-2.14094	0.364211	-5.87828	4.14554e-09	9.8664e-08
AT5G01550	lectin receptor kinase a4.1	817.211	-1.29769	0.220763	-5.87819	4.14789e-09	9.8664e-08
AT3G50270	HXXXD-type acyl-transferase family protein	220.995	-1.67425	0.28503	-5.87395	4.25534e-09	1.01109e-07
AT1G74360	Leucine-rich repeat protein kinase family protein	796.792	-1.71898	0.292763	-5.8716	4.31616e-09	1.02441e-07
AT5G42930	alpha/beta-Hydrolases superfamily protein	234.692	1.56858	0.267405	5.86595	4.46581e-09	1.05877e-07
AT1G21400	Thiamin diphosphate-binding fold (THDP-binding) superfamily protein	3044.02	1.48345	0.253084	5.86148	4.58754e-09	1.08644e-07
AT5G42900	cold regulated protein 27	341.433	2.1088	0.359941	5.85874	4.66399e-09	1.10333e-07
AT3G57180	P-loop containing nucleoside triphosphate hydrolases superfamily protein	314.101	-1.58948	0.271324	-5.85823	4.67831e-09	1.10551e-07
AT1G16390	organic cation/carnitine transporter 3	1075.1	1.78689	0.305101	5.8567	4.72151e-09	1.1145e-07
AT4G37510	Ribonuclease III family protein	2358.46	-1.05305	0.179919	-5.85292	4.83002e-09	1.13887e-07
AT5G28500	rubisco accumulation factor-like protein	3301.34	-1.12546	0.192353	-5.85105	4.88477e-09	1.15053e-07
AT1G19150	PSI type II chlorophyll a/b-binding protein (Lhca2*1)	1563.85	-1.57848	0.26989	-5.84859	4.95771e-09	1.16644e-07
AT3G48640	transmembrane protein	22.4012	-7.74572	1.32502	-5.84572	5.04371e-09	1.18538e-07
AT3G06770	Pectin lyase-like superfamily protein	1110.5	1.29814	0.222149	5.84357	5.10937e-09	1.19951e-07
AT2G34810	FAD-binding Berberine family protein	150.461	-1.63412	0.279709	-5.84222	5.15108e-09	1.20799e-07
AT5G44260	Zinc finger C-x8-C-x5-C-x3-H type family protein	1514.43	1.38499	0.237128	5.84069	5.19862e-09	1.21782e-07
AT2G35130	Tetratricopeptide repeat (TPR)-like superfamily protein	212.022	-1.71526	0.293735	-5.83947	5.23687e-09	1.22545e-07
AT4G01883	Polyketide cyclase / dehydrase and lipid transport protein	83.198	-2.41955	0.414954	-5.83089	5.5132e-09	1.28872e-07
AT3G23700	Nucleic acid-binding proteins superfamily	1311.95	-1.15218	0.197611	-5.83053	5.52526e-09	1.29014e-07
AT3G23250	myb domain protein 15	94.4496	-2.02464	0.347522	-5.82594	5.67921e-09	1.32466e-07
AT5G58660	2-oxoglutarate (2OG) and Fe(II)-dependent oxygenase superfamily protein	146.115	2.2816	0.391867	5.82238	5.80171e-09	1.35177e-07
AT3G43250	coiled-coil protein (DUF572)	20.2542	-7.60229	1.30655	-5.81861	5.93394e-09	1.37961e-07
AT5G24155	FAD/NAD(P)-binding oxidoreductase family protein	31.4368	-3.65471	0.628104	-5.81864	5.93276e-09	1.37961e-07
AT4G16660	heat shock protein 70 (Hsp 70) family protein	5241.33	-1.75477	0.301607	-5.81807	5.95312e-09	1.38258e-07
AT1G62440	leucine-rich repeat/extensin 2	1860.77	2.62725	0.451687	5.81654	6.00785e-09	1.39379e-07
AT3G18750	with no lysine (K) kinase 6	300.029	-1.43624	0.24702	-5.81427	6.08983e-09	1.4113e-07
AT3G29410	Terpenoid cyclases/Protein prenyltransferases superfamily protein	90.8461	1.87897	0.323248	5.81277	6.14492e-09	1.42254e-07
AT1G80820	cinnamoyl coa reductase	552.16	-1.37984	0.23757	-5.80814	6.31697e-09	1.46081e-07
AT5G12940	Leucine-rich repeat (LRR) family protein	3827.49	1.86301	0.321375	5.79698	6.75193e-09	1.55973e-07
AT1G12860	basic helix-loop-helix (bHLH) DNA-binding superfamily protein	416.673	-1.76731	0.305015	-5.79417	6.86587e-09	1.58435e-07
AT1G56250	phloem protein 2-B14	35.789	-6.56771	1.13389	-5.79217	6.94822e-09	1.60165e-07
AT1G78510	solanesyl diphosphate synthase 1	659.004	-1.39047	0.24021	-5.78855	7.09963e-09	1.63481e-07
AT5G46900	Bifunctional inhibitor/lipid-transfer protein/seed storage 2S albumin superfamily protein	4290.34	2.52062	0.435622	5.78626	7.19724e-09	1.65552e-07
AT1G09430	ATP-citrate lyase A-3	3510.72	1.21445	0.209973	5.78385	7.3011e-09	1.67762e-07
AT2G01918	PsbQ-like 3	67.848	-2.43695	0.421429	-5.78259	7.35587e-09	1.68841e-07
AT3G02620	Plant stearoyl-acyl-carrier-protein desaturase family protein	123.076	2.39221	0.413761	5.78162	7.39861e-09	1.69642e-07
AT1G80570	RNI-like superfamily protein	372.858	1.24163	0.214932	5.77686	7.61069e-09	1.7432e-07
AT4G37390	Auxin-responsive GH3 family protein	886.693	-1.8095	0.313467	-5.77255	7.80799e-09	1.7865e-07
AT4G39890	RAB GTPase homolog H1C	83.7672	-1.94287	0.336612	-5.77183	7.8413e-09	1.79223e-07
AT5G45930	magnesium chelatase i2	655.76	-1.68084	0.291527	-5.76565	8.13454e-09	1.85729e-07
AT1G79510	hypothetical protein (DUF2358)	699.475	-1.5955	0.276935	-5.7613	8.34709e-09	1.9038e-07
AT4G35110	phospholipase-like protein (PEARLI 4) family protein	512.353	-1.29652	0.22505	-5.76103	8.36046e-09	1.90485e-07
AT4G18510	CLAVATA3/ESR-related 2	139.391	2.45289	0.425914	5.75912	8.45544e-09	1.92446e-07
AT5G22530	hypothetical protein	34.8052	-6.53924	1.13616	-5.75555	8.63621e-09	1.96354e-07
AT4G38400	expansin-like A2	1255.7	1.623	0.282018	5.75496	8.66627e-09	1.9683e-07
AT3G58850	phy rapidly regulated 2	1007.11	2.21222	0.384427	5.75459	8.68526e-09	1.96848e-07
AT5G47220	ethylene responsive element binding factor 2	280.535	-2.01787	0.350646	-5.75473	8.67824e-09	1.96848e-07
AT3G11170	fatty acid desaturase 7	3442.55	-1.07564	0.186928	-5.75431	8.69978e-09	1.9697e-07
AT3G22150	Tetratricopeptide repeat (TPR)-like superfamily protein	1084.55	-1.66323	0.289333	-5.74851	9.00324e-09	2.03628e-07
AT5G14180	Myzus persicae-induced lipase 1	927.408	1.32901	0.231313	5.74551	9.16418e-09	2.07051e-07
AT1G75860	DNA ligase	708.422	-1.33983	0.233327	-5.74229	9.34058e-09	2.10816e-07
AT1G65230	transmembrane protein, putative (DUF2358)	679.813	-2.1926	0.382036	-5.73926	9.50894e-09	2.14392e-07
AT1G13340	Regulator of Vps4 activity in the MVB pathway protein	209.076	-2.26627	0.394944	-5.73821	9.5682e-09	2.15504e-07
AT1G02930	glutathione S-transferase 6	13813.3	-1.47997	0.258069	-5.73481	9.76239e-09	2.19649e-07
AT3G26580	Tetratricopeptide repeat (TPR)-like superfamily protein	2777.51	1.3595	0.237128	5.73318	9.85652e-09	2.21536e-07
AT1G14430	glyoxal oxidase-related protein	350.485	-1.36197	0.237575	-5.73277	9.88027e-09	2.21839e-07
AT5G13370	Auxin-responsive GH3 family protein	4319.8	-1.14401	0.199572	-5.73231	9.90719e-09	2.22213e-07
AT5G24600	TRP-like ion channel protein (Protein of unknown function, DUF599)	107.771	-1.90044	0.331552	-5.73195	9.92841e-09	2.22458e-07
AT1G56520	Disease resistance protein (TIR-NBS-LRR class) family	209.588	-2.53424	0.442173	-5.73134	9.96398e-09	2.23024e-07
AT1G69870	nitrate transporter 1.7	2765.76	-1.8509	0.323006	-5.73024	1.00286e-08	2.24239e-07
AT2G36320	A20/AN1-like zinc finger family protein	9970.58	1.96341	0.34295	5.72506	1.03397e-08	2.30955e-07
AT1G18773	acyl thioesterase-like protein	114.785	2.61989	0.457643	5.72475	1.03589e-08	2.31146e-07
AT1G09210	calreticulin 1b	7024.33	-1.17721	0.205716	-5.7225	1.04968e-08	2.33981e-07
AT3G10190	Calcium-binding EF-hand family protein	1106.61	1.69074	0.295531	5.72103	1.05883e-08	2.35777e-07
AT2G23670	homolog of Synechocystis YCF37	1527.54	-1.89066	0.330493	-5.72073	1.06065e-08	2.35939e-07
AT4G02790	GTP-binding family protein	502.941	-1.14923	0.20095	-5.71898	1.07163e-08	2.38137e-07
AT1G16420	metacaspase 8	21.2098	-7.66178	1.34022	-5.71679	1.08557e-08	2.40987e-07
AT1G03600	photosystem II family protein	5495.98	-1.1378	0.199075	-5.71543	1.09429e-08	2.42674e-07
AT2G36770	UDP-Glycosyltransferase superfamily protein	281.503	-1.42329	0.249058	-5.7147	1.09901e-08	2.43471e-07
AT5G63800	Glycosyl hydrolase family 35 protein	2598.11	1.2207	0.213687	5.71259	1.11273e-08	2.46258e-07
AT3G19170	presequence protease 1	8697.62	-1.78425	0.312438	-5.71074	1.12488e-08	2.48693e-07
AT2G20670	sugar phosphate exchanger, putative (DUF506)	4175.58	1.41562	0.248118	5.70543	1.1605e-08	2.56305e-07
AT1G78410	VQ motif-containing protein	62.6384	-4.16362	0.730019	-5.70345	1.17406e-08	2.59037e-07
AT2G17880	Chaperone DnaJ-domain superfamily protein	799.753	1.69454	0.297135	5.70292	1.17772e-08	2.59579e-07
AT1G70610	transporter associated with antigen processing protein 1	611.868	-2.03956	0.357931	-5.6982	1.21078e-08	2.66594e-07
AT3G01516	transmembrane protein	70.3185	2.05746	0.361124	5.69737	1.21669e-08	2.67621e-07
AT2G29750	UDP-glucosyl transferase 71C1	658.914	1.53567	0.269614	5.69583	1.22776e-08	2.69783e-07
AT1G49032	hypothetical protein	906.47	1.82428	0.320365	5.69437	1.23825e-08	2.71536e-07
AT1G55480	protein containing PDZ domain, a K-box domain, and a TPR region	588.229	-1.76058	0.309177	-5.69442	1.23791e-08	2.71536e-07
AT3G26960	Pollen Ole e 1 allergen and extensin family protein	34.2598	-3.6298	0.63747	-5.69408	1.24043e-08	2.71737e-07
AT4G11610	C2 calcium/lipid-binding plant phosphoribosyltransferase family protein	2627.37	1.90542	0.334835	5.69062	1.26579e-08	2.77014e-07
AT3G05160	Major facilitator superfamily protein	692.149	1.11086	0.195241	5.68971	1.27258e-08	2.78217e-07
AT1G06430	FTSH protease 8	3891.49	-1.70741	0.300367	-5.68443	1.3125e-08	2.86656e-07
AT5G23660	bidirectional sugar transporter SWEET12-like protein	3324.7	1.42816	0.25141	5.68059	1.34228e-08	2.92863e-07
AT3G47070	thylakoid soluble phosphoprotein	1409.22	-1.98907	0.350532	-5.67443	1.39149e-08	3.03294e-07
AT3G50740	UDP-glucosyl transferase 72E1	3120.26	1.64576	0.290147	5.67216	1.4101e-08	3.07042e-07
AT1G68010	hydroxypyruvate reductase	7692.96	-1.64212	0.289547	-5.67134	1.41684e-08	3.08199e-07
AT3G21690	MATE efflux family protein	5108.12	-1.65918	0.292727	-5.66803	1.44453e-08	3.13906e-07
AT4G00970	cysteine-rich RLK (RECEPTOR-like protein kinase) 41	61.5753	-3.20924	0.566482	-5.66521	1.46847e-08	3.18789e-07
AT5G59450	GRAS family transcription factor	1096.75	-1.1445	0.202051	-5.66443	1.47513e-08	3.19913e-07
AT1G21110	O-methyltransferase family protein	730.451	-1.72165	0.304042	-5.66255	1.49141e-08	3.23119e-07
AT5G03240	polyubiquitin 3	137419	2.09321	0.369674	5.66232	1.49341e-08	3.23229e-07
AT1G73730	ETHYLENE-INSENSITIVE3-like 3	708.886	-1.23188	0.217585	-5.66162	1.49952e-08	3.24226e-07
AT3G01690	alpha/beta-Hydrolases superfamily protein	4579.87	0.985119	0.174068	5.65938	1.51923e-08	3.2816e-07
AT1G01620	plasma membrane intrinsic protein 1C	45943.5	1.71959	0.303988	5.65677	1.5425e-08	3.32854e-07
AT2G24300	Calmodulin-binding protein	595.8	1.4436	0.255254	5.65553	1.55368e-08	3.34598e-07
AT5G66890	Leucine-rich repeat (LRR) family protein	32.2853	-6.41855	1.13489	-5.65568	1.55235e-08	3.34598e-07
AT1G29310	SecY protein transport family protein	2785.11	-1.09441	0.193531	-5.65497	1.55874e-08	3.35355e-07
AT2G25530	AFG1-like ATPase family protein	179.834	-1.86495	0.32981	-5.65463	1.56182e-08	3.35683e-07
AT4G01660	ABC transporter 1	1097.4	-1.20267	0.212694	-5.65444	1.56357e-08	3.35726e-07
AT5G66070	RING/U-box superfamily protein	596.635	-1.49465	0.264408	-5.6528	1.57857e-08	3.3861e-07
AT1G66350	RGA-like 1	1450.41	1.37298	0.242908	5.65225	1.58362e-08	3.39356e-07
AT1G13650	hypothetical protein	37.7132	-4.90094	0.867232	-5.65125	1.59286e-08	3.40997e-07
AT4G18970	GDSL-like Lipase/Acylhydrolase superfamily protein	8854.75	1.43549	0.254162	5.64794	1.62384e-08	3.47288e-07
AT4G17340	tonoplast intrinsic protein 2	8391.27	1.60212	0.283704	5.64715	1.63127e-08	3.48531e-07
AT2G11520	calmodulin-binding receptor-like cytoplasmic kinase 3	1114.7	-1.12686	0.199599	-5.64564	1.64569e-08	3.51265e-07
AT4G19520	disease resistance protein (TIR-NBS-LRR class) family	839.379	-2.55734	0.453399	-5.64037	1.69688e-08	3.61833e-07
AT1G22630	SSUH2-like protein	169.153	-1.85396	0.328721	-5.63992	1.70133e-08	3.62424e-07
AT3G07650	CONSTANS-like 9	902.651	1.12991	0.200358	5.63945	1.70592e-08	3.63045e-07
AT2G34655	hypothetical protein	205.224	2.37243	0.420987	5.6354	1.74656e-08	3.71328e-07
AT4G12730	FASCICLIN-like arabinogalactan 2	22275.3	1.16223	0.206368	5.63181	1.78333e-08	3.78774e-07
AT5G41900	alpha/beta-Hydrolases superfamily protein	571.109	1.60952	0.286105	5.62562	1.84844e-08	3.92219e-07
AT5G22060	DNAJ homologue 2	5039.23	-1.23154	0.218945	-5.62488	1.85637e-08	3.93513e-07
AT4G36670	Major facilitator superfamily protein	1047.96	1.15735	0.206213	5.61241	1.99532e-08	4.22555e-07
AT3G04670	WRKY DNA-binding protein 39	2216.81	-1.08667	0.193662	-5.61117	2.00965e-08	4.25173e-07
AT1G33560	Disease resistance protein (CC-NBS-LRR class) family	1073.57	-1.14208	0.203868	-5.60206	2.11819e-08	4.47698e-07
AT2G31810	ACT domain-containing small subunit of acetolactate synthase protein	2278.07	1.25616	0.224378	5.59841	2.16333e-08	4.56791e-07
AT4G34770	SAUR-like auxin-responsive protein family	298.961	1.95804	0.349816	5.59735	2.17653e-08	4.59131e-07
AT3G06850	2-oxoacid dehydrogenases acyltransferase family protein	1461.94	1.3641	0.243716	5.59707	2.18003e-08	4.59422e-07
AT5G39050	HXXXD-type acyl-transferase family protein	9092.92	-1.7773	0.317552	-5.59688	2.18242e-08	4.59477e-07
AT3G56080	S-adenosyl-L-methionine-dependent methyltransferases superfamily protein	604.81	-1.34914	0.241214	-5.59313	2.23011e-08	4.69061e-07
AT4G25670	stress response NST1-like protein	3233.11	-1.07	0.191421	-5.58977	2.27375e-08	4.77775e-07
AT4G19860	alpha/beta-Hydrolases superfamily protein	4741.92	1.05948	0.189631	5.58705	2.30958e-08	4.84833e-07
AT1G29530	hypothetical protein	132.322	-1.62588	0.291346	-5.58058	2.39723e-08	5.02486e-07
AT1G52830	indole-3-acetic acid 6	82.0283	2.68965	0.481973	5.5805	2.39833e-08	5.02486e-07
AT4G35180	LYS/HIS transporter 7	50.1532	-2.98065	0.534213	-5.57952	2.41189e-08	5.04839e-07
AT5G08740	NAD(P)H dehydrogenase C1	580.492	-1.1361	0.20373	-5.57653	2.45363e-08	5.13079e-07
AT5G15910	NAD(P)-binding Rossmann-fold superfamily protein	340.645	-1.62676	0.291762	-5.57564	2.46622e-08	5.15214e-07
AT4G35750	SEC14 cytosolic factor family protein / phosphoglyceride transfer family protein	10067.9	1.60137	0.287301	5.57384	2.49192e-08	5.20079e-07
AT4G24160	alpha/beta-Hydrolases superfamily protein	2646.32	-1.41701	0.254338	-5.57134	2.52792e-08	5.27085e-07
AT5G54840	Ras-related small GTP-binding family protein	305.031	-1.60195	0.287597	-5.57013	2.54546e-08	5.30231e-07
AT3G61870	plant/protein	1409.52	-1.25353	0.225127	-5.56809	2.57542e-08	5.35956e-07
AT4G24400	CBL-interacting protein kinase 8	844.518	-1.13864	0.204506	-5.56778	2.58006e-08	5.36404e-07
AT1G02620	Ras-related small GTP-binding family protein	50.7477	2.52827	0.454206	5.56636	2.60122e-08	5.40285e-07
AT1G72680	cinnamyl-alcohol dehydrogenase	1220.13	-1.28985	0.231783	-5.56491	2.62285e-08	5.44253e-07
AT1G45130	beta-galactosidase 5	5776.76	1.15511	0.207797	5.55884	2.71573e-08	5.62988e-07
AT2G21470	SUMO-activating enzyme 2	1178.07	-1.36557	0.245722	-5.55739	2.73831e-08	5.67124e-07
AT4G29890	choline monooxygenase, putative (CMO-like)	310.102	1.28099	0.230684	5.553	2.80811e-08	5.81023e-07
AT3G55230	Disease resistance-responsive (dirigent-like protein) family protein	4720.53	1.33601	0.240601	5.5528	2.81129e-08	5.81125e-07
AT1G74750	Pentatricopeptide repeat (PPR) superfamily protein	1103.97	-1.46439	0.263778	-5.55161	2.8305e-08	5.84122e-07
AT3G04880	DNA-damage-repair/toleration protein (DRT102)	3472.02	1.29148	0.232633	5.55157	2.83119e-08	5.84122e-07
AT5G19770	tubulin alpha-3	17285.8	1.17842	0.212284	5.55116	2.83786e-08	5.8494e-07
AT5G02020	E3 ubiquitin-protein ligase RLIM-like protein	5278.4	1.63745	0.295075	5.54926	2.86876e-08	5.90746e-07
AT4G11100	gelsolin protein	202.349	-1.88324	0.339424	-5.54835	2.88371e-08	5.9326e-07
AT2G43500	Plant regulator RWP-RK family protein	528.956	-1.89284	0.341333	-5.54544	2.93219e-08	6.02659e-07
AT4G17615	calcineurin B-like protein 1	539.062	-1.35839	0.24505	-5.54332	2.96796e-08	6.09432e-07
AT1G57990	purine permease 18	3161	-1.27779	0.230594	-5.54128	3.00268e-08	6.15976e-07
AT2G29360	NAD(P)-binding Rossmann-fold superfamily protein	113.55	-1.93928	0.350151	-5.5384	3.05244e-08	6.25591e-07
AT5G57800	Fatty acid hydroxylase superfamily	6555.84	-0.993494	0.179459	-5.53604	3.09384e-08	6.33476e-07
AT5G26030	ferrochelatase 1	4383.58	-1.28038	0.231302	-5.53554	3.10264e-08	6.34076e-07
AT5G66480	bacteriophage N4 adsorption B protein	995.669	-1.11433	0.201301	-5.53566	3.10058e-08	6.34076e-07
AT3G23880	F-box and associated interaction domains-containing protein	560.404	1.63858	0.296036	5.53507	3.11109e-08	6.35204e-07
AT1G77930	Chaperone DnaJ-domain superfamily protein	309.572	-1.42681	0.257884	-5.53274	3.15266e-08	6.43083e-07
AT1G73670	MAP kinase 15	907.003	-1.13829	0.20584	-5.52998	3.20275e-08	6.52686e-07
AT4G34120	Cystathionine beta-synthase (CBS) family protein	1686.68	-1.1179	0.202159	-5.5298	3.20602e-08	6.52736e-07
AT3G14770	Nodulin MtN3 family protein	948.217	-1.22532	0.221677	-5.52752	3.24798e-08	6.60657e-07
AT1G11120	CTTNBP 2 amino-terminal-like protein	366.929	1.76969	0.320228	5.52635	3.26956e-08	6.64421e-07
AT1G42990	basic region/leucine zipper motif 60	4808.59	-1.72721	0.312552	-5.52616	3.27319e-08	6.64535e-07
AT2G18680	transmembrane protein	99.3455	-2.01206	0.364249	-5.52386	3.3163e-08	6.72656e-07
AT1G76020	Thioredoxin superfamily protein	351.3	1.49424	0.270527	5.52344	3.32416e-08	6.73618e-07
AT4G17230	SCARECROW-like 13	3994.88	-1.33777	0.242216	-5.52307	3.33127e-08	6.74426e-07
AT1G20010	tubulin beta-5 chain	10605	1.44792	0.262177	5.52268	3.33867e-08	6.75292e-07
AT3G27925	DegP protease 1	1032.99	-1.2864	0.232959	-5.52202	3.35124e-08	6.77201e-07
AT1G79270	evolutionarily conserved C-terminal region 8	3146.42	-1.17281	0.212415	-5.52132	3.36471e-08	6.79289e-07
AT4G17730	syntaxin of plants 23	3341.73	1.14504	0.20759	5.5159	3.47001e-08	6.99893e-07
AT5G58330	lactate/malate dehydrogenase family protein	4538.08	-1.31584	0.238744	-5.5115	3.55781e-08	7.16933e-07
AT1G66330	senescence-associated family protein	871.978	-1.15775	0.210175	-5.50853	3.61842e-08	7.28469e-07
AT5G61790	calnexin 1	18892.3	-1.36052	0.247058	-5.50687	3.65268e-08	7.34681e-07
AT1G72150	PATELLIN 1	26669.6	1.14288	0.207547	5.50659	3.65855e-08	7.35178e-07
AT5G54300	cotton fiber-like protein (DUF761)	490.687	-1.36711	0.248348	-5.50483	3.69533e-08	7.4188e-07
AT4G23170	receptor-like protein kinase-related family protein	72.0542	-2.53266	0.460716	-5.49723	3.85804e-08	7.73827e-07
AT1G20310	syringolide-induced protein	30.3961	-3.86965	0.704168	-5.49535	3.89946e-08	7.8141e-07
AT2G45050	GATA transcription factor 2	1170.38	1.56987	0.285832	5.4923	3.96737e-08	7.94283e-07
AT5G54170	Polyketide cyclase/dehydrase and lipid transport superfamily protein	821.616	-1.1816	0.21515	-5.49199	3.97434e-08	7.94942e-07
AT3G15520	Cyclophilin-like peptidyl-prolyl cis-trans isomerase family protein	571.804	-1.17412	0.213808	-5.49148	3.98582e-08	7.96502e-07
AT1G76460	RNA-binding (RRM/RBD/RNP motifs) family protein	2187.78	1.09356	0.199188	5.49009	4.01723e-08	8.02036e-07
AT4G11320	Papain family cysteine protease	15626.6	1.67767	0.305687	5.48822	4.06011e-08	8.0985e-07
AT5G62790	1-deoxy-D-xylulose 5-phosphate reductoisomerase	1409.72	-1.05958	0.193092	-5.48745	4.0778e-08	8.12628e-07
AT2G20570	GBFs pro-rich region-interacting factor 1	1778.9	-1.61193	0.293845	-5.48565	4.11952e-08	8.20186e-07
AT2G36900	membrin 11	1283.74	1.61207	0.293883	5.48542	4.12495e-08	8.20285e-07
AT3G05920	Heavy metal transport/detoxification superfamily protein	644.525	2.14573	0.39118	5.48528	4.12808e-08	8.20285e-07
AT5G57030	Lycopene beta/epsilon cyclase protein	998.066	-1.15908	0.211313	-5.48514	4.13139e-08	8.20285e-07
AT1G14700	purple acid phosphatase 3	2228.37	-1.35801	0.247696	-5.48258	4.19163e-08	8.31481e-07
AT2G23810	tetraspanin8	6294.1	-1.27959	0.233473	-5.48066	4.23749e-08	8.39039e-07
AT4G35250	NAD(P)-binding Rossmann-fold superfamily protein	2151.06	-1.68345	0.307154	-5.48081	4.23377e-08	8.39039e-07
AT4G25970	phosphatidylserine decarboxylase 3	2871.83	1.00814	0.184079	5.47667	4.33404e-08	8.57371e-07
AT5G17380	Thiamine pyrophosphate dependent pyruvate decarboxylase family protein	9197.33	-1.44897	0.264681	-5.4744	4.38988e-08	8.67624e-07
AT2G46640	NAD-dependent protein deacetylase HST1-like protein	105.995	-1.9675	0.359544	-5.47221	4.44455e-08	8.77626e-07
AT4G10610	CTC-interacting domain 12	3992.38	1.60522	0.293361	5.47183	4.45421e-08	8.78731e-07
AT2G41120	DUF309 domain protein	37.9192	-2.9446	0.538637	-5.46676	4.58334e-08	9.03382e-07
AT1G50480	10-formyltetrahydrofolate synthetase	10831.4	1.03322	0.189123	5.46324	4.67524e-08	9.20656e-07
AT2G29490	glutathione S-transferase TAU 1	1222.63	-1.3157	0.240972	-5.45998	4.76182e-08	9.36853e-07
AT5G47850	CRINKLY4 related 4	30.4981	-3.6024	0.659803	-5.45982	4.7663e-08	9.36881e-07
AT1G47670	Transmembrane amino acid transporter family protein	2284.9	1.04159	0.190925	5.45548	4.8842e-08	9.59184e-07
AT5G64940	ABC2 homolog 13	3694.7	-1.54536	0.283443	-5.4521	4.97776e-08	9.7667e-07
AT1G52750	alpha/beta-Hydrolases superfamily protein	1070.66	1.12247	0.205891	5.45179	4.98659e-08	9.77516e-07
AT3G06520	agenet domain-containing protein	44.777	-3.08867	0.566945	-5.44791	5.09663e-08	9.97278e-07
AT3G49360	6-phosphogluconolactonase 2	1674.67	1.70242	0.312489	5.44793	5.09588e-08	9.97278e-07
AT5G63820	hypothetical protein (DUF626)	90.0935	1.74573	0.320586	5.44545	5.16759e-08	1.01025e-06
AT5G03553	hypothetical protein	843.211	1.79476	0.329844	5.44125	5.29067e-08	1.03338e-06
AT2G42150	DNA-binding bromodomain-containing protein	86.9016	-2.61443	0.480519	-5.44083	5.30318e-08	1.03489e-06
AT1G69200	fructokinase-like protein	548.196	-1.1748	0.216058	-5.43742	5.40574e-08	1.05336e-06
AT4G22690	cytochrome P450, family 706, subfamily A, polypeptide 1	4778.29	-1.38697	0.255082	-5.43736	5.4076e-08	1.05336e-06
AT3G22370	alternative oxidase 1A	10491	-1.34915	0.248192	-5.43592	5.45149e-08	1.06096e-06
AT5G21900	RNI-like superfamily protein	69.2084	-2.01813	0.371489	-5.43253	5.55597e-08	1.08032e-06
AT4G21960	Peroxidase superfamily protein	65783.2	1.24481	0.22943	5.42565	5.77431e-08	1.12176e-06
AT1G62630	Disease resistance protein (CC-NBS-LRR class) family	56.4277	-3.74398	0.690629	-5.42112	5.92264e-08	1.14955e-06
AT1G14150	PsbQ-like 2	224.86	-1.77732	0.327924	-5.4199	5.96314e-08	1.15637e-06
AT3G10270	DNA gyrase subunit B	963.83	-1.34041	0.2478	-5.40924	6.32945e-08	1.2263e-06
AT1G30620	NAD(P)-binding Rossmann-fold superfamily protein	921.979	-1.36472	0.252404	-5.40691	6.41227e-08	1.24124e-06
AT2G30950	FtsH extracellular protease family	14221.3	-1.68518	0.311691	-5.40657	6.42429e-08	1.24245e-06
AT3G09150	phytochromobilin:ferredoxin oxidoreductase, chloroplast / phytochromobilin synthase (HY2)	137.659	-1.49166	0.275907	-5.4064	6.43039e-08	1.24252e-06
AT2G02680	Cysteine/Histidine-rich C1 domain family protein	168.396	1.36453	0.252536	5.40331	6.54217e-08	1.26299e-06
AT3G09920	phosphatidyl inositol monophosphate 5 kinase	914.973	-1.55527	0.288005	-5.40015	6.6584e-08	1.28428e-06
AT2G40520	Nucleotidyltransferase family protein	120.026	-1.92181	0.355905	-5.3998	6.67151e-08	1.28566e-06
AT1G52870	Peroxisomal membrane 22 kDa (Mpv17/PMP22) family protein	515.413	-1.45699	0.269889	-5.39848	6.72069e-08	1.29399e-06
AT2G16500	arginine decarboxylase 1	9608.65	-1.43841	0.266555	-5.39631	6.8027e-08	1.30861e-06
AT2G42530	cold regulated 15b	15.8862	-7.2511	1.34394	-5.39542	6.83624e-08	1.31389e-06
AT3G26470	Powdery mildew resistance protein, RPW8 domain-containing protein	829.709	-1.2827	0.237792	-5.3942	6.88297e-08	1.3217e-06
AT1G70990	proline-rich family protein	454.701	1.53611	0.284845	5.39277	6.93781e-08	1.33105e-06
AT5G04140	glutamate synthase 1	29185.6	-2.37798	0.441232	-5.38941	7.06888e-08	1.35499e-06
AT1G06000	UDP-Glycosyltransferase superfamily protein	2358.05	-1.24864	0.231715	-5.38869	7.0973e-08	1.35924e-06
AT1G15010	mediator of RNA polymerase II transcription subunit	512.288	-1.60516	0.297994	-5.38655	7.18223e-08	1.37428e-06
AT1G34630	transmembrane protein	1315.9	1.02837	0.190943	5.38576	7.2141e-08	1.37916e-06
AT1G10550	xyloglucan:xyloglucosyl transferase 33	517.742	1.91365	0.356016	5.37519	7.65002e-08	1.46121e-06
AT1G62290	Saposin-like aspartyl protease family protein	2103.89	1.23368	0.229589	5.37344	7.72502e-08	1.47423e-06
AT2G32030	Acyl-CoA N-acyltransferases (NAT) superfamily protein	563.336	-1.66724	0.310465	-5.37013	7.86802e-08	1.5002e-06
AT2G26210	Ankyrin repeat family protein	1202.05	1.2903	0.240327	5.36894	7.92013e-08	1.5088e-06
AT4G04770	ATP binding cassette protein 1	2577.23	-1.0017	0.186687	-5.36564	8.06622e-08	1.53528e-06
AT5G38200	Class I glutamine amidotransferase-like superfamily protein	2208.63	-1.36651	0.254713	-5.36488	8.10012e-08	1.54038e-06
AT1G17430	alpha/beta-Hydrolases superfamily protein	309.075	1.92244	0.358709	5.35931	8.35403e-08	1.58727e-06
AT1G78270	UDP-glucosyl transferase 85A4	1226.84	1.06197	0.19817	5.35888	8.37393e-08	1.58965e-06
AT3G28930	AIG2-like (avirulence induced gene) family protein	435.251	-1.64826	0.307596	-5.35852	8.39052e-08	1.5914e-06
AT3G06250	FAR1-related sequence 7	1385.49	-1.68282	0.314062	-5.35823	8.40417e-08	1.59259e-06
AT4G34590	G-box binding factor 6	755.474	-1.38505	0.258578	-5.35643	8.48826e-08	1.60712e-06
AT5G07340	Calreticulin family protein	1718.67	-0.999477	0.186624	-5.35556	8.52916e-08	1.61345e-06
AT5G46450	Disease resistance protein (TIR-NBS-LRR class) family	457.956	-2.27568	0.424967	-5.35496	8.55753e-08	1.6174e-06
AT1G57770	FAD/NAD(P)-binding oxidoreductase family protein	334.287	-1.23002	0.229722	-5.35438	8.58518e-08	1.62121e-06
AT5G59010	kinase with tetratricopeptide repeat domain-containing protein	1783.57	1.07086	0.200082	5.35212	8.69293e-08	1.64013e-06
AT3G50910	netrin receptor DCC	2819.17	-1.24255	0.232256	-5.34991	8.79982e-08	1.65885e-06
AT1G15350	DUF4050 family protein	3094.46	1.56991	0.293661	5.346	8.99215e-08	1.69215e-06
AT5G16590	Leucine-rich repeat protein kinase family protein	2551.09	1.04063	0.19465	5.34615	8.98463e-08	1.69215e-06
AT1G53450	epstein-barr nuclear antigen	715.969	1.26617	0.236925	5.3442	9.08197e-08	1.70757e-06
AT1G58340	MATE efflux family protein	677.11	-2.46585	0.461559	-5.34243	9.17079e-08	1.72277e-06
AT4G31080	integral membrane metal-binding family protein (DUF2296)	3774.33	1.02759	0.192408	5.34066	9.26107e-08	1.73822e-06
AT3G07990	serine carboxypeptidase-like 27	839.115	1.31907	0.246996	5.34046	9.27104e-08	1.73858e-06
AT3G13950	ankyrin	204.058	-1.84348	0.345303	-5.33871	9.36078e-08	1.75085e-06
AT5G42310	Pentatricopeptide repeat (PPR-like) superfamily protein	1036.81	-1.61323	0.302169	-5.33883	9.35494e-08	1.75085e-06
AT5G43420	RING/U-box superfamily protein	290.591	-1.24343	0.232897	-5.33898	9.34687e-08	1.75085e-06
AT3G29290	Pentatricopeptide repeat (PPR) superfamily protein	393.172	-1.30386	0.244412	-5.3347	9.57041e-08	1.78836e-06
AT5G66590	CAP (Cysteine-rich secretory proteins, Antigen 5, and Pathogenesis-related 1 protein) superfamily protein	1303.94	2.24753	0.421315	5.33456	9.57786e-08	1.78836e-06
AT1G25370	hypothetical protein (DUF1639)	367.884	-1.25007	0.234455	-5.3318	9.72435e-08	1.81415e-06
AT5G63190	MA3 domain-containing protein	9495.3	1.23694	0.232077	5.32986	9.82904e-08	1.8321e-06
AT1G58030	cationic amino acid transporter 2	11691.7	1.16136	0.217923	5.32924	9.86261e-08	1.83677e-06
AT1G22280	phytochrome-associated protein phosphatase type 2C	1836.65	-1.13863	0.213698	-5.32824	9.91705e-08	1.84532e-06
AT3G48260	with no lysine (K) kinase 3	431.756	1.67235	0.314128	5.32377	1.01638e-07	1.88962e-06
AT3G07010	Pectin lyase-like superfamily protein	4091.72	1.33588	0.250971	5.32283	1.02163e-07	1.89774e-06
AT5G55620	hypothetical protein	886.594	-1.41545	0.266268	-5.31588	1.06145e-07	1.97001e-06
AT1G51700	DOF zinc finger protein 1	481.293	-1.26994	0.23897	-5.31421	1.07119e-07	1.98638e-06
AT1G30380	photosystem I subunit K	4497.59	-1.85729	0.349712	-5.31093	1.09068e-07	2.0208e-06
AT5G58140	phototropin 2	4529.14	-1.96676	0.370412	-5.30965	1.09834e-07	2.03324e-06
AT5G07860	HXXXD-type acyl-transferase family protein	410.993	-1.28985	0.242982	-5.3084	1.10589e-07	2.04547e-06
AT4G15760	monooxygenase 1	10408.2	-1.23494	0.232763	-5.30555	1.12337e-07	2.07602e-06
AT3G43850	hypothetical protein	561.441	1.81108	0.341644	5.30106	1.1513e-07	2.12582e-06
AT5G28830	calcium-binding EF hand family protein	265.071	-1.2625	0.238181	-5.3006	1.15423e-07	2.12943e-06
AT1G57650	ATP binding protein	81.3986	-1.81523	0.342785	-5.29553	1.18672e-07	2.18749e-06
AT1G50260	N-terminal-transmembrane-C2 domain type 5.1	819.617	-1.39917	0.264244	-5.29502	1.19006e-07	2.19178e-06
AT5G64250	Aldolase-type TIM barrel family protein	4240.24	-1.37575	0.26004	-5.29055	1.21952e-07	2.24413e-06
AT2G41380	S-adenosyl-L-methionine-dependent methyltransferases superfamily protein	1611.08	-1.73427	0.327892	-5.28916	1.22882e-07	2.25932e-06
AT2G43400	electron-transfer flavoprotein:ubiquinone oxidoreductase	1092.05	1.39159	0.263287	5.28545	1.25394e-07	2.30355e-06
AT4G36450	mitogen-activated protein kinase 14	102.224	1.56421	0.296167	5.28151	1.28127e-07	2.35174e-06
AT1G72770	HYPERSENSITIVE TO ABA1	2778.53	-1.45953	0.276446	-5.27961	1.29459e-07	2.37273e-06
AT4G23030	MATE efflux family protein	860.182	1.3357	0.252994	5.27957	1.29489e-07	2.37273e-06
AT4G01037	Ubiquitin carboxyl-terminal hydrolase family protein	599.254	-1.26976	0.240544	-5.27869	1.30109e-07	2.38206e-06
AT2G44840	ethylene-responsive element binding factor 13	253.171	-1.58769	0.300903	-5.27643	1.31728e-07	2.40967e-06
AT4G21390	S-locus lectin protein kinase family protein	681.42	-1.22365	0.231952	-5.27544	1.32437e-07	2.42059e-06
AT1G22530	PATELLIN 2	14854.2	1.30571	0.247531	5.27492	1.32814e-07	2.42498e-06
AT2G34700	Pollen Ole e 1 allergen and extensin family protein	268.361	2.17254	0.411872	5.2748	1.32902e-07	2.42498e-06
AT5G64840	general control non-repressible 5	5458.72	-1.81251	0.343663	-5.27409	1.33415e-07	2.43229e-06
AT5G15230	GAST1 protein homolog 4	90522.2	1.70726	0.324179	5.2664	1.39123e-07	2.53422e-06
AT1G77200	Integrase-type DNA-binding superfamily protein	367.861	1.21999	0.231991	5.25877	1.45019e-07	2.63718e-06
AT4G28740	LOW PSII ACCUMULATION-like protein	324.071	-1.74357	0.331554	-5.2588	1.45e-07	2.63718e-06
AT4G02200	Drought-responsive family protein	135.066	-1.84637	0.351181	-5.25761	1.4594e-07	2.65169e-06
AT4G23010	UDP-galactose transporter 2	626.377	-1.3501	0.256802	-5.25735	1.46145e-07	2.65318e-06
AT5G45950	GDSL-like Lipase/Acylhydrolase superfamily protein	2601.7	-1.33639	0.254364	-5.25386	1.48942e-07	2.7017e-06
AT3G48310	cytochrome P450, family 71, subfamily A, polypeptide 22	24.864	-4.00628	0.762657	-5.25305	1.496e-07	2.71137e-06
AT5G14240	Thioredoxin superfamily protein	2262.16	1.46308	0.278545	5.25257	1.49992e-07	2.71619e-06
AT3G55770	GATA type zinc finger transcription factor family protein	12363.1	1.62442	0.309276	5.25232	1.50195e-07	2.71758e-06
AT3G56090	ferritin 3	1622.66	-0.958774	0.18255	-5.25211	1.50365e-07	2.71838e-06
AT3G44970	Cytochrome P450 superfamily protein	40.0535	-2.77089	0.527907	-5.24882	1.53074e-07	2.76506e-06
AT3G48940	Remorin family protein	56.2354	3.0723	0.585767	5.24492	1.56352e-07	2.82191e-06
AT1G53670	methionine sulfoxide reductase B 1	954.274	-1.27138	0.242559	-5.24154	1.59239e-07	2.87161e-06
AT5G48880	peroxisomal 3-keto-acyl-CoA thiolase 2	278.819	-1.71563	0.327479	-5.23892	1.61518e-07	2.91029e-06
AT4G09150	T-complex protein 11	4164.79	-1.39737	0.26684	-5.23672	1.63452e-07	2.9412e-06
AT4G26320	arabinogalactan protein 13	208.173	2.65004	0.506056	5.23666	1.63506e-07	2.9412e-06
AT4G34090	cyclin delta-3	315.995	-1.21178	0.231475	-5.23504	1.64949e-07	2.9647e-06
AT3G06500	Plant neutral invertase family protein	4999.87	-1.74561	0.33349	-5.23436	1.6556e-07	2.9732e-06
AT1G75540	salt tolerance homolog2	5076.79	0.913313	0.174512	5.23351	1.66319e-07	2.98435e-06
AT1G01970	Tetratricopeptide repeat (TPR)-like superfamily protein	834.1	-1.105	0.211225	-5.2314	1.68228e-07	3.0161e-06
AT1G70700	TIFY domain/Divergent CCT motif family protein	844.126	-1.3392	0.25604	-5.23044	1.69106e-07	3.02934e-06
AT4G09820	basic helix-loop-helix (bHLH) DNA-binding superfamily protein	24.4137	-6.01121	1.14973	-5.22837	1.71009e-07	3.06088e-06
AT2G46990	indole-3-acetic acid inducible 20	293.77	1.70007	0.325365	5.22511	1.74054e-07	3.11282e-06
AT5G18650	CHY-type/CTCHY-type/RING-type Zinc finger protein	5031.35	1.13565	0.217439	5.22285	1.76186e-07	3.14833e-06
AT4G39620	Tetratricopeptide repeat (TPR)-like superfamily protein	288.241	-1.28235	0.245563	-5.22209	1.76915e-07	3.15876e-06
AT5G47590	Heat shock protein HSP20/alpha crystallin family	248.805	1.83551	0.351715	5.21874	1.80147e-07	3.2138e-06
AT1G76470	NAD(P)-binding Rossmann-fold superfamily protein	15.5384	-7.21205	1.38557	-5.20511	1.93882e-07	3.45598e-06
AT1G22430	GroES-like zinc-binding dehydrogenase family protein	967.524	-0.968812	0.18618	-5.20363	1.95429e-07	3.4807e-06
AT2G31880	Leucine-rich repeat protein kinase family protein	2161.73	-1.18468	0.227698	-5.20284	1.96261e-07	3.49264e-06
AT4G23820	Pectin lyase-like superfamily protein	6103.45	1.21421	0.233476	5.20055	1.98699e-07	3.53312e-06
AT3G47220	phosphatidylinositol-speciwc phospholipase C9	108.151	1.60666	0.30898	5.19987	1.99432e-07	3.54324e-06
AT1G05835	PHD finger protein	891.688	2.0388	0.392194	5.19844	2.00968e-07	3.56759e-06
AT4G36500	hypothetical protein	1222.27	-1.5275	0.294183	-5.19234	2.07664e-07	3.68343e-06
AT4G28050	tetraspanin7	1279.82	1.0657	0.20555	5.18466	2.16409e-07	3.83541e-06
AT3G09470	Major facilitator superfamily protein	1434.79	1.07405	0.207275	5.18175	2.19818e-07	3.89264e-06
AT1G11000	Seven transmembrane MLO family protein	565.509	1.08815	0.210085	5.1796	2.22367e-07	3.93455e-06
AT2G39470	PsbP-like protein 2	393.824	-1.2414	0.239695	-5.17909	2.22971e-07	3.942e-06
AT4G25380	stress-associated protein 10	64.3739	-2.83062	0.546721	-5.17746	2.24932e-07	3.97343e-06
AT4G23200	cysteine-rich RLK (RECEPTOR-like protein kinase) 12	16.1606	-7.27863	1.40647	-5.17511	2.2778e-07	4.01718e-06
AT5G18470	Curculin-like (mannose-binding) lectin family protein	764.705	-1.41543	0.273505	-5.17515	2.27732e-07	4.01718e-06
AT4G17260	Lactate/malate dehydrogenase family protein	3027.44	-1.31469	0.254233	-5.17119	2.32613e-07	4.09907e-06
AT1G71790	Subunits of heterodimeric actin filament capping protein Capz superfamily	469.215	1.2464	0.241207	5.16735	2.37436e-07	4.18065e-06
AT1G66910	Protein kinase superfamily protein	127.962	-1.50446	0.291309	-5.16447	2.41123e-07	4.24212e-06
AT3G25250	AGC (cAMP-dependent, cGMP-dependent and protein kinase C) kinase family protein	1293.9	-0.937274	0.181498	-5.1641	2.41597e-07	4.247e-06
AT4G40010	SNF1-related protein kinase 2.7	715.915	1.54649	0.299535	5.16299	2.43035e-07	4.26881e-06
AT2G22360	DNAJ heat shock family protein	799.429	-1.06956	0.207183	-5.16241	2.43793e-07	4.27864e-06
AT3G16240	delta tonoplast integral protein	91477.9	1.8318	0.355082	5.15879	2.48546e-07	4.35853e-06
AT4G26400	RING/U-box superfamily protein	1871.89	1.23698	0.240043	5.15317	2.56118e-07	4.48767e-06
AT2G39570	ACT domain-containing protein	4291.36	1.24803	0.242223	5.15241	2.57158e-07	4.50224e-06
AT3G46640	Homeodomain-like superfamily protein	1657.67	1.13069	0.219537	5.15034	2.60016e-07	4.54662e-06
AT3G54050	high cyclic electron flow 1	2902.14	-1.09365	0.212349	-5.15027	2.60113e-07	4.54662e-06
AT3G48200	transmembrane protein	1490.3	-1.87363	0.363962	-5.14786	2.63479e-07	4.60172e-06
AT3G56040	UDP-glucose pyrophosphorylase 3	2017.45	-1.50617	0.292701	-5.14577	2.66428e-07	4.64948e-06
AT4G17600	Chlorophyll A-B binding family protein	1680.37	-0.95872	0.186365	-5.14431	2.68506e-07	4.68196e-06
AT3G49930	C2H2 and C2HC zinc fingers superfamily protein	128.179	2.00309	0.389549	5.14206	2.71739e-07	4.73453e-06
AT5G18640	alpha/beta-Hydrolases superfamily protein	1322.8	1.09545	0.213068	5.14132	2.72808e-07	4.74861e-06
AT5G62520	similar to RCD one 5	162.107	-1.57532	0.30641	-5.1412	2.72987e-07	4.74861e-06
AT2G22330	cytochrome P450, family 79, subfamily B, polypeptide 3	2864.1	0.977729	0.190273	5.13857	2.76843e-07	4.81182e-06
AT3G48320	cytochrome P450, family 71, subfamily A, polypeptide 21	42.261	-3.10149	0.604065	-5.13435	2.83115e-07	4.91688e-06
AT5G22520	hypothetical protein	29.1545	-3.52864	0.687296	-5.13409	2.83519e-07	4.91995e-06
AT4G20360	RAB GTPase homolog E1B	31986	-1.21759	0.237255	-5.13198	2.86713e-07	4.97139e-06
AT5G46110	Glucose-6-phosphate/phosphate translocator-like protein	16058.8	-1.09318	0.213041	-5.1313	2.87754e-07	4.98543e-06
AT5G03210	E3 ubiquitin-protein ligase	711.917	-2.17063	0.423182	-5.12929	2.90831e-07	5.0347e-06
AT2G19800	myo-inositol oxygenase 2	779.003	1.35402	0.264024	5.12839	2.92228e-07	5.05484e-06
AT3G23800	selenium-binding protein 3	470.251	1.84622	0.36005	5.12767	2.93351e-07	5.07021e-06
AT3G45770	Polyketide synthase, enoylreductase family protein	1106.32	1.07776	0.21021	5.12705	2.94316e-07	5.08282e-06
AT1G43580	Sphingomyelin synthetase family protein	1663.85	1.28293	0.250318	5.12521	2.9721e-07	5.12871e-06
AT1G15510	Tetratricopeptide repeat (TPR)-like superfamily protein	350.246	-1.47864	0.288571	-5.12402	2.99096e-07	5.15715e-06
AT1G73810	Core-2/I-branching beta-1,6-N-acetylglucosaminyltransferase family protein	244.13	-1.38768	0.270859	-5.12327	3.00286e-07	5.17098e-06
AT4G02990	Mitochondrial transcription termination factor family protein	699.831	-1.19774	0.233788	-5.12321	3.00377e-07	5.17098e-06
AT2G20080	hypothetical protein	83.2542	2.23513	0.436343	5.12242	3.01633e-07	5.18848e-06
AT5G54720	Ankyrin repeat family protein	94.5397	-2.53915	0.495918	-5.1201	3.05369e-07	5.24857e-06
AT5G08640	flavonol synthase 1	460.652	-1.24142	0.242491	-5.11945	3.06431e-07	5.26262e-06
AT1G06980	6,7-dimethyl-8-ribityllumazine synthase	652.085	1.82793	0.357144	5.1182	3.08458e-07	5.29324e-06
AT4G11660	winged-helix DNA-binding transcription factor family protein	829.337	-1.2407	0.24244	-5.11758	3.09486e-07	5.30667e-06
AT3G06370	sodium hydrogen exchanger 4	615.733	1.04851	0.204939	5.11621	3.11728e-07	5.34087e-06
AT1G12845	transmembrane protein	564.795	1.90943	0.37323	5.11597	3.12136e-07	5.34364e-06
AT5G64040	photosystem I reaction center subunit PSI-N, chloroplast, putative / PSI-N, putative (PSAN)	5253.19	-1.69027	0.330444	-5.11514	3.13501e-07	5.36275e-06
AT4G31610	Transcriptional factor B3 family protein	38.0816	3.08089	0.602363	5.11467	3.14294e-07	5.37208e-06
AT3G10050	L-O-methylthreonine resistant 1	1644.79	-1.21364	0.237389	-5.11246	3.17986e-07	5.43088e-06
AT5G64850	sorbin/SH3 domain protein	217.609	-1.84631	0.361457	-5.10798	3.25621e-07	5.55689e-06
AT2G03530	ureide permease 2	151.376	-1.46259	0.286351	-5.10767	3.26151e-07	5.56154e-06
AT1G03055	beta-carotene isomerase D27-like protein	13.1545	-6.97789	1.36642	-5.10671	3.27824e-07	5.58566e-06
AT5G05320	FAD/NAD(P)-binding oxidoreductase family protein	163.824	1.78995	0.350593	5.1055	3.29929e-07	5.6171e-06
AT2G31955	cofactor of nitrate reductase and xanthine dehydrogenase 2	837.227	-1.02298	0.200391	-5.10493	3.30913e-07	5.62942e-06
AT4G23210	cysteine-rich RLK (RECEPTOR-like protein kinase) 13	238.567	-5.97526	1.17083	-5.10345	3.33522e-07	5.66934e-06
AT5G05300	hypothetical protein	40.4324	-2.8322	0.555816	-5.09556	3.47704e-07	5.90579e-06
AT1G54575	hypothetical protein	204.689	-1.50557	0.295637	-5.09264	3.53114e-07	5.99296e-06
AT3G19990	E3 ubiquitin-protein ligase	1241.39	1.04007	0.204375	5.08905	3.59861e-07	6.10267e-06
AT1G69930	glutathione S-transferase TAU 11	109.96	-2.27961	0.44814	-5.08682	3.64109e-07	6.16988e-06
AT3G43270	Plant invertase/pectin methylesterase inhibitor superfamily	2466.01	1.24301	0.244431	5.08532	3.67005e-07	6.21408e-06
AT1G64660	methionine gamma-lyase	11544.2	1.32906	0.261384	5.08472	3.68175e-07	6.22901e-06
AT2G38530	lipid transfer protein 2	316031	1.97321	0.38818	5.08322	3.71085e-07	6.27335e-06
AT1G76090	sterol methyltransferase 3	2904.93	1.41677	0.278863	5.08053	3.76393e-07	6.3581e-06
AT1G63710	cytochrome P450, family 86, subfamily A, polypeptide 7	33.6324	3.34457	0.658592	5.07837	3.80689e-07	6.42564e-06
AT3G23230	Integrase-type DNA-binding superfamily protein	24.0775	-6.00756	1.18323	-5.07726	3.82924e-07	6.45833e-06
AT4G27520	early nodulin-like protein 2	8692.37	-1.93	0.380389	-5.07374	3.90075e-07	6.57382e-06
AT1G53440	Leucine-rich repeat transmembrane protein kinase	1204.98	-1.39613	0.275283	-5.07162	3.9444e-07	6.6422e-06
AT4G30490	AFG1-like ATPase family protein	1055.84	-1.05336	0.20782	-5.0686	4.00747e-07	6.74315e-06
AT4G08555	hypothetical protein	1040.45	-2.40603	0.474776	-5.06771	4.02636e-07	6.76441e-06
AT4G36110	SAUR-like auxin-responsive protein family	308.939	2.02212	0.399013	5.0678	4.02449e-07	6.76441e-06
AT1G50250	FTSH protease 1	4312.22	-1.80336	0.356001	-5.06561	4.07092e-07	6.82866e-06
AT4G10960	UDP-D-glucose/UDP-D-galactose 4-epimerase 5	500.787	-1.35476	0.26744	-5.06566	4.06989e-07	6.82866e-06
AT2G03310	transmembrane protein	26.7486	-2.99858	0.592391	-5.06182	4.15271e-07	6.96045e-06
AT3G21890	B-box type zinc finger family protein	39.0603	-3.02272	0.597359	-5.06015	4.18937e-07	7.01647e-06
AT1G66130	NAD(P)-binding Rossmann-fold superfamily protein	434.537	-1.22747	0.242719	-5.05716	4.25536e-07	7.12146e-06
AT1G07090	LIGHT-DEPENDENT SHORT HYPOCOTYLS-like protein (DUF640)	1575.55	1.6427	0.324896	5.05608	4.27955e-07	7.15642e-06
AT2G31790	UDP-Glycosyltransferase superfamily protein	578.536	-1.08218	0.214078	-5.05509	4.30191e-07	7.18824e-06
AT2G40140	zinc finger (CCCH-type) family protein	7385.79	-1.51342	0.299502	-5.05313	4.34622e-07	7.25667e-06
AT5G20480	EF-TU receptor	293.959	-1.37843	0.273193	-5.04564	4.52015e-07	7.54125e-06
AT1G27670	transmembrane protein	1437.3	1.71718	0.340343	5.04543	4.52504e-07	7.54359e-06
AT2G13790	somatic embryogenesis receptor-like kinase 4	1146.67	-1.44115	0.285679	-5.04465	4.54354e-07	7.5686e-06
AT1G71810	Protein kinase superfamily protein	368.577	-1.57318	0.3119	-5.04385	4.56249e-07	7.59432e-06
AT5G64780	holocarboxylase synthetase	64.5872	-2.00861	0.398371	-5.04206	4.60547e-07	7.65997e-06
AT3G61260	Remorin family protein	3513.07	1.17818	0.23388	5.03756	4.71513e-07	7.83632e-06
AT5G23020	2-isopropylmalate synthase 2	438.691	1.51552	0.30095	5.03579	4.75881e-07	7.90284e-06
AT1G71890	Major facilitator superfamily protein	84.8526	-1.83219	0.364945	-5.02047	5.15454e-07	8.55345e-06
AT4G38940	Galactose oxidase/kelch repeat superfamily protein	651.084	-1.17875	0.234826	-5.01968	5.1758e-07	8.58215e-06
AT3G55130	white-brown complex homolog 19	1615.17	-1.25621	0.25048	-5.01521	5.29746e-07	8.77714e-06
AT3G16770	ethylene-responsive element binding protein	19751	1.67991	0.335012	5.01447	5.31812e-07	8.80462e-06
AT5G19855	Chaperonin-like RbcX protein	1192	-1.35589	0.270449	-5.01347	5.34564e-07	8.84341e-06
AT2G38250	Homeodomain-like superfamily protein	547.303	-1.24611	0.248569	-5.01312	5.35536e-07	8.85272e-06
AT2G36990	RNApolymerase sigma-subunit F	1120.16	-1.09267	0.218109	-5.00978	5.44933e-07	9.00118e-06
AT3G09830	Protein kinase superfamily protein	759.999	-0.956119	0.190863	-5.00946	5.45842e-07	9.00931e-06
AT1G06110	SKP1/ASK-interacting protein 16	2398.69	1.39609	0.278735	5.00866	5.4809e-07	9.03951e-06
AT2G46340	SPA (suppressor of phyA-105) protein family	3456.25	-1.90549	0.380511	-5.00772	5.50785e-07	9.07704e-06
AT5G13630	magnesium-chelatase subunit chlH, chloroplast, putative / Mg-protoporphyrin IX chelatase, putative (CHLH)	44560.1	-2.18194	0.436053	-5.00384	5.61982e-07	9.25451e-06
AT3G26290	cytochrome P450, family 71, subfamily B, polypeptide 26	199.789	-1.42143	0.284127	-5.0028	5.65049e-07	9.29794e-06
AT5G64120	Peroxidase superfamily protein	6964.52	1.08886	0.217721	5.0012	5.6976e-07	9.36833e-06
AT1G56340	calreticulin 1a	5910.78	-0.918329	0.183648	-5.00048	5.71891e-07	9.39623e-06
AT5G10860	Cystathionine beta-synthase (CBS) family protein	12911.4	1.50879	0.302073	4.99478	5.89026e-07	9.6704e-06
AT1G30530	UDP-glucosyl transferase 78D1	568.588	-1.23013	0.24633	-4.99385	5.91882e-07	9.70992e-06
AT4G16820	alpha/beta-Hydrolases superfamily protein	202.693	-2.35932	0.472515	-4.9931	5.94167e-07	9.74002e-06
AT4G34131	UDP-glucosyl transferase 73B3	2382.03	-1.23298	0.246949	-4.99284	5.94975e-07	9.74588e-06
AT1G11540	Sulfite exporter TauE/SafE family protein	40.2554	2.34311	0.469575	4.98984	6.04288e-07	9.89092e-06
AT3G29230	Tetratricopeptide repeat (TPR)-like superfamily protein	512.85	-1.36832	0.274315	-4.98815	6.09605e-07	9.97041e-06
AT3G27820	monodehydroascorbate reductase 4	3883.22	-0.868273	0.174084	-4.98768	6.11095e-07	9.98722e-06
AT3G11090	LOB domain-containing protein 21	201.585	-1.42013	0.284773	-4.9869	6.13555e-07	1.00199e-05
AT1G52690	Late embryogenesis abundant protein (LEA) family protein	304.575	-1.53781	0.308506	-4.98471	6.20549e-07	1.01264e-05
AT1G67830	alpha-fucosidase 1	471.442	-1.21954	0.244913	-4.97949	6.37537e-07	1.03958e-05
AT2G24220	purine permease 5	286.072	1.51224	0.303707	4.97926	6.38276e-07	1.04e-05
AT1G02400	gibberellin 2-oxidase 6	615.262	-1.13746	0.228646	-4.97478	6.53233e-07	1.06357e-05
AT5G57010	calmodulin-binding family protein	194.654	-2.01181	0.404435	-4.97437	6.54604e-07	1.065e-05
AT5G20710	beta-galactosidase 7	1053.28	1.59555	0.320875	4.97249	6.60973e-07	1.07455e-05
AT5G10745	transmembrane protein	676.678	1.22232	0.245983	4.96913	6.72527e-07	1.09251e-05
AT2G42870	phy rapidly regulated 1	757.377	1.93133	0.388766	4.96786	6.76949e-07	1.09887e-05
AT3G04870	zeta-carotene desaturase	2065.01	-1.07801	0.21706	-4.9664	6.82058e-07	1.10634e-05
AT1G53090	SPA1-related 4	520.218	-1.12559	0.226904	-4.96064	7.02601e-07	1.1388e-05
AT5G14760	L-aspartate oxidase	588.83	-1.80005	0.363012	-4.95863	7.09903e-07	1.14978e-05
AT5G28300	Duplicated homeodomain-like superfamily protein	1078.69	1.09571	0.221093	4.95587	7.20056e-07	1.16535e-05
AT5G01820	serine/threonine protein kinase 1	2223.48	-1.23349	0.248908	-4.9556	7.21069e-07	1.16612e-05
AT5G04770	cationic amino acid transporter 6	2089.42	1.57289	0.317452	4.95475	7.24248e-07	1.17038e-05
AT5G38530	tryptophan synthase beta type 2	1550.53	-1.18743	0.239839	-4.95096	7.38469e-07	1.19247e-05
AT4G18740	Rho termination factor	56.5613	-2.08831	0.421924	-4.9495	7.4403e-07	1.20055e-05
AT5G48160	potyvirus VPg interacting protein (DUF1423)	8289.08	1.24231	0.251048	4.94852	7.47815e-07	1.20576e-05
AT1G21360	glycolipid transfer protein 2	157.787	1.80475	0.364791	4.94736	7.52264e-07	1.21203e-05
AT5G05220	hypothetical protein	21.6201	-5.83652	1.18	-4.94619	7.56812e-07	1.21845e-05
AT5G43470	Disease resistance protein (CC-NBS-LRR class) family	1099.16	-1.55662	0.314806	-4.94469	7.62646e-07	1.22693e-05
AT4G24220	NAD(P)-binding Rossmann-fold superfamily protein	12909.4	0.940963	0.190372	4.94276	7.70234e-07	1.23822e-05
AT5G20220	zinc knuckle (CCHC-type) family protein	296.522	-1.37721	0.278678	-4.94196	7.73394e-07	1.24237e-05
AT3G29240	PPR containing protein (DUF179)	14316	1.09081	0.220988	4.93606	7.97177e-07	1.27963e-05
AT5G48910	Pentatricopeptide repeat (PPR) superfamily protein	354.756	-1.478	0.299516	-4.93464	8.02986e-07	1.28799e-05
AT1G64610	Transducin/WD40 repeat-like superfamily protein	572.66	-1.17043	0.237287	-4.93256	8.1159e-07	1.30083e-05
AT5G08720	polyketide cyclase/dehydrase/lipid transporter	522.374	-1.6438	0.333273	-4.93229	8.12728e-07	1.30169e-05
AT1G49600	RNA-binding protein 47A	7118.61	0.975384	0.197766	4.93201	8.1386e-07	1.30254e-05
AT1G05810	Rab GTPase-like A5A protein	1103.13	1.81802	0.368935	4.92775	8.31839e-07	1.33033e-05
AT4G00560	NAD(P)-binding Rossmann-fold superfamily protein	1378.7	1.30046	0.263926	4.92738	8.33412e-07	1.33186e-05
AT3G62820	Plant invertase/pectin methylesterase inhibitor superfamily protein	858.476	1.24332	0.252402	4.92594	8.39539e-07	1.34066e-05
AT3G10080	RmlC-like cupins superfamily protein	3448.53	1.7477	0.354826	4.92551	8.4142e-07	1.34267e-05
AT5G45210	Disease resistance protein (TIR-NBS-LRR class) family	60.45	2.00574	0.407397	4.9233	8.50975e-07	1.35692e-05
AT2G30930	hypothetical protein	2408.04	1.63904	0.333101	4.92054	8.63064e-07	1.37518e-05
AT1G16240	syntaxin of plants 51	3332.14	1.47976	0.300787	4.91963	8.67073e-07	1.38055e-05
AT2G21050	like AUXIN RESISTANT 2	3279.93	1.02016	0.207408	4.9186	8.71652e-07	1.38682e-05
AT5G45490	P-loop containing nucleoside triphosphate hydrolases superfamily protein	1856.79	1.04078	0.211669	4.917	8.788e-07	1.39716e-05
AT1G13470	hypothetical protein (DUF1262)	12.252	-6.87044	1.39743	-4.91647	8.8117e-07	1.3999e-05
AT1G76130	alpha-amylase-like 2	276.705	-1.32016	0.2689	-4.90948	9.13166e-07	1.44967e-05
AT4G28270	RING membrane-anchor 2	1434.15	1.4478	0.295036	4.90719	9.2389e-07	1.46562e-05
AT2G24540	Galactose oxidase/kelch repeat superfamily protein	567.885	-0.956977	0.195041	-4.90653	9.26995e-07	1.46839e-05
AT3G48530	SNF1-related protein kinase regulatory subunit gamma 1	5206.77	0.906233	0.184696	4.90661	9.26625e-07	1.46839e-05
AT4G28780	GDSL-like Lipase/Acylhydrolase superfamily protein	462.605	-1.44826	0.295356	-4.90344	9.41715e-07	1.49061e-05
AT2G15020	hypothetical protein	13.1584	-6.97973	1.4235	-4.90321	9.42849e-07	1.49131e-05
AT1G29970	60S ribosomal protein L18A-1	2331.23	1.5609	0.318425	4.90193	9.4899e-07	1.49993e-05
AT1G52400	beta glucosidase 18	500.207	-1.27332	0.260148	-4.89459	9.85102e-07	1.55587e-05
AT1G51090	Heavy metal transport/detoxification superfamily protein	55.4479	-2.08995	0.427608	-4.88753	1.02107e-06	1.6115e-05
AT5G49800	Polyketide cyclase/dehydrase and lipid transport superfamily protein	379.938	1.18369	0.242209	4.88707	1.02349e-06	1.61414e-05
AT5G23380	hypothetical protein (DUF789)	585.553	1.0421	0.2133	4.8856	1.03116e-06	1.62506e-05
AT5G27380	glutathione synthetase 2	2379.32	-0.988698	0.202424	-4.88429	1.03801e-06	1.63465e-05
AT1G69526	S-adenosyl-L-methionine-dependent methyltransferases superfamily protein	525.95	1.01322	0.207487	4.8833	1.04325e-06	1.64171e-05
AT1G11050	Protein kinase superfamily protein	1060.45	-1.16475	0.238792	-4.87768	1.0734e-06	1.68793e-05
AT5G04970	Plant invertase/pectin methylesterase inhibitor superfamily	71.0513	2.63823	0.540923	4.87727	1.07563e-06	1.69021e-05
AT1G10650	SBP (S-ribonuclease binding protein) family protein	514.736	-1.10848	0.227331	-4.87609	1.0821e-06	1.69914e-05
AT1G02305	Cysteine proteinases superfamily protein	3925.57	1.21342	0.248908	4.87499	1.08816e-06	1.70742e-05
AT5G13080	WRKY DNA-binding protein 75	135.033	-1.8896	0.387667	-4.87429	1.09202e-06	1.71223e-05
AT4G07950	DNA-directed RNA polymerase, subunit M, archaeal	439.986	1.38976	0.285161	4.87361	1.0958e-06	1.71691e-05
AT5G08280	hydroxymethylbilane synthase	5778.71	-0.908418	0.186428	-4.87274	1.10061e-06	1.7232e-05
AT3G25290	Auxin-responsive family protein	2451.73	1.23711	0.253963	4.87121	1.10915e-06	1.73531e-05
AT1G75800	Pathogenesis-related thaumatin superfamily protein	4946.79	0.927036	0.190368	4.8697	1.1177e-06	1.74743e-05
AT3G53950	glyoxal oxidase-related protein	861.286	1.33403	0.273984	4.86898	1.12174e-06	1.75247e-05
AT2G34630	geranyl diphosphate synthase 1	930.611	-1.03981	0.213622	-4.86752	1.1301e-06	1.76426e-05
AT4G37310	cytochrome P450, family 81, subfamily H, polypeptide 1	1004.75	-1.03872	0.21342	-4.86699	1.13311e-06	1.76769e-05
AT4G23810	WRKY family transcription factor	109.585	-1.74143	0.357839	-4.8665	1.1359e-06	1.77077e-05
AT1G01480	1-amino-cyclopropane-1-carboxylate synthase 2	799.47	-1.30241	0.267695	-4.86525	1.14309e-06	1.77813e-05
AT1G07135	glycine-rich protein	1125.52	-1.89016	0.388501	-4.86527	1.14303e-06	1.77813e-05
AT2G47000	ATP binding cassette subfamily B4	31161.1	-1.13409	0.233098	-4.86528	1.14295e-06	1.77813e-05
AT4G15510	Photosystem II reaction center PsbP family protein	353.656	-1.51258	0.310917	-4.8649	1.14517e-06	1.78007e-05
AT1G77690	like AUX1 3	5221.99	0.950958	0.19558	4.86224	1.16063e-06	1.80282e-05
AT3G60340	alpha/beta-Hydrolases superfamily protein	1435.67	0.961576	0.197911	4.85862	1.18205e-06	1.83477e-05
AT5G42010	Transducin/WD40 repeat-like superfamily protein	200.053	-1.20547	0.248243	-4.85599	1.19788e-06	1.85801e-05
AT1G73920	alpha/beta-Hydrolases superfamily protein	3527.46	-0.994046	0.204744	-4.85506	1.20349e-06	1.86537e-05
AT2G35020	N-acetylglucosamine-1-phosphate uridylyltransferase 2	845.43	0.918187	0.189149	4.85432	1.20803e-06	1.87107e-05
AT1G23730	beta carbonic anhydrase 3	865.678	-1.33235	0.27494	-4.84595	1.26005e-06	1.95024e-05
AT3G02850	STELAR K+ outward rectifier	64.6402	-2.03682	0.4204	-4.84496	1.26637e-06	1.95729e-05
AT5G21940	hybrid signal transduction histidine kinase M-like protein	4176.1	1.46748	0.302889	4.84495	1.26642e-06	1.95729e-05
AT5G61390	Polynucleotidyl transferase, ribonuclease H-like superfamily protein	325.143	-1.17879	0.243363	-4.84376	1.27408e-06	1.96772e-05
AT3G61680	alpha/beta-Hydrolases superfamily protein	174.21	1.57381	0.325347	4.83734	1.31586e-06	2.0308e-05
AT4G31420	Zinc finger protein 622	2153.34	1.07162	0.22162	4.83541	1.32873e-06	2.04773e-05
AT4G34630	prostatic spermine-binding-like protein	800.773	-1.46159	0.302267	-4.83544	1.32853e-06	2.04773e-05
AT4G01120	G-box binding factor 2	1549.54	0.978396	0.202396	4.83407	1.33766e-06	2.06004e-05
AT2G42360	RING/U-box superfamily protein	181.218	-1.58466	0.32798	-4.83156	1.3547e-06	2.08479e-05
AT5G66900	Disease resistance protein (CC-NBS-LRR class) family	515.358	-1.35288	0.280241	-4.82757	1.38211e-06	2.12546e-05
AT2G04690	Pyridoxamine 5-phosphate oxidase family protein	1175.98	1.04274	0.216053	4.82632	1.39082e-06	2.13734e-05
AT2G43560	FKBP-like peptidyl-prolyl cis-trans isomerase family protein	419.182	-1.20234	0.249139	-4.82596	1.39332e-06	2.1383e-05
AT3G16220	Putative eukaryotic LigT	161.515	-1.59379	0.330265	-4.8258	1.39441e-06	2.1383e-05
AT3G26600	armadillo repeat only 4	430.997	-1.18186	0.244901	-4.82586	1.39403e-06	2.1383e-05
AT4G30270	xyloglucan endotransglucosylase/hydrolase 24	21779.8	1.69917	0.352129	4.82542	1.39709e-06	2.14088e-05
AT5G40830	S-adenosyl-L-methionine-dependent methyltransferases superfamily protein	725.159	1.31411	0.272397	4.82425	1.40528e-06	2.15191e-05
AT4G33920	Protein phosphatase 2C family protein	1491.09	-0.960673	0.199217	-4.82224	1.41952e-06	2.17105e-05
AT5G14920	Gibberellin-regulated family protein	11709.9	1.52514	0.316275	4.82221	1.41979e-06	2.17105e-05
AT3G15354	SPA1-related 3	1086.43	-1.42696	0.29605	-4.81998	1.4357e-06	2.19384e-05
AT1G02880	thiamin pyrophosphokinase1	507.402	-1.05518	0.219076	-4.81651	1.46089e-06	2.23075e-05
AT5G21280	hydroxyproline-rich glycoprotein family protein	1363.61	-1.05422	0.218936	-4.81521	1.47048e-06	2.2438e-05
AT5G11060	homeobox protein knotted-1-like 4	436.227	-1.08331	0.225002	-4.81466	1.47449e-06	2.24834e-05
AT1G10585	basic helix-loop-helix (bHLH) DNA-binding superfamily protein	19.2982	-4.65539	0.966991	-4.81431	1.4771e-06	2.25029e-05
AT1G80440	Galactose oxidase/kelch repeat superfamily protein	8457.22	1.0745	0.223194	4.81421	1.47785e-06	2.25029e-05
AT1G51110	Plastid-lipid associated protein PAP / fibrillin family protein	175.035	-1.90113	0.394919	-4.81398	1.47955e-06	2.25129e-05
AT3G51840	acyl-CoA oxidase 4	10963.1	0.984886	0.204679	4.81185	1.49541e-06	2.27382e-05
AT1G11740	ankyrin repeat family protein	156.164	2.19043	0.455504	4.80881	1.51834e-06	2.30706e-05
AT1G65310	xyloglucan endotransglucosylase/hydrolase 17	3760.21	1.55492	0.323407	4.80793	1.52501e-06	2.31558e-05
AT4G39090	Papain family cysteine protease	51851.9	1.28065	0.266374	4.80773	1.52653e-06	2.31626e-05
AT3G62290	ADP-ribosylation factor A1E	37011.5	1.44133	0.300006	4.80435	1.55253e-06	2.35405e-05
AT5G59090	subtilase 4.12	4662.59	1.30156	0.271105	4.80097	1.57901e-06	2.39253e-05
AT4G13580	Disease resistance-responsive (dirigent-like protein) family protein	1507.32	1.88204	0.39211	4.79978	1.58843e-06	2.40511e-05
AT2G01200	indole-3-acetic acid inducible 32	172.605	1.40737	0.293251	4.79919	1.59309e-06	2.41048e-05
AT1G80640	Protein kinase superfamily protein	605.669	-0.940283	0.195954	-4.79849	1.59863e-06	2.41718e-05
AT3G18160	peroxin 3-1	375.781	-1.05238	0.219361	-4.7975	1.60659e-06	2.42751e-05
AT1G62780	dimethylallyl, adenosine tRNA methylthiotransferase	362.341	-1.00114	0.208734	-4.79624	1.61671e-06	2.4411e-05
AT2G32230	proteinaceous RNase P 1	1497.61	-0.872696	0.182008	-4.79482	1.62818e-06	2.4567e-05
AT5G52720	Copper transport protein family	11.1938	-6.75034	1.40788	-4.79468	1.62936e-06	2.45677e-05
AT5G59480	Haloacid dehalogenase-like hydrolase (HAD) superfamily protein	692.818	-1.01703	0.212149	-4.79395	1.6353e-06	2.464e-05
AT1G08660	MALE GAMETOPHYTE DEFECTIVE 2	783.472	0.968423	0.202106	4.79166	1.65408e-06	2.49056e-05
AT3G17100	sequence-specific DNA binding transcription factor	4579.56	1.18531	0.247451	4.79008	1.66714e-06	2.50848e-05
AT1G08460	histone deacetylase 8	1272.92	1.08536	0.226622	4.78931	1.67353e-06	2.51635e-05
AT4G34970	actin depolymerizing factor 9	914.169	1.22146	0.25522	4.78591	1.70214e-06	2.55758e-05
AT1G62770	Plant invertase/pectin methylesterase inhibitor superfamily protein	1497.2	1.48399	0.310144	4.78486	1.71106e-06	2.5692e-05
AT4G07995	hypothetical protein	11.9756	-6.84963	1.43162	-4.78454	1.71377e-06	2.57149e-05
AT3G15570	Phototropic-responsive NPH3 family protein	270.49	-1.61117	0.33688	-4.78262	1.73029e-06	2.59447e-05
AT2G42890	MEI2-like 2	2874.73	1.24383	0.260159	4.78104	1.74392e-06	2.61309e-05
AT1G21130	O-methyltransferase family protein	5095.6	-1.35953	0.28437	-4.78086	1.74551e-06	2.61367e-05
AT2G33230	YUCCA 7	51.5317	-2.03938	0.426652	-4.77997	1.75325e-06	2.62344e-05
AT1G29690	MAC/Perforin domain-containing protein	1380.04	-0.919922	0.192483	-4.77924	1.75955e-06	2.63105e-05
AT5G13710	sterol methyltransferase 1	2955.88	1.22521	0.256476	4.77709	1.77852e-06	2.65758e-05
AT2G32530	cellulose synthase-like B3	331.939	-1.71835	0.359805	-4.77578	1.79014e-06	2.6731e-05
AT1G12800	Nucleic acid-binding, OB-fold-like protein	2814.52	-1.47783	0.309495	-4.77499	1.79717e-06	2.68173e-05
AT3G55110	ABC-2 type transporter family protein	90.6104	-1.82102	0.381549	-4.77271	1.81767e-06	2.71045e-05
AT4G07820	CAP (Cysteine-rich secretory proteins, Antigen 5, and Pathogenesis-related 1 protein) superfamily protein	193.723	1.86291	0.390379	4.77206	1.82354e-06	2.71733e-05
AT4G16250	phytochrome D	1526.38	-1.66881	0.349743	-4.77155	1.82814e-06	2.72232e-05
AT3G20810	2-oxoglutarate (2OG) and Fe(II)-dependent oxygenase superfamily protein	580.517	1.66934	0.349871	4.77129	1.83047e-06	2.72258e-05
AT3G48850	phosphate transporter 3	474.141	-1.29286	0.270968	-4.77125	1.83083e-06	2.72258e-05
AT1G32200	phospholipid/glycerol acyltransferase family protein	802.246	-1.07674	0.225798	-4.7686	1.85512e-06	2.7568e-05
AT2G43320	S-adenosyl-L-methionine-dependent methyltransferases superfamily protein	695.953	-1.00387	0.210651	-4.76558	1.8831e-06	2.79645e-05
AT5G60270	Concanavalin A-like lectin protein kinase family protein	861.095	-1.1778	0.247246	-4.76365	1.90123e-06	2.82144e-05
AT5G58070	temperature-induced lipocalin	11661.4	-1.32297	0.277869	-4.76112	1.92521e-06	2.85507e-05
AT5G21222	protein kinase family protein	955.853	-1.38114	0.29015	-4.76009	1.93509e-06	2.86775e-05
AT3G26840	Esterase/lipase/thioesterase family protein	154.606	-1.7648	0.370896	-4.75822	1.95309e-06	2.89245e-05
AT2G14900	Gibberellin-regulated family protein	1823.98	1.74966	0.367751	4.75773	1.95783e-06	2.89748e-05
AT1G52190	Major facilitator superfamily protein	9296.4	0.994621	0.209212	4.75413	1.99307e-06	2.94761e-05
AT4G00355	mesoderm induction early response protein	1725.28	1.09122	0.229559	4.75357	1.9986e-06	2.95377e-05
AT1G25230	Calcineurin-like metallo-phosphoesterase superfamily protein	5929.14	1.15454	0.243016	4.75087	2.02543e-06	2.99138e-05
AT2G17780	PLAC8 family protein	85.9827	-1.55695	0.327742	-4.75053	2.0288e-06	2.99314e-05
AT5G17390	Adenine nucleotide alpha hydrolases-like superfamily protein	43.8896	-2.34255	0.493119	-4.75048	2.02939e-06	2.99314e-05
AT1G34260	FORMS APLOID AND BINUCLEATE CELLS 1A	1566.95	-1.42652	0.300335	-4.74976	2.03658e-06	3.00169e-05
AT3G24715	kinase superfamily with octicosapeptide/Phox/Bem1p domain-containing protein	521.378	1.61466	0.340012	4.74883	2.04597e-06	3.01348e-05
AT1G15290	Tetratricopeptide repeat (TPR)-like superfamily protein	8108.96	-1.87692	0.395322	-4.74783	2.05613e-06	3.02638e-05
AT4G01000	Ubiquitin-like superfamily protein	3623.9	0.902624	0.190132	4.74736	2.06089e-06	3.03133e-05
AT5G07020	proline-rich family protein	1743.19	-1.21263	0.255517	-4.7458	2.07687e-06	3.05276e-05
AT5G35220	Peptidase M50 family protein	835.72	-1.08937	0.229688	-4.74283	2.10749e-06	3.09566e-05
AT3G04650	FAD/NAD(P)-binding oxidoreductase family protein	449.014	-1.40446	0.296163	-4.74217	2.11436e-06	3.10364e-05
AT1G06690	NAD(P)-linked oxidoreductase superfamily protein	1125.94	-1.30093	0.27438	-4.74134	2.1231e-06	3.11436e-05
AT4G04630	senescence regulator (Protein of unknown function, DUF584)	128.93	1.63857	0.345711	4.73972	2.14011e-06	3.13506e-05
AT4G31850	proton gradient regulation 3	1393.73	-1.46787	0.309693	-4.73974	2.13993e-06	3.13506e-05
AT4G36880	cysteine proteinase1	1200.57	-1.42111	0.299848	-4.73943	2.1432e-06	3.13533e-05
AT5G61420	myb domain protein 28	316.385	-1.09575	0.231199	-4.73945	2.14302e-06	3.13533e-05
AT3G17470	Ca2+-activated RelA/spot-like protein	282.457	-1.34334	0.283488	-4.73863	2.15172e-06	3.14568e-05
AT2G22122	hypothetical protein	156.214	1.87533	0.395881	4.73711	2.16784e-06	3.16709e-05
AT5G27610	protein ALWAYS EARLY 1	537.333	-1.2045	0.25439	-4.73485	2.19218e-06	3.20049e-05
AT5G46470	disease resistance protein (TIR-NBS-LRR class) family	1457.28	-1.90675	0.403024	-4.73112	2.23288e-06	3.25772e-05
AT1G22370	UDP-glucosyl transferase 85A5	166.723	1.27123	0.268738	4.73037	2.24113e-06	3.26754e-05
AT5G47730	Sec14p-like phosphatidylinositol transfer family protein	971.555	-1.05475	0.222986	-4.73013	2.24374e-06	3.26915e-05
AT1G15430	hypothetical protein (DUF1644)	886.095	-1.18332	0.250201	-4.72945	2.25124e-06	3.27787e-05
AT1G73380	hypothetical protein	461.37	1.13341	0.239675	4.72893	2.2571e-06	3.28419e-05
AT5G13280	aspartate kinase 1	1622.71	-0.867558	0.183498	-4.72789	2.26866e-06	3.29878e-05
AT4G34830	Pentatricopeptide repeat (PPR) superfamily protein	2237.19	-1.67734	0.354794	-4.72765	2.27138e-06	3.30052e-05
AT4G08300	nodulin MtN21 /EamA-like transporter family protein	1361.26	1.29786	0.274582	4.72668	2.28225e-06	3.31409e-05
AT5G23480	SWIB/MDM2, Plus-3 and GYF domain-containing protein	28.6079	-2.60141	0.550461	-4.72588	2.29121e-06	3.32487e-05
AT4G27710	cytochrome P450, family 709, subfamily B, polypeptide 3	794.674	-0.910499	0.192705	-4.72483	2.30309e-06	3.33987e-05
AT1G16170	ephrin-A3 protein	709.058	1.7903	0.379042	4.72323	2.32127e-06	3.36397e-05
AT1G66840	PLASTID MOVEMENT IMPAIRED protein (DUF827)	172.771	-1.80313	0.381798	-4.72274	2.32694e-06	3.36993e-05
AT1G80280	alpha/beta-Hydrolases superfamily protein	2091.91	1.15495	0.244566	4.72242	2.3305e-06	3.37283e-05
AT1G29300	intracellular protein transporter, putative (DUF641)	590.678	-0.955491	0.202357	-4.7218	2.33768e-06	3.37869e-05
AT1G71970	hypothetical protein	1435.85	0.98576	0.208762	4.72193	2.33615e-06	3.37869e-05
AT4G33540	metallo-beta-lactamase family protein	1300.37	-1.13521	0.24049	-4.72041	2.3537e-06	3.39958e-05
AT5G19220	ADP glucose pyrophosphorylase large subunit 1	1212.34	-1.28743	0.272929	-4.7171	2.39225e-06	3.45296e-05
AT5G48430	Eukaryotic aspartyl protease family protein	56.0567	2.29908	0.48759	4.71519	2.41482e-06	3.48321e-05
AT2G16430	purple acid phosphatase 10	907.594	-1.20622	0.255849	-4.71455	2.4224e-06	3.49181e-05
AT4G10060	Beta-glucosidase, GBA2 type family protein	1425.8	-1.33999	0.284332	-4.71276	2.44383e-06	3.52035e-05
AT4G20830	FAD-binding Berberine family protein	148.596	-1.4487	0.307416	-4.7125	2.44699e-06	3.52256e-05
AT3G20470	glycine-rich protein 5	2925.06	1.35698	0.288105	4.71003	2.47685e-06	3.56317e-05
AT3G57750	Protein kinase superfamily protein	286.494	-1.15612	0.245487	-4.70948	2.48349e-06	3.57035e-05
AT3G56010	transmembrane protein	746.141	-1.20469	0.255825	-4.70906	2.48865e-06	3.57539e-05
AT3G54920	Pectin lyase-like superfamily protein	1663.4	0.865236	0.183749	4.70879	2.49192e-06	3.57771e-05
AT4G17250	transmembrane protein	852.844	-1.3538	0.28752	-4.70854	2.49502e-06	3.57867e-05
AT5G27760	Hypoxia-responsive family protein	1884.96	-1.71551	0.364345	-4.70846	2.4959e-06	3.57867e-05
AT1G67850	lysine ketoglutarate reductase trans-splicing protein (DUF707)	448.995	-1.56069	0.331477	-4.7083	2.49796e-06	3.57925e-05
AT2G47420	Ribosomal RNA adenine dimethylase family protein	1800.8	0.933852	0.198443	4.7059	2.52742e-06	3.61907e-05
AT1G55500	evolutionarily conserved C-terminal region 4	1592.27	-1.12945	0.240036	-4.70533	2.53451e-06	3.62682e-05
AT1G73300	serine carboxypeptidase-like 2	78.2648	2.29217	0.487223	4.70456	2.54416e-06	3.63822e-05
AT3G10740	alpha-L-arabinofuranosidase 1	5667.97	0.957919	0.203631	4.70419	2.54875e-06	3.64237e-05
AT5G07240	IQ-domain 24	341.385	-1.36224	0.289599	-4.70388	2.55262e-06	3.64549e-05
AT3G24190	Protein kinase superfamily protein	2599.85	-1.47071	0.312733	-4.70278	2.56646e-06	3.66283e-05
AT2G30150	UDP-Glycosyltransferase superfamily protein	871.095	-1.08241	0.23024	-4.70124	2.5859e-06	3.68815e-05
AT1G02475	Polyketide cyclase/dehydrase and lipid transport superfamily protein	379.102	-1.25945	0.26794	-4.70049	2.59536e-06	3.69921e-05
AT1G08920	ERD (early response to dehydration) six-like 1	1201.68	-0.899556	0.191395	-4.7	2.60167e-06	3.70575e-05
AT1G22050	membrane-anchored ubiquitin-fold protein 6 precursor	165.262	-1.43643	0.305688	-4.69899	2.6145e-06	3.72087e-05
AT3G53130	Cytochrome P450 superfamily protein	494.18	-1.06271	0.226161	-4.6989	2.61573e-06	3.72087e-05
AT2G32540	cellulose synthase-like B4	1111.6	-1.52933	0.325531	-4.69795	2.6279e-06	3.73573e-05
AT3G15290	3-hydroxyacyl-CoA dehydrogenase family protein	689.701	1.08481	0.230943	4.69729	2.63639e-06	3.74533e-05
AT3G57880	Calcium-dependent lipid-binding (CaLB domain) plant phosphoribosyltransferase family protein	4533.69	-0.890339	0.189561	-4.69684	2.64218e-06	3.74902e-05
AT5G15970	stress-responsive protein (KIN2) / stress-induced protein (KIN2) / cold-responsive protein (COR6.6) / cold-regulated protein (COR6.6)	2162.31	-1.72322	0.366892	-4.69682	2.64245e-06	3.74902e-05
AT1G52220	CURVATURE THYLAKOID protein	1113.46	-1.25379	0.26698	-4.69621	2.65038e-06	3.7578e-05
AT4G22590	Haloacid dehalogenase-like hydrolase (HAD) superfamily protein	1317.53	-0.889502	0.189423	-4.69585	2.65495e-06	3.76181e-05
AT5G19780	tubulin alpha-5	12978	1.0074	0.214594	4.69447	2.67299e-06	3.7849e-05
AT2G41190	Transmembrane amino acid transporter family protein	1059.91	1.48317	0.316273	4.68952	2.73848e-06	3.87509e-05
AT2G25130	ARM repeat superfamily protein	64.4895	2.18688	0.466692	4.6859	2.78728e-06	3.94157e-05
AT2G41720	Tetratricopeptide repeat (TPR)-like superfamily protein	778.944	-1.10239	0.235304	-4.68494	2.8004e-06	3.95753e-05
AT3G51400	hypothetical protein (DUF241)	164.044	1.76106	0.375945	4.68435	2.80854e-06	3.96644e-05
AT1G53720	cyclophilin 59	654.311	1.19429	0.255062	4.68237	2.83579e-06	4.00231e-05
AT4G17090	chloroplast beta-amylase	417.664	-1.75834	0.375552	-4.68201	2.84073e-06	4.00667e-05
AT5G18010	SAUR-like auxin-responsive protein family	290.382	1.98076	0.423124	4.68127	2.85108e-06	4.01865e-05
AT4G18950	Integrin-linked protein kinase family	1524.04	-1.01224	0.216367	-4.67836	2.89181e-06	4.0734e-05
AT5G41180	leucine-rich repeat transmembrane protein kinase family protein	468.873	-1.00298	0.214456	-4.67687	2.91286e-06	4.10039e-05
AT5G22500	fatty acid reductase 1	3291.32	0.987875	0.211338	4.67439	2.94827e-06	4.14753e-05
AT3G17040	high chlorophyll fluorescent 107	2416.53	-1.55001	0.331751	-4.67222	2.9796e-06	4.18887e-05
AT4G28080	Tetratricopeptide repeat (TPR)-like superfamily protein	28204.4	-2.13089	0.456114	-4.67183	2.98532e-06	4.1942e-05
AT1G17530	translocase of inner mitochondrial membrane 23	2109.43	1.2868	0.275486	4.67101	2.99716e-06	4.2081e-05
AT3G21070	NAD kinase 1	1091.88	-0.840616	0.179998	-4.67015	3.00983e-06	4.22313e-05
AT2G47600	magnesium/proton exchanger	1520.5	0.933768	0.20004	4.66791	3.04284e-06	4.26668e-05
AT4G03020	transducin family protein / WD-40 repeat family protein	2200.26	-0.810441	0.17363	-4.66764	3.04683e-06	4.26951e-05
AT3G10640	SNF7 family protein	777.899	-1.0107	0.216563	-4.66699	3.05649e-06	4.28027e-05
AT4G34390	extra-large GTP-binding protein 2	2188.24	-1.26388	0.27082	-4.66685	3.05853e-06	4.28036e-05
AT1G30420	multidrug resistance-associated protein 12	1543.86	-1.81676	0.389366	-4.66595	3.07202e-06	4.29645e-05
AT1G49010	Duplicated homeodomain-like superfamily protein	235.089	-1.2581	0.269682	-4.66514	3.08407e-06	4.31052e-05
AT5G65760	Serine carboxypeptidase S28 family protein	1071.61	1.3076	0.280336	4.66442	3.09492e-06	4.32289e-05
AT1G12320	ankyrin repeat/KH domain protein (DUF1442)	118.777	-1.65611	0.355112	-4.66361	3.10707e-06	4.33706e-05
AT1G35210	hypothetical protein	117.115	-1.88059	0.403415	-4.66167	3.1366e-06	4.37545e-05
AT5G54710	Ankyrin repeat family protein	356.066	-2.35109	0.504449	-4.66071	3.15127e-06	4.39308e-05
AT1G08500	early nodulin-like protein 18	665.647	1.44205	0.309469	4.65976	3.16576e-06	4.41044e-05
AT1G49900	C2H2 type zinc finger transcription factor family	94.1119	-1.61002	0.345743	-4.6567	3.21318e-06	4.47362e-05
AT2G13820	Bifunctional inhibitor/lipid-transfer protein/seed storage 2S albumin superfamily protein	1380.43	1.40721	0.302208	4.65642	3.21756e-06	4.47423e-05
AT4G27280	Calcium-binding EF-hand family protein	1652.87	-1.04466	0.224348	-4.65641	3.21776e-06	4.47423e-05
AT5G51830	pfkB-like carbohydrate kinase family protein	3012.29	-1.69517	0.364112	-4.65562	3.23004e-06	4.48842e-05
AT3G59940	Galactose oxidase/kelch repeat superfamily protein	4026.71	0.978154	0.210111	4.65543	3.23311e-06	4.48981e-05
AT1G17620	Late embryogenesis abundant (LEA) hydroxyproline-rich glycoprotein family	4432.73	1.14474	0.245995	4.6535	3.26346e-06	4.52904e-05
AT2G20835	hypothetical protein	152.937	2.23307	0.480121	4.65106	3.30231e-06	4.58003e-05
AT1G67920	hypothetical protein	191.598	-1.65819	0.356652	-4.64931	3.33044e-06	4.61608e-05
AT5G41730	Protein kinase family protein	10.3531	-6.62861	1.42605	-4.64825	3.34768e-06	4.637e-05
AT5G56540	arabinogalactan protein 14	711.068	2.00821	0.432076	4.64782	3.35464e-06	4.64366e-05
AT1G30755	elongation factor G, putative (DUF668)	683.98	-1.14094	0.245505	-4.6473	3.36313e-06	4.65243e-05
AT2G01290	ribose-5-phosphate isomerase 2	921.797	-1.46821	0.316001	-4.64622	3.38074e-06	4.67381e-05
AT1G32900	UDP-Glycosyltransferase superfamily protein	600.039	-1.34611	0.289748	-4.64581	3.38747e-06	4.68012e-05
AT4G25700	beta-hydroxylase 1	2617.35	-1.2434	0.267721	-4.64438	3.411e-06	4.70961e-05
AT3G14330	Tetratricopeptide repeat (TPR)-like superfamily protein	556.501	-1.20106	0.258709	-4.6425	3.44211e-06	4.74954e-05
AT4G25290	DNA photolyase	385.983	-2.09313	0.450877	-4.64235	3.44469e-06	4.75006e-05
AT1G64650	Major facilitator superfamily protein	4204.29	1.09023	0.234884	4.64156	3.4579e-06	4.76524e-05
AT5G25265	Hyp O-arabinosyltransferase-like protein	4592.69	0.842148	0.181478	4.6405	3.47562e-06	4.78662e-05
AT2G29660	zinc finger (C2H2 type) family protein	2283.02	1.0535	0.227039	4.64017	3.48129e-06	4.78833e-05
AT4G01050	thylakoid rhodanese-like protein	6684.5	-0.843182	0.181711	-4.64023	3.48024e-06	4.78833e-05
AT5G18050	SAUR-like auxin-responsive protein family	227.188	1.90222	0.410038	4.63914	3.4986e-06	4.80907e-05
AT1G24150	formin homologue 4	772.734	-1.17057	0.25236	-4.63851	3.50929e-06	4.81764e-05
AT1G47580	Pentatricopeptide repeat (PPR) superfamily protein	202.83	-1.76091	0.379621	-4.63861	3.50761e-06	4.81764e-05
AT1G69440	Argonaute family protein	491.351	-1.52319	0.328407	-4.63812	3.51595e-06	4.82373e-05
AT5G25120	cytochrome p450, family 71, subfamily B, polypeptide 11	349.444	-1.16938	0.252143	-4.63777	3.52193e-06	4.82886e-05
AT1G17290	alanine aminotransferas	11648.7	-1.00918	0.217687	-4.63591	3.55377e-06	4.86942e-05
AT2G38390	Peroxidase superfamily protein	949.063	1.20674	0.260331	4.63541	3.56223e-06	4.87794e-05
AT1G59900	pyruvate dehydrogenase complex E1 alpha subunit	6492.49	1.10648	0.238773	4.63403	3.58615e-06	4.90757e-05
AT5G64570	beta-D-xylosidase 4	15170	1.05261	0.227159	4.6338	3.59019e-06	4.90999e-05
AT4G13810	receptor like protein 47	9.83107	-6.55605	1.41491	-4.63353	3.59488e-06	4.9133e-05
AT1G64720	Polyketide cyclase/dehydrase and lipid transport superfamily protein	25395	-0.80042	0.172887	-4.62972	3.66161e-06	5.00135e-05
AT5G15265	transmembrane protein	134.559	2.23252	0.482248	4.6294	3.66733e-06	5.006e-05
AT4G34710	arginine decarboxylase 2	118181	-1.57907	0.34111	-4.62921	3.6707e-06	5.00743e-05
AT3G56000	cellulose synthase like A14	111.494	1.56084	0.337478	4.62503	3.74537e-06	5.10608e-05
AT1G12910	Transducin/WD40 repeat-like superfamily protein	2074.61	1.3027	0.28179	4.62293	3.78353e-06	5.15486e-05
AT1G03940	HXXXD-type acyl-transferase family protein	492.905	-1.05258	0.227757	-4.62153	3.80926e-06	5.18663e-05
AT2G22900	Galactosyl transferase GMA12/MNN10 family protein	1212.37	0.972968	0.210548	4.62111	3.81691e-06	5.19379e-05
AT4G33790	Jojoba acyl CoA reductase-related male sterility protein	41.9581	2.07555	0.449203	4.62051	3.82798e-06	5.20558e-05
AT3G16520	UDP-glucosyl transferase 88A1	6543.68	-1.66868	0.361365	-4.61772	3.87974e-06	5.27264e-05
AT4G39030	MATE efflux family protein	944.992	-1.23459	0.267376	-4.61745	3.88488e-06	5.27631e-05
AT3G02340	RING/U-box superfamily protein	900.734	0.921658	0.199764	4.61373	3.95515e-06	5.36837e-05
AT5G08100	N-terminal nucleophile aminohydrolases (Ntn hydrolases) superfamily protein	1293.27	1.05504	0.228749	4.61224	3.9835e-06	5.40346e-05
AT4G09010	ascorbate peroxidase 4	1513.21	-1.01598	0.220341	-4.61094	4.00844e-06	5.43388e-05
AT5G63810	beta-galactosidase 10	2498.81	1.28954	0.279813	4.60859	4.05417e-06	5.49243e-05
AT3G10970	Haloacid dehalogenase-like hydrolase (HAD) superfamily protein	911.24	-1.02245	0.222035	-4.60491	4.12638e-06	5.58676e-05
AT4G36990	heat shock factor 4	2380.77	-0.799581	0.173704	-4.60312	4.16207e-06	5.63156e-05
AT4G01950	glycerol-3-phosphate acyltransferase 3	3017.21	0.927258	0.201462	4.60265	4.17151e-06	5.6408e-05
AT1G43000	PLATZ transcription factor family protein	18.347	-3.48806	0.757934	-4.60207	4.1832e-06	5.65307e-05
AT2G39700	expansin A4	10480.9	0.957996	0.208331	4.59844	4.25676e-06	5.74888e-05
AT1G08980	amidase 1	1417.15	1.0189	0.221593	4.59807	4.26413e-06	5.75165e-05
AT5G26820	iron-regulated protein 3	2033.39	-0.947631	0.206088	-4.59818	4.26191e-06	5.75165e-05
AT1G31280	Argonaute family protein	1577.6	-1.22901	0.267366	-4.59672	4.29184e-06	5.78543e-05
AT2G46220	DUF2358 family protein (DUF2358)	3529.34	0.999814	0.217525	4.59631	4.30035e-06	5.79329e-05
AT5G54960	pyruvate decarboxylase-2	3164.15	-1.10283	0.239982	-4.59546	4.31801e-06	5.81345e-05
AT5G25910	receptor like protein 52	158.524	-1.52837	0.332621	-4.59491	4.32929e-06	5.825e-05
AT1G33590	Leucine-rich repeat (LRR) family protein	7506.67	-1.29007	0.280818	-4.59397	4.34892e-06	5.84778e-05
AT4G27310	B-box type zinc finger family protein	1588.04	1.46496	0.319005	4.59228	4.38436e-06	5.89177e-05
AT5G47120	BAX inhibitor 1	6987.75	-1.28528	0.279922	-4.59156	4.3995e-06	5.90844e-05
AT5G06220	LETM1-like protein	2329.95	-1.26566	0.275672	-4.59117	4.40764e-06	5.91571e-05
AT1G15830	hypothetical protein	253.696	-2.21854	0.483292	-4.59048	4.4223e-06	5.93169e-05
AT1G69840	SPFH/Band 7/PHB domain-containing membrane-associated protein family	2374.56	-1.29179	0.281429	-4.59012	4.42991e-06	5.93822e-05
AT1G61430	S-locus lectin protein kinase family protein	244.988	-1.28682	0.280462	-4.58824	4.47005e-06	5.98831e-05
AT1G10970	zinc transporter	352.516	1.23945	0.270201	4.58712	4.49401e-06	6.01668e-05
AT2G47180	galactinol synthase 1	1575.27	-0.975562	0.2127	-4.58657	4.5058e-06	6.02873e-05
AT5G03490	UDP-Glycosyltransferase superfamily protein	811.164	-1.08857	0.237353	-4.58629	4.51186e-06	6.03311e-05
AT5G16540	zinc finger nuclease 3	466.986	-1.05059	0.229153	-4.58466	4.54725e-06	6.07668e-05
AT3G51330	Eukaryotic aspartyl protease family protein	652.912	1.02077	0.222704	4.58354	4.57175e-06	6.10564e-05
AT4G28720	Flavin-binding monooxygenase family protein	1211.49	1.05501	0.230193	4.58312	4.58082e-06	6.11067e-05
AT4G30825	Tetratricopeptide repeat (TPR)-like superfamily protein	679.292	-1.35057	0.294684	-4.58311	4.58116e-06	6.11067e-05
AT3G15356	Legume lectin family protein	8655.45	-1.32889	0.290015	-4.58213	4.60255e-06	6.13541e-05
AT5G36930	Disease resistance protein (TIR-NBS-LRR class) family	209.633	-1.61558	0.352978	-4.57701	4.71669e-06	6.28369e-05
AT5G12480	calmodulin-domain protein kinase 7	1965.49	-0.890022	0.194529	-4.57527	4.75605e-06	6.33223e-05
AT5G47880	eukaryotic release factor 1-1	2570.37	-0.864393	0.18902	-4.57303	4.80718e-06	6.39636e-05
AT3G57760	Protein kinase superfamily protein	112.269	-1.55233	0.339466	-4.57288	4.81069e-06	6.3971e-05
AT1G31540	Disease resistance protein (TIR-NBS-LRR class) family	546.144	-1.1799	0.258042	-4.5725	4.81941e-06	6.40474e-05
AT1G75180	Erythronate-4-phosphate dehydrogenase family protein	1408.24	0.975745	0.213486	4.57054	4.86471e-06	6.46098e-05
AT4G04570	cysteine-rich RLK (RECEPTOR-like protein kinase) 40	291.275	-1.12707	0.246712	-4.56836	4.91551e-06	6.52445e-05
AT2G37640	Barwin-like endoglucanases superfamily protein	12783.7	1.14073	0.24976	4.56731	4.94031e-06	6.55333e-05
AT2G47150	NAD(P)-binding Rossmann-fold superfamily protein	9.84178	-6.55445	1.43613	-4.56398	5.01926e-06	6.65399e-05
AT3G23580	ribonucleotide reductase 2A	472.148	-1.15507	0.253112	-4.56347	5.03148e-06	6.66609e-05
AT1G48260	CBL-interacting protein kinase 17	419.837	1.01551	0.222692	4.56013	5.11222e-06	6.76892e-05
AT1G67910	hypothetical protein	1505.06	1.63272	0.358105	4.55932	5.13195e-06	6.79088e-05
AT2G25510	transmembrane protein	27.1246	-4.60715	1.01053	-4.55917	5.1357e-06	6.79169e-05
AT1G06520	glycerol-3-phosphate acyltransferase 1	137.275	1.57496	0.345526	4.55816	5.16036e-06	6.81669e-05
AT5G39210	chlororespiratory reduction 7	135.533	-1.76194	0.386548	-4.55814	5.16091e-06	6.81669e-05
AT1G34420	leucine-rich repeat transmembrane protein kinase family protein	152.259	-1.58694	0.348207	-4.55748	5.17715e-06	6.83396e-05
AT2G28880	para-aminobenzoate (PABA) synthase family protein	495.554	-1.19561	0.262385	-4.5567	5.19637e-06	6.85515e-05
AT1G14930	Polyketide cyclase/dehydrase and lipid transport superfamily protein	334.238	1.07398	0.235836	4.5539	5.266e-06	6.94277e-05
AT1G49240	actin 8	41665.7	1.60257	0.352121	4.55119	5.33422e-06	7.02842e-05
AT4G19460	UDP-Glycosyltransferase superfamily protein	183.987	-1.67258	0.367544	-4.5507	5.34669e-06	7.04057e-05
AT1G77090	thylakoid lumenal protein (Mog1/PsbP/DUF1795-like photosystem II reaction center PsbP family protein)	272.632	-1.18386	0.260228	-4.5493	5.38242e-06	7.0833e-05
AT2G43235	phosphoribosylformylglycinamidine synthase	425.097	-1.45748	0.32046	-4.54807	5.41395e-06	7.12047e-05
AT5G25900	GA requiring 3	1223.39	-0.86791	0.19086	-4.54735	5.4325e-06	7.14052e-05
AT1G72910	Toll-Interleukin-Resistance (TIR) domain-containing protein	24.3807	-4.01386	0.882777	-4.54685	5.4454e-06	7.15313e-05
AT1G15020	quiescin-sulfhydryl oxidase 1	1167.54	0.868347	0.190989	4.54659	5.45228e-06	7.15782e-05
AT1G75410	BEL1-like homeodomain 3	482.075	-1.0784	0.237261	-4.54521	5.48814e-06	7.19616e-05
AT3G54260	TRICHOME BIREFRINGENCE-LIKE 36	1142.31	1.11954	0.246307	4.54531	5.48532e-06	7.19616e-05
AT5G42200	RING/U-box superfamily protein	257.353	1.52642	0.336212	4.54003	5.62452e-06	7.3705e-05
AT2G37240	Thioredoxin superfamily protein	225.434	-1.35672	0.298979	-4.53783	5.68362e-06	7.44344e-05
AT2G22300	signal responsive 1	2056.78	-1.07129	0.236128	-4.5369	5.7086e-06	7.4658e-05
AT3G04350	vacuolar sorting-associated protein (DUF946)	4061.91	1.02197	0.225262	4.53681	5.71105e-06	7.4658e-05
AT4G31250	Leucine-rich repeat protein kinase family protein	206.18	1.41911	0.312791	4.53693	5.70778e-06	7.4658e-05
AT2G46790	pseudo-response regulator 9	315.051	-1.68125	0.370635	-4.53613	5.72945e-06	7.48533e-05
AT1G21450	SCARECROW-like 1	1305.28	-0.815274	0.179934	-4.53097	5.87128e-06	7.66137e-05
AT2G46660	cytochrome P450, family 78, subfamily A, polypeptide 6	188.719	1.82446	0.402662	4.53099	5.87066e-06	7.66137e-05
AT1G62480	Vacuolar calcium-binding protein-like protein	7678.07	1.45462	0.321064	4.53062	5.88108e-06	7.66952e-05
AT4G37890	Zinc finger (C3HC4-type RING finger) family protein	1577.65	0.902738	0.199374	4.52787	5.95812e-06	7.76531e-05
AT4G13790	SAUR-like auxin-responsive protein family	64.653	2.1071	0.465634	4.52523	6.03301e-06	7.85818e-05
AT3G23400	Plastid-lipid associated protein PAP / fibrillin family protein	1734.51	-1.16668	0.257883	-4.52406	6.06656e-06	7.89712e-05
AT2G30395	ovate family protein 17	58.5022	-2.01859	0.446357	-4.52236	6.11533e-06	7.95581e-05
AT5G56550	oxidative stress 3	354.064	1.30282	0.288103	4.52205	6.12424e-06	7.96262e-05
AT1G17100	SOUL heme-binding family protein	1508.11	-1.06674	0.23607	-4.51875	6.22061e-06	8.08305e-05
AT5G59750	monofunctional riboflavin biosynthesis protein RIBA 3	325.918	-1.05015	0.232651	-4.51384	6.36653e-06	8.26769e-05
AT5G54940	Translation initiation factor SUI1 family protein	4350.44	-1.46645	0.324906	-4.51345	6.37827e-06	8.27797e-05
AT3G59350	Protein kinase superfamily protein	6726.95	1.3328	0.295372	4.51228	6.41345e-06	8.31864e-05
AT4G13710	Pectin lyase-like superfamily protein	297.789	0.992546	0.219983	4.51193	6.42412e-06	8.32747e-05
AT5G47910	respiratory burst oxidase homologue D	3298.56	-1.38747	0.307602	-4.51061	6.46413e-06	8.37432e-05
AT3G50130	transmembrane protein, putative (DUF247)	56.1977	1.86299	0.413339	4.50716	6.57e-06	8.50638e-05
AT5G01240	like AUXIN RESISTANT 1	2477.23	1.289	0.286031	4.5065	6.59042e-06	8.52771e-05
AT4G22200	potassium transport 2/3	213.702	-1.97199	0.437744	-4.50489	6.64082e-06	8.58779e-05
AT4G28140	Integrase-type DNA-binding superfamily protein	108.878	-1.93562	0.429739	-4.50417	6.66338e-06	8.61181e-05
AT2G31110	trichome birefringence-like protein (DUF828)	423.144	1.20488	0.267527	4.50377	6.67593e-06	8.62287e-05
AT3G12200	NIMA-related kinase 7	851.345	-0.978324	0.217333	-4.50149	6.74775e-06	8.70945e-05
AT5G67020	hypothetical protein	438.245	1.22067	0.271176	4.50139	6.75101e-06	8.70945e-05
AT3G04640	glycine-rich protein	293.856	-1.6211	0.36022	-4.50031	6.7854e-06	8.7486e-05
AT3G23920	beta-amylase 1	7093.33	-1.40489	0.312191	-4.5001	6.79209e-06	8.752e-05
AT2G30100	pentatricopeptide (PPR) repeat-containing protein	432.904	-1.0759	0.239159	-4.49867	6.83787e-06	8.80574e-05
AT5G66600	electron transporter, putative (Protein of unknown function, DUF547)	304.107	-1.03472	0.230018	-4.49844	6.8455e-06	8.81033e-05
AT5G26960	Galactose oxidase/kelch repeat superfamily protein	1410.74	0.962085	0.213879	4.49826	6.85124e-06	8.81246e-05
AT3G13470	TCP-1/cpn60 chaperonin family protein	4624.21	-1.42593	0.31701	-4.49807	6.85734e-06	8.81507e-05
AT5G02180	Transmembrane amino acid transporter family protein	61.0612	-1.65586	0.368146	-4.49783	6.86517e-06	8.81988e-05
AT1G66760	MATE efflux family protein	1656.07	-1.17272	0.260868	-4.49546	6.9419e-06	8.91317e-05
AT1G75780	tubulin beta-1 chain	2667.63	1.06741	0.237491	4.49455	6.97188e-06	8.94105e-05
AT5G05250	hypothetical protein	98.7908	1.50415	0.334657	4.4946	6.9702e-06	8.94105e-05
AT1G19530	DNA polymerase epsilon catalytic subunit A	1548.16	1.47334	0.327845	4.49403	6.98891e-06	8.95757e-05
AT1G74910	ADP-glucose pyrophosphorylase family protein	3378.91	0.970359	0.215957	4.4933	7.01286e-06	8.98294e-05
AT5G44670	glycosyltransferase family protein (DUF23)	1382.58	0.904885	0.201431	4.49227	7.0468e-06	9.02107e-05
AT1G45545	WEAK CHLOROPLAST MOVEMENT UNDER BLUE LIGHT-like protein (DUF827)	26.1701	-2.68978	0.598897	-4.49123	7.08135e-06	9.05994e-05
AT3G07040	NB-ARC domain-containing disease resistance protein	170.697	-1.16958	0.260498	-4.48977	7.12985e-06	9.1166e-05
AT4G31290	ChaC-like family protein	4469.93	1.41205	0.31459	4.48855	7.17083e-06	9.16357e-05
AT5G50210	quinolinate synthase	1648.84	-1.14541	0.255193	-4.4884	7.17591e-06	9.16465e-05
AT3G28760	3-dehydroquinate synthase	104.445	-1.39692	0.311294	-4.48744	7.20828e-06	9.20055e-05
AT1G08540	RNApolymerase sigma subunit 2	1693.9	-1.09471	0.244029	-4.48598	7.25784e-06	9.25835e-05
AT1G17470	developmentally regulated G-protein 1	3248.71	0.968234	0.215989	4.48279	7.36749e-06	9.39269e-05
AT5G05270	Chalcone-flavanone isomerase family protein	472.134	-2.02921	0.452789	-4.48157	7.40946e-06	9.44063e-05
AT5G39650	transmembrane protein, putative (DUF679)	30.7646	2.64745	0.590773	4.48132	7.41813e-06	9.4461e-05
AT2G20120	CONTINUOUS VASCULAR RING protein (DUF502)	2520.98	1.20595	0.269362	4.47707	7.56761e-06	9.63078e-05
AT3G54950	patatin-like protein 6	831.665	-0.846473	0.189124	-4.47577	7.61373e-06	9.68378e-05
AT5G53160	regulatory components of ABA receptor 3	2839.2	1.1692	0.261447	4.47202	7.74827e-06	9.8491e-05
AT4G28680	L-tyrosine decarboxylase	32.2202	-2.43178	0.544523	-4.46588	7.97392e-06	0.0001013
AT1G22690	Gibberellin-regulated family protein	244.518	-1.43907	0.322476	-4.46256	8.09871e-06	0.000102825
AT3G53010	carbohydrate esterase, putative (DUF303)	101.443	1.84174	0.412928	4.46019	8.18864e-06	0.000103905
AT2G37410	translocase inner membrane subunit 17-2	7916.01	1.07173	0.240596	4.45449	8.40914e-06	0.000106641
AT5G65600	Concanavalin A-like lectin protein kinase family protein	187.702	-1.28785	0.289296	-4.45168	8.52014e-06	0.000107985
AT1G32060	phosphoribulokinase	11476.5	-0.908016	0.204002	-4.45102	8.54643e-06	0.000108255
AT1G04350	2-oxoglutarate (2OG) and Fe(II)-dependent oxygenase superfamily protein	187.611	-1.26345	0.284043	-4.4481	8.66326e-06	0.000109646
AT3G07460	transmembrane protein, putative (Protein of unknown function, DUF538)	2834.81	1.22567	0.275554	4.44802	8.66637e-06	0.000109646
AT3G04220	Disease resistance protein (TIR-NBS-LRR class) family	120.853	-2.44666	0.550187	-4.44696	8.70942e-06	0.000110126
AT1G67710	response regulator 11	459.698	-0.994582	0.223678	-4.44648	8.7288e-06	0.000110306
AT5G47230	ethylene responsive element binding factor 5	943.035	-0.822946	0.185095	-4.44607	8.74544e-06	0.000110452
AT2G32280	GPI inositol-deacylase C, putative (DUF1218)	408.811	1.25842	0.283345	4.44129	8.94211e-06	0.00011287
AT1G80920	Chaperone DnaJ-domain superfamily protein	2084.82	1.20618	0.271699	4.43941	9.02052e-06	0.000113793
AT5G08050	wiskott-aldrich syndrome family protein, putative (DUF1118)	1540.26	-1.48829	0.335295	-4.43876	9.04788e-06	0.000114072
AT5G16830	syntaxin of plants 21	504.287	-1.16282	0.261995	-4.43833	9.066e-06	0.000114234
AT1G30280	Chaperone DnaJ-domain superfamily protein	382.488	1.23537	0.27837	4.43786	9.08571e-06	0.000114415
AT5G22510	alkaline/neutral invertase	1845.93	-0.817097	0.184169	-4.43666	9.1366e-06	0.000114989
AT5G26340	Major facilitator superfamily protein	6389.68	-1.16021	0.261529	-4.43627	9.15326e-06	0.000115132
AT5G46080	Protein kinase superfamily protein	442.341	-0.949686	0.214116	-4.43539	9.19059e-06	0.000115534
AT1G32950	Subtilase family protein	82.1615	-1.65234	0.372628	-4.43428	9.23814e-06	0.000116065
AT5G66690	UDP-Glycosyltransferase superfamily protein	3728.03	1.14954	0.259256	4.434	9.24998e-06	0.000116146
AT3G28007	Nodulin MtN3 family protein	50.4951	-3.0662	0.691683	-4.43296	9.29495e-06	0.000116643
AT1G63110	GPI transamidase subunit PIG-U	1492.75	1.08547	0.244932	4.43173	9.34782e-06	0.000117238
AT3G45970	expansin-like A1	897.614	1.43084	0.32288	4.43147	9.35912e-06	0.000117312
AT2G35170	Histone H3 K4-specific methyltransferase SET7/9 family protein	344.075	1.00462	0.226795	4.42965	9.43859e-06	0.000118239
AT2G39130	Transmembrane amino acid transporter family protein	1275.1	1.01419	0.229019	4.4284	9.49343e-06	0.000118857
AT4G35350	xylem cysteine peptidase 1	5168.04	0.872241	0.197105	4.42527	9.6323e-06	0.000120526
AT3G14230	related to AP2 2	7123.85	0.977322	0.220863	4.42502	9.64327e-06	0.000120594
AT5G20635	guanine nucleotide-binding protein subunit gamma	131.494	1.61862	0.365847	4.4243	9.67548e-06	0.000120927
AT1G18900	Pentatricopeptide repeat (PPR) superfamily protein	1376.4	-1.23321	0.27876	-4.42393	9.69211e-06	0.000121065
AT3G47430	peroxin 11B	420.841	-1.32891	0.300469	-4.42278	9.74386e-06	0.000121641
AT3G03330	NAD(P)-binding Rossmann-fold superfamily protein	807.528	1.19946	0.271219	4.4225	9.75664e-06	0.00012173
AT2G17040	NAC domain containing protein 36	24.9409	-3.42205	0.773813	-4.42232	9.76469e-06	0.00012176
AT2G37200	Uncharacterized protein family (UPF0497)	1236.57	1.59992	0.36191	4.42077	9.83505e-06	0.000122511
AT5G49740	ferric reduction oxidase 7	147.499	-2.28226	0.516262	-4.42074	9.83623e-06	0.000122511
AT4G28480	DNAJ heat shock family protein	1425.12	-0.910214	0.206021	-4.41806	9.95907e-06	0.000123969
AT4G12030	bile acid transporter 5	90.302	1.69446	0.383552	4.41781	9.97045e-06	0.00012402
AT4G14465	AT-hook motif nuclear-localized protein 20	2182.5	1.24623	0.282098	4.41772	9.97463e-06	0.00012402
AT2G18940	Tetratricopeptide repeat (TPR)-like superfamily protein	1180.78	-1.24878	0.282782	-4.41604	1.00527e-05	0.000124848
AT3G44480	Disease resistance protein (TIR-NBS-LRR class) family	1835.71	-1.40455	0.318051	-4.4161	1.00497e-05	0.000124848
AT5G24100	Leucine-rich repeat protein kinase family protein	76.419	1.76357	0.399596	4.41338	1.01768e-05	0.000126317
AT3G55980	salt-inducible zinc finger 1	3273.54	-1.49146	0.338019	-4.41237	1.02245e-05	0.000126835
AT3G09450	fusaric acid resistance family protein	11.6818	-6.80022	1.54154	-4.41133	1.02736e-05	0.000127372
AT3G55120	Chalcone-flavanone isomerase family protein	578.621	-1.17471	0.266508	-4.40779	1.04429e-05	0.000129396
AT5G18280	apyrase 2	2006.53	0.789745	0.179237	4.40614	1.0523e-05	0.000130314
AT5G60980	Nuclear transport factor 2 (NTF2) family protein with RNA binding (RRM-RBD-RNP motifs) domain-containing protein	3707.25	0.901554	0.204685	4.4046	1.05979e-05	0.000131167
AT1G02260	Divalent ion symporter	486.836	0.898396	0.204042	4.403	1.06763e-05	0.000132061
AT3G10290	Nucleotide-sugar transporter family protein	99.2641	1.7042	0.38718	4.40157	1.07471e-05	0.000132861
AT5G66052	transmembrane protein	3739.32	1.52355	0.346155	4.40134	1.07582e-05	0.000132923
AT1G67330	glucuronoxylan 4-O-methyltransferase-like protein (DUF579)	1634.38	1.17941	0.268037	4.40017	1.08167e-05	0.000133516
AT5G44070	phytochelatin synthase 1 (PCS1)	1656.91	-0.886771	0.201533	-4.40013	1.08186e-05	0.000133516
AT1G70260	nodulin MtN21 /EamA-like transporter family protein	357.306	1.52238	0.346119	4.39842	1.09044e-05	0.000134421
AT5G15940	NAD(P)-binding Rossmann-fold superfamily protein	35.1805	-2.16547	0.492317	-4.39852	1.08989e-05	0.000134421
AT5G53170	FTSH protease 11	2518.2	-1.12439	0.255702	-4.39727	1.0962e-05	0.000135054
AT5G04410	NAC domain containing protein 2	4067.36	-0.953659	0.216894	-4.39689	1.09815e-05	0.000135217
[truncated: 3,199 more rows]

## Sheet: cis1_Blue vs cis1_Dark
gene_id	gene name	baseMean	log2FoldChange	l2fc StdError	Wald stat	pvalue	padj
[truncated: 7,987 more rows]

[truncated: 4 more sheets: WT_Blue vs c1c2_Blue, WT_Blue vs cis1_Blue, WT_D vs c1c2_Dark, WT_D vs cis1_Dark]
