# Supplementary material for: CRY2 interacts with CIS1 to regulate thermosensory flowering via FLM alternative splicing
Source: Nat Commun. 2022 Nov 17;13:7045. doi: 10.1038/s41467-022-34886-2 (PMC9671898; doi:10.1038/s41467-022-34886-2)
Supplement: Supplementary file 4 — Supplementary Data 2 [file 41467_2022_34886_MOESM4_ESM.xlsx]

## Sheet: WT_Blue vs WT_Dark
Chromosome	Site	Gene	gene name	PValue	FDR	WT_Blue avgSSE	WT_Dark avgSSE	delta SSE
1	11274126	AT1G31500	DNAse I-like superfamily protein	0.000126157	0.0474842	0.946667	0.623333	-0.323333
1	11557077	AT1G32120	serine/threonine-protein phosphatase 7 long form-like protein	1.58197e-05	0.0171619	0.68	0.97	0.29
1	1165801	AT1G04350	2-oxoglutarate (2OG) and Fe(II)-dependent oxygenase superfamily protein	7.46927e-05	0.0386448	0.863333	0.486667	-0.376667
1	12111594	AT1G33410	SUPPRESSOR OF AUXIN RESISTANCE1	3.71085e-05	0.0286887	0.88	1	0.12
1	1669527	AT1G05590	beta-hexosaminidase 2	4.232e-05	0.0295938	0.89	1	0.11
1	18786657	AT1G50710	HAUS augmin-like complex subunit	0.000127076	0.0474842	1	0.873333	-0.126667
1	20058913	AT1G53720	cyclophilin 59	3.27923e-06	0.00648709	0.92	0.55	-0.37
1	2048863	AT1G06680	photosystem II subunit P-1	1.56521e-05	0.0171619	0.283333	0	-0.283333
1	2050473	AT1G06690	NAD(P)-linked oxidoreductase superfamily protein	1.94097e-06	0.00435165	0.986667	0.89	-0.0966667
1	20862870	AT1G55810	uridine kinase-like 3	0.000102686	0.0451416	0.856667	0.526667	-0.33
1	21237949	AT1G56660	MAEBL domain protein	1.27122e-06	0.0035626	0.99	0.683333	-0.306667
1	22301108	AT1G60525	Natural antisense transcript overlaps with AT1G60530	3.27602e-06	0.00648709	0.686667	1	0.313333
1	22363492	AT1G60750	NAD(P)-linked oxidoreductase superfamily protein	5.10721e-06	0.00875006	0.82	1	0.18
1	22381479	AT1G60790	trichome birefringence-like protein (DUF828)	4.47585e-05	0.0295938	0.79	0.986667	0.196667
1	23319490	AT1G62960	ACC synthase 10	4.88834e-05	0.0295938	0.82	0.976667	0.156667
1	23685405	AT1G63830	PLAC8 family protein	3.19588e-05	0.026214	0.513333	0.76	0.246667
1	25080364	AT1G67120	midasin-like protein	0.000108016	0.0454072	0.99	0.8	-0.19
1	25194547	AT1G67300	Major facilitator superfamily protein	8.09669e-05	0.0400429	0.833333	1	0.166667
1	25747214	AT1G68568	Natural antisense transcript overlaps with AT1G68570	1.23357e-12	4.14849e-08	0.0333333	0.676667	0.643333
1	25747382	AT1G68568	Natural antisense transcript overlaps with AT1G68570	2.05322e-11	4.60332e-07	0.0333333	0.656667	0.623333
1	26161820	AT1G69570	Dof-type zinc finger DNA-binding family protein	2.88287e-06	0.00605943	0	0.206667	0.206667
1	26363923	AT1G70000	myb-like transcription factor family protein	3.92959e-07	0.00156894	0.0166667	0.143333	0.126667
1	26364045	AT1G70000	myb-like transcription factor family protein	2.24343e-05	0.0208679	0.966667	0.823333	-0.143333
1	26563188	AT1G70480	OBP32pep, putative (DUF220)	3.77085e-05	0.0288213	0.813333	0.97	0.156667
1	26912877	AT1G71410	ARM repeat superfamily protein	4.01838e-05	0.0295938	0	0.13	0.13
1	2746629	AT1G08630	threonine aldolase 1	2.38435e-09	2.67285e-05	0.32	0.00333333	-0.316667
1	2747889	AT1G08630	threonine aldolase 1	1.25706e-07	0.00060393	0.616667	0.986667	0.37
1	28315183	AT1G75450	cytokinin oxidase 5	8.55102e-05	0.0402741	0.396667	0.0833333	-0.313333
1	28612234	AT1G76260	DWD (DDB1-binding WD40 protein) hypersensitive to ABA 2	5.1826e-05	0.0295938	1	0.853333	-0.146667
1	2925264	AT1G09060	JmjC domain protein JMJ24	4.68879e-05	0.0295938	0.156667	0	-0.156667
1	2943226	AT1G09140	SERINE-ARGININE PROTEIN 30	4.67201e-06	0.00849296	0.5	0.203333	-0.296667
1	2943564	AT1G09140	SERINE-ARGININE PROTEIN 30	1.89836e-06	0.00435165	0.293333	0.623333	0.33
1	29908760	AT1G79500	Aldolase-type TIM barrel family protein	5.93537e-05	0.032683	0.95	0.73	-0.22
1	30383920	AT1G80840	WRKY DNA-binding protein 40	9.78453e-07	0.00329054	0.94	0.576667	-0.363333
1	30384767	AT1G80840	WRKY DNA-binding protein 40	5.15186e-05	0.0295938	0.93	0.666667	-0.263333
1	30384884	AT1G80840	WRKY DNA-binding protein 40	1.80316e-05	0.0181016	0.9	0.576667	-0.323333
1	30384993	AT1G80840	WRKY DNA-binding protein 40	2.47465e-05	0.0216207	0.92	0.61	-0.31
1	3290587	AT1G10090	Early-responsive to dehydration stress protein (ERD4)	0.00012692	0.0474842	0.02	0.163333	0.143333
1	3290886	AT1G10090	Early-responsive to dehydration stress protein (ERD4)	1.14838e-05	0.0141633	0.916667	0.596667	-0.32
1	3290975	AT1G10090	Early-responsive to dehydration stress protein (ERD4)	4.15666e-11	6.98943e-07	0.983333	0.63	-0.353333
1	329118	AT1G01950	armadillo repeat kinesin 2	1.0993e-05	0.0139507	1	0.876667	-0.123333
1	348879	AT1G02010	secretory 1A	4.81483e-05	0.0295938	1	0.79	-0.21
1	37203	AT1G01060	Homeodomain-like superfamily protein	1.21193e-06	0.00354411	0.976667	0.8	-0.176667
1	4345407	AT1G12750	RHOMBOID-like protein 6	9.0193e-05	0.0415506	0.0533333	0.263333	0.21
1	4471038	AT1G13120	nucleoporin GLE1-like protein	1.17189e-06	0.00354411	1	0.693333	-0.306667
1	5590524	AT1G16340	Aldolase superfamily protein	3.76359e-06	0.00703164	0.183333	0	-0.183333
1	5620166	AT1G16460	rhodanese homologue 2	3.39441e-06	0.00652309	0.86	0.976667	0.116667
1	5948052	AT1G17360	LOW protein: protein phosphatase 1 regulatory subunit-like protein	7.71069e-05	0.0389941	1	0.876667	-0.123333
1	6418558	AT1G18640	3-phosphoserine phosphatase	0.000112797	0.0465442	0.88	1	0.12
1	7088689	AT1G20450	Dehydrin family protein	3.91411e-05	0.0295801	0.126667	0	-0.126667
1	7215815	AT1G20770	coiled-coil protein	0.000128745	0.047708	0.896667	0.986667	0.09
1	7409848	AT1G21160	eukaryotic translation initiation factor 2 (eIF-2) family protein	7.40557e-05	0.0386123	1	0.88	-0.12
1	9052358	AT1G26170	ARM repeat superfamily protein	0.000143397	0.0499733	0.89	1	0.11
1	9641479	AT1G27700	Syntaxin/t-SNARE family protein	4.36372e-05	0.0295938	1	0.79	-0.21
1	9728207	AT1G27921	Natural antisense transcript overlaps with AT1G27920	2.01952e-05	0.0194047	0.336667	0.03	-0.306667
2	1032512	AT2G03390	uvrB/uvrC motif-containing protein	5.68521e-06	0.00889273	1	0.873333	-0.126667
2	11516892	AT2G26980	CBL-interacting protein kinase 3	3.9655e-07	0.00156894	0.986667	0.886667	-0.1
2	12669834	AT2G29630	thiaminC	7.675e-05	0.0389941	0.783333	0.366667	-0.416667
2	12835141	AT2G30070	potassium transporter 1	1.24448e-05	0.0149471	1	0.816667	-0.183333
2	1333703	AT2G04039	DUF2996 family protein	0.000120999	0.0468027	0.98	0.723333	-0.256667
2	13729566	AT2G32320	tRNAHis guanylyltransferase	0.000105873	0.0451776	0.98	0.74	-0.24
2	14206189	AT2G33540	C-terminal domain phosphatase-like 3	6.27494e-05	0.0337642	0.743333	0.966667	0.223333
2	14208049	AT2G33540	C-terminal domain phosphatase-like 3	0.000100008	0.0445202	0.863333	0.41	-0.453333
2	15421548	AT2G36790	UDP-glucosyl transferase 73C6	0.000119956	0.0468027	0.00333333	0.12	0.116667
2	15421619	AT2G36790	UDP-glucosyl transferase 73C6	4.5508e-05	0.0295938	0.00666667	0.136667	0.13
2	15853348	AT2G37840	Protein kinase superfamily protein	1.83603e-05	0.0181605	1	0.8	-0.2
2	16165171	AT2G38650	galacturonosyltransferase 7	1.09506e-07	0.000566568	0.893333	1	0.106667
2	16669290	AT2G39930	isoamylase 1	0.000134514	0.0484599	0.103333	0	-0.103333
2	17356388	AT2G41630	transcription factor IIB	5.56398e-06	0.00889273	0.836667	0.97	0.133333
2	17781818	AT2G42700	vesicle docking protein	0.000137434	0.0489091	1	0.88	-0.12
2	17783688	AT2G42710	Ribosomal protein L1p/L10e family	5.87402e-05	0.0326518	0.966667	0.81	-0.156667
2	18185878	AT2G43910	HARMLESS TO OZONE LAYER 1	1.08335e-05	0.0139507	0.973333	0.88	-0.0933333
2	18514636	AT2G44900	ARABIDILLO-1	0.000130703	0.0479703	0.103333	0	-0.103333
2	19319042	AT2G47010	calcium/calcium/calmodulin-dependent Serine/Threonine-kinase	1.71993e-07	0.000771217	0.87	0.323333	-0.546667
2	202129	AT2G01450	MAP kinase 17	1.10815e-08	9.3168e-05	0.123333	0.0166667	-0.106667
2	202226	AT2G01450	MAP kinase 17	1.69497e-09	2.28008e-05	0.863333	0.983333	0.12
2	6851468	AT2G15730	P-loop containing nucleoside triphosphate hydrolases superfamily protein	4.50744e-05	0.0295938	1	0.806667	-0.193333
2	699656	AT2G02570	nucleic acid binding/RNA binding protein	7.69366e-06	0.0110101	0.793333	0.393333	-0.4
2	7345197	AT2G16940	Splicing factor, CC1-like protein	8.37677e-05	0.0401284	0.86	0.616667	-0.243333
2	942836	AT2G03140	alpha/beta-Hydrolases superfamily protein	8.35365e-05	0.0401284	0.00666667	0.133333	0.126667
2	9625535	AT2G22650	FAD-dependent oxidoreductase family protein	0.000117962	0.0468027	0.98	0.753333	-0.226667
3	10256269	AT3G27690	photosystem II light harvesting complex protein 2.3	4.86884e-05	0.0295938	0.936667	0.78	-0.156667
3	10401204	NA		0.000124887	0.0474571	0.3	0.72	0.42
3	11291894	AT3G29390	RS2-interacting KH protein	2.36951e-05	0.021537	0.41	0.106667	-0.303333
3	1212735	AT3G04500	RNA-binding (RRM/RBD/RNP motifs) family protein	4.29315e-05	0.0295938	0.166667	0.503333	0.336667
3	16818543	AT3G45780	phototropin 1	7.71529e-17	5.1893e-12	0.0666667	0.696667	0.63
3	17307298	AT3G46980	phosphate transporter 4	9.45257e-06	0.0127156	0.436667	0.9	0.463333
3	17307301	AT3G46980	phosphate transporter 4	7.08001e-05	0.0372033	0.506667	0.1	-0.406667
3	17309325	AT3G46980	phosphate transporter 4	5.11151e-05	0.0295938	1	0.873333	-0.126667
3	17463574	AT3G47390	cytidine/deoxycytidylate deaminase family protein	4.13811e-05	0.0295938	0.836667	1	0.163333
3	18238463	AT3G49210	O-acyltransferase (WSD1-like) family protein	0.000115452	0.0468027	0.993333	0.87	-0.123333
3	1837054	AT3G06080	trichome birefringence-like protein (DUF828)	2.26488e-05	0.0208679	0.976667	0.816667	-0.16
3	18889285	AT3G50810	Uncharacterized protein family (UPF0497)	4.29408e-05	0.0295938	0.726667	0.956667	0.23
3	20512874	AT3G55320	P-glycoprotein 20	0.000103857	0.0451776	1	0.75	-0.25
3	20514854	AT3G55330	PsbP-like protein 1	0.000118444	0.0468027	0.143333	0.416667	0.273333
3	22144942	AT3G59950	Peptidase family C54 protein	4.69028e-05	0.0295938	0.986667	0.906667	-0.08
3	2435909	AT3G07630	arogenate dehydratase 2	0.000106378	0.0451776	0.99	0.883333	-0.106667
3	3132405	AT3G10130	SOUL heme-binding family protein	8.62843e-05	0.040302	0.836667	0.99	0.153333
3	3132410	AT3G10130	SOUL heme-binding family protein	1.30566e-05	0.0151412	0.14	0	-0.14
3	3706824	AT3G11720	Polyketide cyclase/dehydrase and lipid transport superfamily protein	4.16732e-05	0.0295938	1	0.816667	-0.183333
3	3730848	AT3G11820	syntaxin of plants 121	2.10687e-08	0.000157453	0.0366667	0.27	0.233333
3	4066291	AT3G12810	SNF2 domain-containing protein / helicase domain-containing protein	0.000105965	0.0451776	1	0.866667	-0.133333
3	4237201	AT3G13180	NOL1/NOP2/sun family protein / antitermination NusB domain-containing protein	3.31801e-05	0.0268879	0.863333	1	0.136667
3	4491823	AT3G13700	RNA-binding (RRM/RBD/RNP motifs) family protein	5.19189e-05	0.0295938	1	0.79	-0.21
3	462786	AT3G02300	Regulator of chromosome condensation (RCC1) family protein	5.84869e-05	0.0326518	0.546667	0.203333	-0.343333
3	488039	AT3G02380	CONSTANS-like 2	0.000134731	0.0484599	0.0333333	0.176667	0.143333
3	5129155	AT3G15220	Protein kinase superfamily protein	4.27016e-05	0.0295938	0.143333	0	-0.143333
3	5277629	AT3G15590	Tetratricopeptide repeat (TPR)-like superfamily protein	9.99336e-05	0.0445202	0.99	0.85	-0.14
3	5457469	AT3G16090	RING/U-box superfamily protein	0.000120694	0.0468027	1	0.896667	-0.103333
3	5500807	AT3G16230	Putative eukaryotic LigT	2.83673e-05	0.0241517	0.853333	0.993333	0.14
3	5684786	AT3G16690	Nodulin MtN3 family protein	8.56259e-05	0.0402741	0.993333	0.823333	-0.17
3	5842860	AT3G17120	transmembrane protein	4.86432e-06	0.00860985	1	0.833333	-0.166667
3	6455777	AT3G18750	with no lysine (K) kinase 6	2.95749e-05	0.0245581	0.966667	0.706667	-0.26
3	6765133	AT3G19510	Homeodomain-like protein with RING/FYVE/PHD-type zinc finger domain-containing protein	0.000133435	0.0484599	0.783333	1	0.216667
3	786585	AT3G03340	LUC7 related protein	5.04979e-08	0.000339649	1	0.886667	-0.113333
3	9067705	AT3G24840	Sec14p-like phosphatidylinositol transfer family protein	1.79521e-06	0.00431236	1	0.866667	-0.133333
3	91328	AT3G01300	Protein kinase superfamily protein	5.0559e-05	0.0295938	0.9	0.99	0.09
3	9233824	AT3G25470	bacterial hemolysin-like protein	1.48586e-05	0.0166565	0.896667	0.993333	0.0966667
3	9280104	AT3G25560	NSP-interacting kinase 2	6.91077e-05	0.0365999	0.973333	0.71	-0.263333
3	9528271	AT3G26070	Plastid-lipid associated protein PAP / fibrillin family protein	1.65292e-06	0.00421153	0.193333	0	-0.193333
4	10863561	AT4G20070	allantoate amidohydrolase	1.76251e-05	0.0181016	0.126667	0.00666667	-0.12
4	11200522	AT4G20930	6-phosphogluconate dehydrogenase family protein	8.342e-05	0.0401284	1	0.76	-0.24
4	12680815	AT4G24560	ubiquitin-specific protease 16	0.000106798	0.0451776	0.896667	0.996667	0.1
4	12943871	AT4G25290	DNA photolyase	3.46023e-05	0.0273806	0.423333	0.0466667	-0.376667
4	13119031	AT4G25770	alpha/beta-Hydrolases superfamily protein	0.000129094	0.047708	0.756667	0.983333	0.226667
4	13422369	AT4G26600	S-adenosyl-L-methionine-dependent methyltransferases superfamily protein	1.77851e-05	0.0181016	0.986667	0.783333	-0.203333
4	13541782	AT4G26965	NADH:ubiquinone oxidoreductase, 17.2kDa subunit	3.38302e-05	0.0270883	0.803333	1	0.196667
4	13556559	AT4G27000	RNA-binding (RRM/RBD/RNP motifs) family protein	6.85035e-06	0.0100164	0.05	0.17	0.12
4	13556637	AT4G27000	RNA-binding (RRM/RBD/RNP motifs) family protein	0.000121272	0.0468027	0.05	0.14	0.09
4	15853960	AT4G32850	nuclear poly(a) polymerase	4.9429e-05	0.0295938	0.0266667	0.273333	0.246667
4	15895194	AT4G32920	glycine-rich protein	1.42559e-05	0.0162517	0.96	0.69	-0.27
4	16056286	AT4G33310	hypothetical protein	7.5623e-05	0.0388275	0.25	0.06	-0.19
4	16947094	AT4G35780	ACT-like protein tyrosine kinase family protein	0.000139191	0.0491891	0.99	0.896667	-0.0933333
4	17054649	AT4G36050	endonuclease/exonuclease/phosphatase family protein	0.000116406	0.0468027	0.133333	0	-0.133333
4	17229736	AT4G36515	trichohyalin-like protein	5.54403e-05	0.0313354	0.35	0.816667	0.466667
4	17229824	AT4G36515	trichohyalin-like protein	1.63162e-05	0.0174195	0.306667	0.81	0.503333
4	17597776	AT4G37432	Natural antisense transcript overlaps with AT4G37430	8.86347e-06	0.0124055	0.293333	0.753333	0.46
4	17647184	AT4G37553	Natural antisense transcript overlaps with AT4G37550 and AT4G37560	6.74076e-08	0.000412167	0.0266667	0.57	0.543333
4	17647798	AT4G37553	Natural antisense transcript overlaps with AT4G37550 and AT4G37560	4.77514e-07	0.00178431	0.0566667	0.586667	0.53
4	17741520	AT4G37750	Integrase-type DNA-binding superfamily protein	7.78621e-05	0.0390821	1	0.85	-0.15
4	18278856	AT4G39270	Leucine-rich repeat protein kinase family protein	0.000104669	0.0451776	0.793333	0.513333	-0.28
4	2129465	AT4G04350	tRNA synthetase class I (I, L, M and V) family protein	2.61834e-05	0.0225781	0.943333	0.586667	-0.356667
4	5166371	AT4G08170	Inositol 1,3,4-trisphosphate 5/6-kinase family protein	0.00013123	0.0479703	0.876667	1	0.123333
4	695794	AT4G01610	Cysteine proteinases superfamily protein	1.2974e-05	0.0151412	0.736667	0.25	-0.486667
4	7519325	AT4G12790	P-loop containing nucleoside triphosphate hydrolases superfamily protein	0.0001236	0.0472348	0.863333	0.986667	0.123333
4	8482472	AT4G14770	TESMIN/TSO1-like CXC 2	4.41658e-05	0.0295938	1	0.733333	-0.266667
4	8482739	AT4G14770	TESMIN/TSO1-like CXC 2	2.7622e-06	0.00599307	1	0.726667	-0.273333
4	8976886	AT4G15765	FAD/NAD(P)-binding oxidoreductase family protein	5.09506e-05	0.0295938	0.623333	0.163333	-0.46
4	9013518	AT4G15880	Cysteine proteinases superfamily protein	9.14862e-08	0.00051278	0.99	0.773333	-0.216667
4	9579188	AT4G17020	transcription factor-like protein	5.97683e-05	0.032683	0.966667	0.613333	-0.353333
5	1521359	AT5G05140	Transcription elongation factor (TFIIS) family protein	5.84439e-06	0.00893395	0.263333	0.0466667	-0.216667
5	1521397	AT5G05140	Transcription elongation factor (TFIIS) family protein	9.34897e-05	0.0427763	0.666667	0.9	0.233333
5	15384760	AT5G38430	Ribulose bisphosphate carboxylase (small chain) family protein	9.01994e-09	8.66688e-05	0.936667	0.626667	-0.31
5	1574395	AT5G05310	TLC ATP/ADP transporter	0.000140366	0.0491891	0.0566667	0.406667	0.35
5	16379566	AT5G40880	WD-40 repeat family protein / zfwd3 protein (ZFWD3)	5.62221e-06	0.00889273	0.32	0	-0.32
5	16986195	AT5G42480	Chaperone DnaJ-domain superfamily protein	1.53388e-06	0.00412675	1	0.846667	-0.153333
5	17677200	AT5G43930	Transducin family protein / WD-40 repeat family protein	1.04319e-05	0.0137579	0.11	0	-0.11
5	18015626	NA		0.000135997	0.0486551	0.196667	0	-0.196667
5	18990494	AT5G46800	Mitochondrial substrate carrier family protein	8.64987e-07	0.00306205	0.896667	0.99	0.0933333
5	19006900	AT5G46840	RNA-binding (RRM/RBD/RNP motifs) family protein	0.000121773	0.0468027	0.793333	0.966667	0.173333
5	19084014	AT5G47020	MraZ	6.1114e-05	0.0331494	0.01	0.113333	0.103333
5	19551793	AT5G48220	Aldolase-type TIM barrel family protein	0.000119456	0.0468027	0.996667	0.886667	-0.11
5	19857246	AT5G48970	Mitochondrial substrate carrier family protein	2.14323e-05	0.0203033	0.996667	0.89	-0.106667
5	20322942	AT5G49950	alpha/beta-Hydrolases superfamily protein	7.84695e-05	0.0390953	0.876667	1	0.123333
5	2061135	AT5G06690	WCRKC thioredoxin 1	6.77731e-05	0.0361779	0.86	0.993333	0.133333
5	21238224	AT5G52300	CAP160 protein	3.6137e-05	0.0282625	0.99	0.77	-0.22
5	21360105	AT5G52660	Homeodomain-like superfamily protein	0.000117381	0.0468027	0.556667	0.183333	-0.373333
5	21360108	AT5G52660	Homeodomain-like superfamily protein	5.18802e-05	0.0295938	0.4	0.783333	0.383333
5	21948528	AT5G54080	homogentisate 1,2-dioxygenase	1.69062e-06	0.00421153	0.713333	0.19	-0.523333
5	22503926	AT5G55550	RNA-binding (RRM/RBD/RNP motifs) family protein	8.90282e-05	0.0412968	1	0.753333	-0.246667
5	24710949	AT5G61450	P-loop containing nucleoside triphosphate hydrolases superfamily protein	9.92228e-05	0.0445202	1	0.886667	-0.113333
5	25276884	AT5G62980	Dihydroneopterin aldolase	2.47126e-05	0.0216207	0.773333	0.976667	0.203333
5	25410186	AT5G63450	cytochrome P450, family 94, subfamily B, polypeptide 1	0.000140415	0.0491891	0	0.123333	0.123333
5	25427165	AT5G63520	F-box/LRR protein	6.25696e-06	0.00935206	1	0.72	-0.28
5	25524808	AT5G63780	RING/FYVE/PHD zinc finger superfamily protein	1.15816e-05	0.0141633	0.00333333	0.123333	0.12
5	26365687	AT5G65920	ARM repeat superfamily protein	4.51657e-05	0.0295938	0.11	0	-0.11
5	3423766	AT5G10830	S-adenosyl-L-methionine-dependent methyltransferases superfamily protein	5.02559e-05	0.0295938	0.00333333	0.103333	0.1
5	3493216	AT5G11030	aberrant root formation protein	0.000112196	0.0465442	0.983333	0.813333	-0.17
5	369082	AT5G01950	Leucine-rich repeat protein kinase family protein	4.82775e-05	0.0295938	0.616667	0.95	0.333333
5	3697801	AT5G11530	embryonic flower 1 (EMF1)	9.0376e-06	0.0124055	1	0.836667	-0.163333
5	3898794	AT5G12080	mechanosensitive channel of small conductance-like 10	0.000111403	0.04654	0.986667	0.89	-0.0966667
5	4094662	AT5G12950	proline-tRNA ligase (DUF1680)	2.47516e-05	0.0216207	0.86	0.993333	0.133333
5	4419920	AT5G13690	alpha-N-acetylglucosaminidase family / NAGLU family	2.95628e-05	0.0245581	0.896667	1	0.103333
5	4436186	AT5G13740	zinc induced facilitator 1	9.72071e-05	0.0441767	1	0.893333	-0.106667
5	4538746	AT5G14060	Aspartate kinase family protein	1.05556e-06	0.0033808	0.89	1	0.11
5	5327344	AT5G16280	Tetratricopeptide repeat (TPR)-like superfamily protein	1.7598e-05	0.0181016	1	0.893333	-0.106667
5	5660447	AT5G17230	PHYTOENE SYNTHASE	8.25905e-05	0.0401284	0.976667	0.92	-0.0566667
5	5832177	AT5G17700	MATE efflux family protein	0.000117479	0.0468027	0.96	0.596667	-0.363333
5	6290879	AT5G18860	inosine-uridine preferring nucleoside hydrolase family protein	0.000100611	0.0445202	0.34	0.0266667	-0.313333
5	6711314	AT5G19850	alpha/beta-Hydrolases superfamily protein	5.20372e-06	0.00875006	0.996667	0.89	-0.106667
5	6822186	AT5G20220	zinc knuckle (CCHC-type) family protein	8.41228e-05	0.0401284	0.15	0.513333	0.363333
5	7150583	AT5G21060	Glyceraldehyde-3-phosphate dehydrogenase-like family protein	4.0098e-05	0.0295938	0.83	1	0.17
5	9724318	AT5G27540	MIRO-related GTP-ase 1	2.00869e-05	0.0194047	0.993333	0.9	-0.0933333

## Sheet: c1c2_Blue vs c1c2_Dark
Chromosome	Site	Gene	gene name	PValue	FDR	c1c2_Blue avgSSE	c1c2_Dark avgSSE	deltaSSE
1	10109811	AT1G28960	nudix hydrolase homolog 15	9.19906e-05	0.0395639	0.68	0.916667	0.236667
1	11076819	AT1G31050	basic helix-loop-helix (bHLH) DNA-binding superfamily protein	8.3867e-05	0.0380327	0.78	1	0.22
1	11557160	AT1G32120	serine/threonine-protein phosphatase 7 long form-like protein	6.97141e-05	0.0349627	0.396667	0.723333	0.326667
1	11773118	AT1G32550	2Fe-2S ferredoxin-like superfamily protein	2.49402e-05	0.0212928	0.986667	0.776667	-0.21
1	11933729	AT1G32930	Galactosyltransferase family protein	2.33637e-05	0.0209677	1	0.696667	-0.303333
1	11968679	AT1G33050	hypothetical protein	2.95721e-05	0.0233564	0.0933333	0.3	0.206667
1	12170135	AT1G33560	Disease resistance protein (CC-NBS-LRR class) family	3.34962e-05	0.024807	0.98	0.796667	-0.183333
1	12736523	AT1G34750	Protein phosphatase 2C family protein	0.000133072	0.0493278	0.87	0.983333	0.113333
1	13670758	AT1G36310	S-adenosyl-L-methionine-dependent methyltransferases superfamily protein	8.77615e-05	0.0391233	0.863333	1	0.136667
1	17816023	AT1G48260	CBL-interacting protein kinase 17	7.98149e-05	0.037033	0.68	0.96	0.28
1	17951839	AT1G48550	Vacuolar protein sorting-associated protein 26	4.86532e-05	0.0305326	0.1	0.44	0.34
1	19385232	AT1G52100	Mannose-binding lectin superfamily protein	1.03225e-05	0.0123975	0.236667	0.0466667	-0.19
1	19454273	AT1G52220	CURVATURE THYLAKOID protein	2.97499e-05	0.0233564	0.876667	0.973333	0.0966667
1	19950814	AT1G53440	Leucine-rich repeat transmembrane protein kinase	2.28871e-09	1.9513e-05	0	0.136667	0.136667
1	19950952	AT1G53440	Leucine-rich repeat transmembrane protein kinase	2.62184e-09	1.98695e-05	0.983333	0.64	-0.343333
1	199889	AT1G01550	BPS1-like protein (DUF793)	3.44612e-06	0.00587616	0.606667	0.83	0.223333
1	20058807	AT1G53720	cyclophilin 59	2.97742e-05	0.0233564	0.94	0.64	-0.3
1	20058913	AT1G53720	cyclophilin 59	1.27478e-09	1.24211e-05	0.853333	0.35	-0.503333
1	20059002	AT1G53720	cyclophilin 59	2.68882e-18	1.83394e-13	0.913333	0.263333	-0.65
1	20216265	AT1G54150	E3 Ubiquitin ligase family protein	6.38563e-05	0.0341196	0.85	0.996667	0.146667
1	20241960	AT1G54210	Ubiquitin-like superfamily protein	3.11619e-05	0.0233564	0.876667	1	0.123333
1	21161271	AT1G56500	haloacid dehalogenase-like hydrolase family protein	3.03548e-05	0.0233564	0.126667	0.00666667	-0.12
1	21435252	AT1G57870	shaggy-like kinase 42	6.8085e-05	0.0349627	0.99	0.873333	-0.116667
1	2276133	AT1G07410	RAB GTPase homolog A2B	6.20637e-09	3.5276e-05	0.513333	1	0.486667
1	23180345	AT1G62600	Flavin-binding monooxygenase family protein	6.5532e-05	0.0341196	0.06	0.23	0.17
1	23250891	AT1G62780	dimethylallyl, adenosine tRNA methylthiotransferase	7.71295e-05	0.0362807	0.0466667	0.203333	0.156667
1	23685405	AT1G63830	PLAC8 family protein	1.88701e-05	0.0181275	0.526667	0.786667	0.26
1	2385888	AT1G07705	NOT2 / NOT3 / NOT5 family	9.78469e-05	0.0405675	0.126667	0	-0.126667
1	23944152	AT1G64460	phosphatidylinositol 4-kinase gamma-like protein	6.40472e-05	0.0341196	0.883333	0.99	0.106667
1	2398689	AT1G07740	Tetratricopeptide repeat (TPR)-like superfamily protein	0.000104344	0.0423623	0.36	0.0866667	-0.273333
1	24954803	AT1G66880	Protein kinase superfamily protein	6.46618e-06	0.00958766	0.933333	0.656667	-0.276667
1	25377815	AT1G67710	response regulator 11	4.88441e-07	0.00107466	0.493333	0.0233333	-0.47
1	25377917	AT1G67710	response regulator 11	9.64859e-06	0.0123198	0.52	0.923333	0.403333
1	25378098	AT1G67710	response regulator 11	9.84953e-07	0.00203575	0.273333	0.846667	0.573333
1	25746913	AT1G68570	Major facilitator superfamily protein	3.08415e-06	0.00553572	0.99	0.843333	-0.146667
1	25747006	AT1G68568	Natural antisense transcript overlaps with AT1G68570	4.15319e-07	0.00101169	0.966667	0.74	-0.226667
1	25747214	AT1G68568	Natural antisense transcript overlaps with AT1G68570	7.00509e-12	1.19447e-07	0.0266667	0.473333	0.446667
1	25747382	AT1G68568	Natural antisense transcript overlaps with AT1G68570	4.35114e-13	9.89245e-09	0.0266667	0.516667	0.49
1	26016647	AT1G69200	fructokinase-like protein	7.4285e-05	0.0354313	0.993333	0.88	-0.113333
1	26206098	AT1G69680	ran guanine nucleotide release factor, putative (Mog1/PsbP/DUF1795-like photosystem II reaction center PsbP family protein)	2.49323e-05	0.0212928	0.84	1	0.16
1	26363923	AT1G70000	myb-like transcription factor family protein	5.45305e-06	0.00844589	0.0466667	0.29	0.243333
1	26364045	AT1G70000	myb-like transcription factor family protein	6.09861e-05	0.0339579	0.946667	0.67	-0.276667
1	27118536	AT1G72060	serine-type endopeptidase inhibitor	3.54096e-05	0.024807	0.773333	0.94	0.166667
1	27339186	AT1G72600	hydroxyproline-rich glycoprotein family protein	1.34997e-06	0.00270812	0.0333333	0.216667	0.183333
1	2746629	AT1G08630	threonine aldolase 1	2.97886e-09	2.03176e-05	0.393333	0.0133333	-0.38
1	2747889	AT1G08630	threonine aldolase 1	6.86671e-07	0.0014636	0.556667	0.943333	0.386667
1	27988940	AT1G74460	GDSL-like Lipase/Acylhydrolase superfamily protein	0.000111869	0.0428661	0.863333	0.993333	0.13
1	2813551	AT1G08800	myosin-binding protein (Protein of unknown function, DUF593)	0.000108513	0.0423994	0.983333	0.843333	-0.14
1	28256079	AT1G75295	Natural antisense transcript overlaps with AT1G75290 and AT1G75300	7.3212e-05	0.0351655	0.133333	0	-0.133333
1	28779762	AT1G76690	12-oxophytodienoate reductase 2	1.12161e-05	0.0127501	0.64	0.91	0.27
1	29597190	AT1G78690	Phospholipid/glycerol acyltransferase family protein	5.37166e-05	0.0318452	0.06	0.326667	0.266667
1	29745581	AT1G79070	SNARE-associated protein-like protein	4.33548e-06	0.00704061	0.796667	1	0.203333
1	29773461	AT1G79150	binding protein	6.54959e-05	0.0341196	1	0.84	-0.16
1	30358295	AT1G80780	Polynucleotidyl transferase, ribonuclease H-like superfamily protein	9.22786e-05	0.0395639	0.476667	0.72	0.243333
1	30358378	AT1G80780	Polynucleotidyl transferase, ribonuclease H-like superfamily protein	0.0001075	0.0423994	0.43	0.683333	0.253333
1	30384767	AT1G80840	WRKY DNA-binding protein 40	6.18835e-05	0.0339579	0.943333	0.673333	-0.27
1	30384993	AT1G80840	WRKY DNA-binding protein 40	5.24349e-08	0.00018823	0.953333	0.593333	-0.36
1	3290587	AT1G10090	Early-responsive to dehydration stress protein (ERD4)	3.53902e-07	0.000928394	0.00666667	0.173333	0.166667
1	3290975	AT1G10090	Early-responsive to dehydration stress protein (ERD4)	5.57231e-06	0.00844589	0.97	0.753333	-0.216667
1	3652235	AT1G10930	DNA helicase (RECQl4A)	2.36756e-05	0.0209717	1	0.786667	-0.213333
1	456646	AT1G02305	Cysteine proteinases superfamily protein	6.16751e-05	0.0339579	0	0.253333	0.253333
1	4819620	AT1G14070	fucosyltransferase 7 (FUT7)	8.41999e-05	0.0380327	0.01	0.176667	0.166667
1	5941842	AT1G17350	NADH:ubiquinone oxidoreductase intermediate-associated protein 30	2.09283e-05	0.0195539	0.0166667	0.346667	0.33
1	603774	AT1G02750	Drought-responsive family protein	4.00545e-05	0.0263603	0.9	0.986667	0.0866667
1	6113513	AT1G17760	Tetratricopeptide repeat (TPR)-like superfamily protein	3.48034e-05	0.024807	1	0.87	-0.13
1	7390502	AT1G21110	O-methyltransferase family protein	9.16699e-05	0.0395639	0.946667	0.766667	-0.18
1	7909291	AT1G22403	other_RNA	3.85735e-05	0.026049	0.17	0.666667	0.496667
1	846536	AT1G03410	2-oxoglutarate (2OG) and Fe(II)-dependent oxygenase superfamily protein	9.40459e-06	0.0123198	0.156667	0	-0.156667
1	8964925	AT1G25530	Transmembrane amino acid transporter family protein	1.55755e-05	0.0159666	1	0.85	-0.15
1	9098940	AT1G26300	BSD domain-containing protein	2.70794e-05	0.0222527	0.873333	1	0.126667
1	9145300	AT1G26440	ureide permease 5	9.17534e-05	0.0395639	0.0366667	0.226667	0.19
1	9797425	AT1G28090	Polynucleotide adenylyltransferase family protein	5.30195e-05	0.0317215	0.846667	1	0.153333
2	12598300	AT2G29340	NAD-dependent epimerase/dehydratase family protein	9.81493e-06	0.0123198	0.0533333	0.333333	0.28
2	12880156	AT2G30170	Protein phosphatase 2C family protein	8.1631e-05	0.0376198	0.503333	0.856667	0.353333
2	14313700	AT2G33835	Zinc finger C-x8-C-x5-C-x3-H type family protein	3.49774e-05	0.024807	1	0.8	-0.2
2	14438452	AT2G34190	Xanthine/uracil permease family protein	7.27642e-05	0.0351655	0.82	0.99	0.17
2	15229333	AT2G36320	A20/AN1-like zinc finger family protein	1.17562e-05	0.0129644	0.223333	0.06	-0.163333
2	1645671	AT2G04690	Pyridoxamine 5-phosphate oxidase family protein	7.92666e-05	0.0370305	0.87	0.97	0.1
2	16476394	AT2G39470	PsbP-like protein 2	1.95537e-06	0.00360453	0.883333	1	0.116667
2	16476476	AT2G39470	PsbP-like protein 2	1.64934e-06	0.00321413	0.73	0.956667	0.226667
2	17356388	AT2G41630	transcription factor IIB	1.06619e-05	0.012538	0.863333	0.97	0.106667
2	19308811	AT2G46990	indole-3-acetic acid inducible 20	6.1934e-05	0.0339579	0.836667	1	0.163333
2	19318526	AT2G47010	calcium/calcium/calmodulin-dependent Serine/Threonine-kinase	4.01941e-05	0.0263603	0.99	0.786667	-0.203333
2	202129	AT2G01450	MAP kinase 17	1.14992e-09	1.24211e-05	0.106667	0.0133333	-0.0933333
2	202226	AT2G01450	MAP kinase 17	1.06782e-08	5.60243e-05	0.88	0.983333	0.103333
2	4345755	AT2G11000	MAK10 homologue	4.45766e-05	0.0286829	0.963333	0.693333	-0.27
2	4345760	AT2G11000	MAK10 homologue	1.6657e-05	0.0162301	0.03	0.25	0.22
2	6834877	AT2G15695	peptide methionine sulfoxide reductase (Protein of unknown function DUF829, transmembrane 53)	9.4949e-06	0.0123198	0.903333	0.986667	0.0833333
2	7108595	AT2G16405	Transducin/WD40 repeat-like superfamily protein	1.6561e-05	0.0162301	0.89	1	0.11
2	7566439	AT2G17420	NADPH-dependent thioredoxin reductase A	6.45436e-05	0.0341196	0.0633333	0.256667	0.193333
2	8691081	AT2G20130	like COV 1	1.91784e-07	0.000611134	0.963333	0.713333	-0.25
3	10347381	AT3G27884	None	6.87595e-05	0.0349627	1	0.73	-0.27
3	1219683	AT3G04520	threonine aldolase 2	2.33203e-05	0.0209677	0.89	1	0.11
3	12592129	AT3G30841	Cofactor-independent phosphoglycerate mutase	2.08228e-05	0.0195539	1	0.8	-0.2
3	1454381	AT3G05160	Major facilitator superfamily protein	1.8222e-06	0.00345235	0.476667	0.87	0.393333
3	1596459	AT3G05510	Phospholipid/glycerol acyltransferase family protein	6.96049e-05	0.0349627	0.973333	0.793333	-0.18
3	16818543	AT3G45780	phototropin 1	8.95887e-05	0.0395639	0.276667	0.806667	0.53
3	17190286	AT3G46658	Natural antisense transcript overlaps with AT3G46660	1.22815e-08	5.98337e-05	0.766667	0.153333	-0.613333
3	18115140	AT3G48850	phosphate transporter 3	0.000117635	0.0443283	0.993333	0.846667	-0.146667
3	18239137	AT3G49210	O-acyltransferase (WSD1-like) family protein	1.32794e-05	0.0141521	0.976667	0.776667	-0.2
3	18383728	AT3G49600	ubiquitin-specific protease 26	3.60069e-05	0.024807	0.833333	1	0.166667
3	18880570	AT3G50790	esterase/lipase/thioesterase family protein	0.00011682	0.0442659	0.826667	0.99	0.163333
3	18881180	AT3G50790	esterase/lipase/thioesterase family protein	1.59241e-08	6.78823e-05	0.0266667	0.416667	0.39
3	18881202	AT3G50790	esterase/lipase/thioesterase family protein	3.01362e-07	0.000822187	0.926667	0.516667	-0.41
3	19431856	AT3G52430	alpha/beta-Hydrolases superfamily protein	9.81385e-05	0.0405675	0.816667	0.366667	-0.45
3	20240394	AT3G54670	Structural maintenance of chromosomes (SMC) family protein	4.2386e-05	0.0275331	0.89	1	0.11
3	20920641	AT3G56408	Natural antisense transcript overlaps with AT3G56410	2.47243e-08	9.82983e-05	0.336667	0.84	0.503333
3	20920732	AT3G56408	Natural antisense transcript overlaps with AT3G56410	4.38114e-07	0.00103041	0.39	0.866667	0.476667
3	21932648	AT3G59350	Protein kinase superfamily protein	5.28384e-09	3.27627e-05	0.303333	0.0733333	-0.23
3	21932971	AT3G59350	Protein kinase superfamily protein	9.39468e-06	0.0123198	0.643333	0.856667	0.213333
3	23392493	AT3G63340	kinase superfamily protein	0.000108787	0.0423994	0.82	0.97	0.15
3	242578	AT3G01650	RING domain ligase1	7.60145e-05	0.0360045	0.64	0.23	-0.41
3	2471896	AT3G07740	ADA2 2A	4.87942e-05	0.0305326	0.99	0.753333	-0.236667
3	301386	AT3G01850	Aldolase-type TIM barrel family protein	3.05371e-05	0.0233564	0.143333	0.673333	0.53
3	3165982	AT3G10230	lycopene cyclase	1.56542e-08	6.78823e-05	0.00333333	0.116667	0.113333
3	3387837	AT3G10820	Transcription elongation factor (TFIIS) family protein	7.07674e-06	0.0102697	0.706667	1	0.293333
3	3730848	AT3G11820	syntaxin of plants 121	1.17848e-05	0.0129644	0.0933333	0.27	0.176667
3	541434	AT3G02555	hypothetical protein	9.74869e-06	0.0123198	0.85	1	0.15
3	5502496	AT3G16230	Putative eukaryotic LigT	0.000105579	0.0423994	0.94	0.643333	-0.296667
3	7057708	AT3G20240	Mitochondrial substrate carrier family protein	0.000110975	0.0427638	0.99	0.796667	-0.193333
3	8820836	AT3G24315	Sec20 family protein	7.31532e-05	0.0351655	0.736667	0.953333	0.216667
4	10261187	AT4G18640	Leucine-rich repeat protein kinase family protein	5.89341e-05	0.0334971	1	0.88	-0.12
4	10590289	AT4G19420	Pectinacetylesterase family protein	9.1789e-05	0.0395639	0.856667	0.976667	0.12
4	10773169	AT4G19830	FKBP-like peptidyl-prolyl cis-trans isomerase family protein	7.2811e-05	0.0351655	0.85	0.993333	0.143333
4	12613034	AT4G24380	dihydrofolate reductase	1.09575e-05	0.0126673	0.93	0.546667	-0.383333
4	12878145	AT4G25080	magnesium-protoporphyrin IX methyltransferase	0.000127859	0.0476543	0.693333	0.88	0.186667
4	13246836	AT4G26140	beta-galactosidase 12	0.000110126	0.0426776	0.86	0.993333	0.133333
4	13556559	AT4G27000	RNA-binding (RRM/RBD/RNP motifs) family protein	3.23721e-06	0.00566147	0.06	0.19	0.13
4	13556637	AT4G27000	RNA-binding (RRM/RBD/RNP motifs) family protein	4.32843e-06	0.00704061	0.04	0.16	0.12
4	13784470	AT4G27600	pfkB-like carbohydrate kinase family protein	7.22261e-05	0.0351655	0.956667	0.853333	-0.103333
4	1414617	AT4G03205	Coproporphyrinogen III oxidase	0.00010719	0.0423994	0.88	1	0.12
4	14606533	AT4G29870	Oligosaccharyltransferase complex/magnesium transporter family protein	3.92775e-07	0.000992208	0.106667	0	-0.106667
4	15483146	AT4G32010	HSI2-like 1	2.39468e-07	0.000710137	0.836667	1	0.163333
4	15483282	AT4G32010	HSI2-like 1	1.03607e-05	0.0123975	0.776667	0.963333	0.186667
4	15484207	AT4G32010	HSI2-like 1	1.97123e-07	0.000611134	0.83	0.996667	0.166667
4	15714124	AT4G32560	paramyosin-like protein	8.75185e-05	0.0391233	1	0.89	-0.11
4	17200273	AT4G36400	FAD-linked oxidases family protein	2.60468e-07	0.000740228	0.00333333	0.203333	0.2
4	17200379	AT4G36400	FAD-linked oxidases family protein	0.000127438	0.0476543	0.96	0.77	-0.19
4	17485615	AT4G37110	Zinc-finger domain of monoamine-oxidase A repressor R1	8.32288e-05	0.0380327	0.963333	0.66	-0.303333
4	17540530	AT4G37260	myb domain protein 73	5.1754e-05	0.0315173	0.12	0.00666667	-0.113333
4	17547901	AT4G37280	MRG family protein	3.99404e-05	0.0263603	1	0.856667	-0.143333
4	18266190	AT4G39230	NmrA-like negative transcriptional regulator family protein	1.2904e-05	0.0139703	0.873333	0.993333	0.12
4	2760739	AT4G05450	mitochondrial ferredoxin 1	4.79028e-06	0.00759827	0	0.283333	0.283333
4	7175409	AT4G11960	PGR5-like B	0.000113456	0.0432312	0.89	1	0.11
4	7208515	AT4G12020	protein kinase family protein	1.55961e-05	0.0159666	0.73	0.99	0.26
5	12665	AT5G01030	enolase, putative (DUF3527)	5.84289e-05	0.0334891	0.973333	0.73	-0.243333
5	15384760	AT5G38430	Ribulose bisphosphate carboxylase (small chain) family protein	4.77289e-15	1.6277e-10	0.9	0.496667	-0.403333
5	15384984	AT5G38430	Ribulose bisphosphate carboxylase (small chain) family protein	3.76458e-11	5.13534e-07	0.966667	0.793333	-0.173333
5	16379566	AT5G40880	WD-40 repeat family protein / zfwd3 protein (ZFWD3)	9.28104e-05	0.0395639	0.206667	0	-0.206667
5	17574380	AT5G43745	ion channel POLLUX-like protein, putative (DUF1012)	9.42592e-05	0.0396854	0.716667	0.966667	0.25
5	19398188	AT5G47910	respiratory burst oxidase homologue D	3.40228e-05	0.024807	0.00666667	0.136667	0.13
5	19398336	AT5G47910	respiratory burst oxidase homologue D	2.25381e-05	0.0207734	0.00666667	0.13	0.123333
5	19501444	AT5G48110	Terpenoid cyclases/Protein prenyltransferases superfamily protein	0.000106044	0.0423994	0.586667	0.893333	0.306667
5	19766550	AT5G48740	Leucine-rich repeat protein kinase family protein	3.42056e-05	0.024807	0.983333	0.566667	-0.416667
5	21335298	AT5G52570	beta-carotene hydroxylase 2	5.0918e-05	0.0314035	0.866667	1	0.133333
5	21641288	AT5G53340	Galactosyltransferase family protein	5.26235e-05	0.0317215	0.99	0.773333	-0.216667
5	21882579	AT5G53900	Serine/threonine-protein kinase WNK (With No Lysine)-like protein	6.22341e-05	0.0339579	0.173333	0.553333	0.38
5	21882590	AT5G53900	Serine/threonine-protein kinase WNK (With No Lysine)-like protein	3.10825e-05	0.0233564	0.693333	0.26	-0.433333
5	22726755	AT5G56140	RNA-binding KH domain-containing protein	1.5503e-07	0.0005287	0.846667	0.586667	-0.26
5	23335039	AT5G57620	myb domain protein 36	4.75835e-05	0.0303316	0.76	1	0.24
5	24091421	AT5G59790	UPSTREAM OF FLC protein (DUF966)	9.75888e-05	0.0405675	0.69	0.986667	0.296667
5	24254402	AT5G60250	zinc finger (C3HC4-type RING finger) family protein	5.6282e-05	0.03281	0.83	1	0.17
5	253185	AT5G01670	NAD(P)-linked oxidoreductase superfamily protein	0.000107571	0.0423994	0.9	0.993333	0.0933333
5	25736550	AT5G64360	Chaperone DnaJ-domain superfamily protein	3.72915e-05	0.025435	0.386667	0.85	0.463333
5	26421920	AT5G66070	RING/U-box superfamily protein	2.59416e-08	9.82983e-05	0.01	0.21	0.2
5	26665750	AT5G66790	Protein kinase superfamily protein	9.40212e-05	0.0396854	0	0.253333	0.253333
5	2736277	AT5G08470	peroxisome 1	2.55991e-05	0.0212928	1	0.893333	-0.106667
5	3856316	AT5G11950	Putative lysine decarboxylase family protein	6.42991e-05	0.0341196	0.893333	0.986667	0.0933333
5	4050055	AT5G12480	calmodulin-domain protein kinase 7	4.81148e-07	0.00107466	0.803333	0.973333	0.17
5	4050242	AT5G12480	calmodulin-domain protein kinase 7	0.000101114	0.0412969	0.283333	0.09	-0.193333
5	4746725	AT5G14710	proteasome assembly chaperone-like protein	3.57956e-05	0.024807	1	0.86	-0.14
5	5329675	AT5G16280	Tetratricopeptide repeat (TPR)-like superfamily protein	0.000100696	0.0412969	0.976667	0.653333	-0.323333
5	5583627	AT5G16990	Zinc-binding dehydrogenase family protein	9.93442e-06	0.0123198	0.976667	0.77	-0.206667
5	5774162	AT5G17520	root cap 1 (RCP1)	2.51797e-05	0.0212928	1	0.846667	-0.153333
5	5821198	AT5G17670	alpha/beta-Hydrolases superfamily protein	5.11068e-05	0.0314035	0.753333	0.95	0.196667
5	589588	AT5G02620	ankyrin-like1	6.9227e-05	0.0349627	0	0.156667	0.156667
5	6470290	AT5G19240	Glycoprotein membrane precursor GPI-anchored	3.06238e-05	0.0233564	0.97	0.866667	-0.103333
5	6710457	AT5G19850	alpha/beta-Hydrolases superfamily protein	1.56843e-05	0.0159666	0.00333333	0.163333	0.16
5	7209764	AT5G21222	protein kinase family protein	5.416e-05	0.0318452	0.97	0.733333	-0.236667
5	759053	AT5G03190	peptide upstream protein	8.03648e-06	0.0114195	0	0.113333	0.113333
5	900026	AT5G03555	permease, cytosine/purines, uracil, thiamine, allantoin family protein	1.59535e-05	0.0160018	0.03	0.22	0.19
5	9356305	AT5G26622	Beta-galactosidase related protein	5.8046e-05	0.0334891	0.0233333	0.14	0.116667
5	9675186	AT5G27390	tagatose-6-phosphate ketose/aldose isomerase, putative (Mog1/PsbP/DUF1795-like photosystem II reaction center PsbP family protein)	2.55414e-05	0.0212928	0.993333	0.896667	-0.0966667
5	9821811	AT5G27730	heparan-alpha-glucosaminide N-acetyltransferase-like protein (DUF1624)	7.25184e-05	0.0351655	0.866667	1	0.133333

## Sheet: cis1_Blue vs cis1_Dark
Chromosome	Site	Gene	gene name	PValue	FDR	cis1_Blue avgSSE	cis1_Dark avg SSE	delta SSE
1	10042672	AT1G28570	SGNH hydrolase-type esterase superfamily protein	0.000167186	0.0259261	0.97	0.8	-0.17
1	1010118	AT1G03940	HXXXD-type acyl-transferase family protein	3.40573e-07	0.000469147	0.14	0.66	0.52
1	1010248	AT1G03940	HXXXD-type acyl-transferase family protein	3.95092e-05	0.0106728	0.13	0.466667	0.336667
1	1054385	AT1G04080	Tetratricopeptide repeat (TPR)-like superfamily protein	0.000184693	0.0277731	0.126667	0.426667	0.3
1	10561078	AT1G30090	Galactose oxidase/kelch repeat superfamily protein	0.000465741	0.0449259	0.903333	0.993333	0.09
1	10680377	AT1G30320	Remorin family protein	0.000357211	0.0392939	0.996667	0.873333	-0.123333
1	10766729	AT1G30450	cation-chloride co-transporter 1	0.000467546	0.0449887	0.986667	0.896667	-0.09
1	10774485	AT1G30460	cleavage and polyadenylation specificity factor 30	0.000330915	0.0375958	0.923333	0.636667	-0.286667
1	10791184	AT1G30480	D111/G-patch domain-containing protein	0.000297299	0.0357959	0.863333	0.983333	0.12
1	10817491	AT1G30540	Actin-like ATPase superfamily protein	0.000265578	0.0335734	0.793333	0.98	0.186667
1	10818615	AT1G30540	Actin-like ATPase superfamily protein	0.000140278	0.0236409	0.136667	0.00666667	-0.13
1	10883408	AT1G30680	toprim domain-containing protein	0.000425643	0.0430177	0.98	0.876667	-0.103333
1	10907239	AT1G30755	elongation factor G, putative (DUF668)	0.000450599	0.044153	0.976667	0.823333	-0.153333
1	11141925	AT1G31175	cytochrome C oxidase biogenesis Cmc1-like protein	0.000152241	0.0248148	0.72	0.98	0.26
1	11275916	AT1G31500	DNAse I-like superfamily protein	0.000524933	0.0478425	0.986667	0.793333	-0.193333
1	11454507	NA		9.58136e-05	0.0188036	0.0166667	0.113333	0.0966667
1	11604193	AT1G32200	phospholipid/glycerol acyltransferase family protein	0.000557674	0.0492917	0.946667	0.803333	-0.143333
1	11609226	AT1G32220	NAD(P)-binding Rossmann-fold superfamily protein	8.1204e-06	0.00379387	0.943333	0.75	-0.193333
1	11746485	AT1G32490	RNA helicase family protein	0.000244227	0.0318932	0.986667	0.88	-0.106667
1	12209144	AT1G33700	Beta-glucosidase, GBA2 type family protein	0.000324917	0.0374754	0.88	0.99	0.11
1	1241056	AT1G04550	AUX/IAA transcriptional regulator family protein	2.03142e-05	0.00738896	0.86	0.963333	0.103333
1	128478	AT1G01320	Tetratricopeptide repeat (TPR)-like superfamily protein	1.06953e-05	0.00461511	0.993333	0.896667	-0.0966667
1	12910802	AT1G35220	FAM91 carboxy-terminus protein	0.000127806	0.0221977	0.196667	0	-0.196667
1	12982204	AT1G35350	EXS (ERD1/XPR1/SYG1) family protein	0.000171772	0.0262853	1	0.893333	-0.106667
1	13053160	AT1G35470	SPla/RYanodine receptor (SPRY) domain-containing protein	0.000235521	0.0314661	0.99	0.876667	-0.113333
1	13078929	AT1G35515	high response to osmotic stress 10	4.50647e-05	0.0116784	0.206667	0.383333	0.176667
1	1554821	AT1G05320	myosin heavy chain, embryonic smooth protein	0.000524072	0.0478425	0.04	0.283333	0.243333
1	16276271	AT1G43190	polypyrimidine tract-binding protein 3	8.04008e-06	0.00379387	0.906667	0.983333	0.0766667
1	1631389	AT1G05520	Sec23/Sec24 protein transport family protein	8.06392e-06	0.00379387	0.98	0.87	-0.11
1	1652424	AT1G05570	callose synthase 1	3.42897e-05	0.00992064	0.893333	1	0.106667
1	1672115	AT1G05600	Tetratricopeptide repeat (TPR)-like superfamily protein	1.21333e-06	0.0011327	0.253333	0.783333	0.53
1	16979778	AT1G44910	pre-mRNA-processing protein 40A	0.000334258	0.0377592	0.883333	1	0.116667
1	1716080	AT1G05710	basic helix-loop-helix (bHLH) DNA-binding superfamily protein	0.000127386	0.0221802	0.19	0.0166667	-0.173333
1	1758263	AT1G05830	trithorax-like protein 2	0.000134717	0.0231664	0.85	1	0.15
1	1763343	AT1G05840	Eukaryotic aspartyl protease family protein	0.000205326	0.0292908	0.896667	0.993333	0.0966667
1	1763803	AT1G05840	Eukaryotic aspartyl protease family protein	0.000517145	0.0474605	0.71	0.926667	0.216667
1	1763952	AT1G05840	Eukaryotic aspartyl protease family protein	5.04264e-05	0.0123791	0.813333	0.963333	0.15
1	17734726	AT1G48090	calcium-dependent lipid-binding family protein	0.000295147	0.0356605	0.99	0.85	-0.14
1	17734822	AT1G48090	calcium-dependent lipid-binding family protein	5.11038e-05	0.0124534	0.996667	0.87	-0.126667
1	17855451	AT1G48320	Thioesterase superfamily protein	0.000407178	0.041846	0.93	0.753333	-0.176667
1	17902999	AT1G48430	Dihydroxyacetone kinase	0.000288796	0.035261	0.843333	0.973333	0.13
1	18187024	AT1G49180	protein kinase family protein	0.000217413	0.0301258	0.673333	0.976667	0.303333
1	18384472	AT1G49670	ARP protein (REF)	0.000227905	0.0309848	0.973333	0.876667	-0.0966667
1	18392663	AT1G49710	fucosyltransferase 12	2.98591e-05	0.00907359	0.953333	0.71	-0.243333
1	18529456	AT1G50030	target of rapamycin	0.000270597	0.0338724	0.826667	1	0.173333
1	18559011	AT1G50110	D-aminoacid aminotransferase-like PLP-dependent enzymes superfamily protein	1.96205e-05	0.00721215	1	0.743333	-0.256667
1	18565071	AT1G50120	immunoglobulin	0.000269377	0.0337805	0.01	0.143333	0.133333
1	18577642	AT1G50140	P-loop containing nucleoside triphosphate hydrolases superfamily protein	1.3889e-05	0.00570953	1	0.84	-0.16
1	18717877	AT1G50510	indigoidine synthase A family protein	2.79787e-06	0.0020321	0.896667	1	0.103333
1	18786402	AT1G50710	HAUS augmin-like complex subunit	3.1199e-05	0.00926374	0.816667	0.983333	0.166667
1	19385232	AT1G52100	Mannose-binding lectin superfamily protein	0.000233484	0.0313143	0.26	0.09	-0.17
1	19385479	AT1G52100	Mannose-binding lectin superfamily protein	0.000217684	0.0301258	0.603333	0.84	0.236667
1	19793300	AT1G53120	RNA-binding S4 domain-containing protein	0.000163752	0.0257383	1	0.896667	-0.103333
1	19793678	AT1G53120	RNA-binding S4 domain-containing protein	0.000218199	0.0301371	1	0.8	-0.2
1	19815353	AT1G53165	Protein kinase superfamily protein	0.000100036	0.0193051	0.873333	1	0.126667
1	1989526	AT1G06500	hypothetical protein	0.000472193	0.0451523	0.45	0.803333	0.353333
1	19950952	AT1G53440	Leucine-rich repeat transmembrane protein kinase	1.7065e-07	0.000280173	0.986667	0.78	-0.206667
1	19951481	AT1G53440	Leucine-rich repeat transmembrane protein kinase	0.000237967	0.0315615	0.233333	0.573333	0.34
1	19951872	AT1G53450	epstein-barr nuclear antigen	3.58706e-05	0.0101716	0.79	0.976667	0.186667
1	199889	AT1G01550	BPS1-like protein (DUF793)	4.74286e-06	0.00276891	0.65	0.833333	0.183333
1	20058718	AT1G53720	cyclophilin 59	5.32253e-05	0.0127069	1	0.88	-0.12
1	20058913	AT1G53720	cyclophilin 59	1.84407e-07	0.000291167	0.78	0.33	-0.45
1	20059002	AT1G53720	cyclophilin 59	7.82162e-15	1.35848e-10	0.913333	0.276667	-0.636667
1	20248381	AT1G54220	Dihydrolipoamide acetyltransferase, long form protein	6.61309e-05	0.014539	0.966667	0.796667	-0.17
1	20255044	AT1G54250	RNA polymerase Rpb8	2.25162e-05	0.00769328	0.883333	0.99	0.106667
1	20426777	AT1G54730	Major facilitator superfamily protein	4.20508e-05	0.0111504	1	0.883333	-0.116667
1	20570481	AT1G55130	Endomembrane protein 70 protein family	0.00032286	0.0374754	0.873333	1	0.126667
1	20618149	AT1G55270	Galactose oxidase/kelch repeat superfamily protein	0.000374883	0.0402182	0.15	0	-0.15
1	20657896	AT1G55350	calpain-type cysteine protease family	1.22281e-06	0.0011327	1	0.896667	-0.103333
1	20724107	AT1G55510	branched-chain alpha-keto acid decarboxylase E1 beta subunit	9.69825e-05	0.018926	0.933333	0.71	-0.223333
1	20811231	AT1G55690	Sec14p-like phosphatidylinositol transfer family protein	0.000562942	0.0495194	0.993333	0.893333	-0.1
1	21008632	AT1G56145	Leucine-rich repeat transmembrane protein kinase	0.000359577	0.0393157	0.98	0.86	-0.12
1	21148718	AT1G56460	HIT zinc finger and PAPA-1-like domain-containing protein	2.61398e-05	0.00829228	0.86	1	0.14
1	21163416	AT1G56500	haloacid dehalogenase-like hydrolase family protein	0.000140539	0.0236409	0.96	0.723333	-0.236667
1	21167738	AT1G56510	Disease resistance protein (TIR-NBS-LRR class)	1.90482e-06	0.00163375	0.01	0.246667	0.236667
1	21333688	AT1G57600	MBOAT (membrane bound O-acyl transferase) family protein	0.000524298	0.0478425	0.983333	0.793333	-0.19
1	21405643	AT1G57790	F-box family protein	8.88819e-05	0.0180753	0.876667	1	0.123333
1	21491651	AT1G58060	RNA helicase family protein	0.000180965	0.0273904	0.973333	0.813333	-0.16
1	21550160	AT1G58200	MSCS-like 3	0.000200277	0.0290477	0.753333	0.966667	0.213333
1	21550243	AT1G58200	MSCS-like 3	3.13513e-05	0.00926839	0.863333	1	0.136667
1	21550777	AT1G58200	MSCS-like 3	0.000166913	0.0259261	1	0.89	-0.11
1	21593209	AT1G58250	HYPERSENSITIVE TO PI STARVATION 4	0.000389189	0.0410895	0.986667	0.803333	-0.183333
1	21665005	AT1G58350	Putative serine esterase family protein	0.00035863	0.0392983	0.586667	0.9	0.313333
1	21665031	AT1G58350	Putative serine esterase family protein	1.85103e-05	0.00687682	0.246667	0.02	-0.226667
1	21761055	AT1G58602	LRR and NB-ARC domains-containing disease resistance protein	0.000472752	0.0451523	0.99	0.86	-0.13
1	21939572	AT1G59710	actin cross-linking protein (DUF569)	8.65015e-05	0.0177796	0.576667	0.903333	0.326667
1	22027758	AT1G59840	cofactor assembly of complex C	0.000152774	0.0248148	0.963333	0.82	-0.143333
1	22053615	AT1G59900	pyruvate dehydrogenase complex E1 alpha subunit	0.00034968	0.0387181	0.82	0.936667	0.116667
1	22154355	AT1G60080	3-5-exoribonuclease family protein	0.000150017	0.024598	0.126667	0	-0.126667
1	22204472	AT1G60200	splicing factor PWI domain-containing protein / RNA recognition motif (RRM)-containing protein	8.82261e-07	0.000957708	0.02	0.336667	0.316667
1	22204553	AT1G60200	splicing factor PWI domain-containing protein / RNA recognition motif (RRM)-containing protein	1.20688e-07	0.000237602	0.06	0.35	0.29
1	22415168	AT1G60890	Phosphatidylinositol-4-phosphate 5-kinase family protein	0.000364971	0.0396182	1	0.866667	-0.133333
1	22629434	AT1G61340	F-box family protein	2.18487e-05	0.00763199	0.976667	0.753333	-0.223333
1	22629525	AT1G61340	F-box family protein	5.74037e-06	0.00309148	0.966667	0.723333	-0.243333
1	2276133	AT1G07410	RAB GTPase homolog A2B	1.08381e-09	3.96291e-06	0.47	0.986667	0.516667
1	23194060	AT1G62640	3-ketoacyl-acyl carrier protein synthase III	2.46494e-06	0.00192412	0.883333	0.976667	0.0933333
1	23467625	AT1G63260	tetraspanin10	8.26344e-05	0.0172398	0.983333	0.83	-0.153333
1	23522598	AT1G63430	Leucine-rich repeat protein kinase family protein	0.000525439	0.0478425	0.01	0.15	0.14
1	23664165	AT1G63770	Peptidase M1 family protein	0.00015244	0.0248148	0.496667	0.186667	-0.31
1	23664613	AT1G63770	Peptidase M1 family protein	0.000191957	0.0284954	0.453333	0.786667	0.333333
1	23739916	AT1G63970	isoprenoid F	0.000369864	0.0399696	0.99	0.906667	-0.0833333
1	23763691	AT1G64050	hypothetical protein	0.000223027	0.0305383	0.0233333	0.203333	0.18
1	24073602	AT1G64790	ILITYHIA	7.82269e-06	0.00379387	0.986667	0.866667	-0.12
1	24086818	AT1G64810	APO RNA-binding protein (DUF794)	0.000327748	0.0375737	0.983333	0.84	-0.143333
1	24162882	AT1G65040	RING/U-box superfamily protein	0.000258369	0.0331681	0.123333	0.35	0.226667
1	24162951	AT1G65040	RING/U-box superfamily protein	0.000331729	0.0375958	0.106667	0.316667	0.21
1	2464180	AT1G07940	GTP binding Elongation factor Tu family protein	4.2314e-06	0.00260961	0	0.106667	0.106667
1	24730448	AT1G66330	senescence-associated family protein	0.000174737	0.0265834	0.96	0.833333	-0.126667
1	24732265	AT1G66330	senescence-associated family protein	2.51169e-06	0.00193883	0.243333	0	-0.243333
1	24732377	AT1G66330	senescence-associated family protein	2.4088e-07	0.000363797	0.706667	1	0.293333
1	24903739	AT1G66760	MATE efflux family protein	8.246e-06	0.00379387	0.966667	0.866667	-0.1
1	24903830	AT1G66760	MATE efflux family protein	0.00042869	0.0430177	0.903333	0.766667	-0.136667
1	2490426	AT1G08030	tyrosylprotein sulfotransferase	4.24461e-06	0.00260961	0.986667	0.823333	-0.163333
1	25049076	AT1G67090	ribulose bisphosphate carboxylase small chain 1A	8.78484e-05	0.0180032	0.07	0.323333	0.253333
1	25194473	AT1G67300	Major facilitator superfamily protein	0.000539128	0.0482176	0.77	0.95	0.18
1	25378488	AT1G67710	response regulator 11	8.19094e-06	0.00379387	0.75	0.986667	0.236667
1	25378796	AT1G67710	response regulator 11	2.69124e-07	0.000389518	0.57	1	0.43
1	25746913	AT1G68570	Major facilitator superfamily protein	1.0224e-11	5.9191e-08	1	0.723333	-0.276667
1	25747006	AT1G68568	Natural antisense transcript overlaps with AT1G68570	0.000443953	0.0438902	0.953333	0.723333	-0.23
1	25747214	AT1G68568	Natural antisense transcript overlaps with AT1G68570	4.15619e-13	2.91608e-09	0.02	0.59	0.57
1	25747382	AT1G68568	Natural antisense transcript overlaps with AT1G68570	4.19742e-13	2.91608e-09	0.02	0.613333	0.593333
1	25915292	AT1G68920	basic helix-loop-helix (bHLH) DNA-binding superfamily protein	0.000196161	0.0288116	0.0266667	0.203333	0.176667
1	26206098	AT1G69680	ran guanine nucleotide release factor, putative (Mog1/PsbP/DUF1795-like photosystem II reaction center PsbP family protein)	0.000473146	0.0451523	0.936667	0.743333	-0.193333
1	26363923	AT1G70000	myb-like transcription factor family protein	1.68913e-19	1.17349e-14	0.0133333	0.306667	0.293333
1	26364045	AT1G70000	myb-like transcription factor family protein	1.89506e-14	2.63312e-10	0.97	0.68	-0.29
1	263644	AT1G01710	acyl-CoA thioesterase II	0.000207572	0.0294299	0.896667	0.986667	0.09
1	26468302	AT1G70280	NHL domain-containing protein	2.139e-05	0.00758405	1	0.883333	-0.116667
1	26536603	AT1G70410	beta carbonic anhydrase 4	0.000113172	0.0206695	0.32	0.59	0.27
1	26563110	AT1G70480	OBP32pep, putative (DUF220)	2.51499e-05	0.00812669	0.806667	0.96	0.153333
1	26563188	AT1G70480	OBP32pep, putative (DUF220)	2.80802e-06	0.0020321	0.786667	0.97	0.183333
1	26567543	AT1G70500	Pectin lyase-like superfamily protein	0.000112982	0.0206695	1	0.8	-0.2
1	26846018	AT1G71220	EMS-MUTAGENIZED BRI1 SUPPRESSOR 1	0.000234121	0.0313393	0.99	0.896667	-0.0933333
1	26859323	AT1G71240	chromosome-partitioning protein, putative (DUF639)	2.3182e-05	0.00774292	0.766667	1	0.233333
1	26864287	AT1G71270	Vps52 / Sac2 family	3.57644e-05	0.0101716	1	0.87	-0.13
1	27079148	AT1G71940	SNARE associated Golgi protein family	0.000566175	0.049664	1	0.896667	-0.103333
1	27324871	AT1G72560	ARM repeat superfamily protein	1.21124e-05	0.005131	0.796667	1	0.203333
1	27339186	AT1G72600	hydroxyproline-rich glycoprotein family protein	3.02697e-08	7.51045e-05	0.0133333	0.1	0.0866667
1	27346664	AT1G72640	NAD(P)-binding Rossmann-fold superfamily protein	5.1278e-06	0.00288018	0.633333	0.946667	0.313333
1	27346745	AT1G72640	NAD(P)-binding Rossmann-fold superfamily protein	4.65838e-05	0.0118114	0.606667	0.893333	0.286667
1	2738324	AT1G08620	Transcription factor jumonji (jmj) family protein / zinc finger (C5HC2 type) family protein	1.30614e-05	0.00543363	0.983333	0.8	-0.183333
1	27432679	AT1G72900	Toll-Interleukin-Resistance (TIR) domain-containing protein	9.57649e-05	0.0188036	0.936667	0.76	-0.176667
1	27432904	AT1G72900	Toll-Interleukin-Resistance (TIR) domain-containing protein	9.89526e-05	0.0192026	0.93	0.77	-0.16
1	2746629	AT1G08630	threonine aldolase 1	4.77214e-10	2.07209e-06	0.466667	0	-0.466667
1	27505093	AT1G73150	global transcription factor group E3	0.000541777	0.0483169	0	0.13	0.13
1	27661404	AT1G73590	Auxin efflux carrier family protein	0.000165183	0.0258937	0.99	0.876667	-0.113333
1	27740269	AT1G73760	RING/U-box superfamily protein	0.000359921	0.0393157	0.01	0.0966667	0.0866667
1	27807753	AT1G73960	TBP-associated factor 2	4.37164e-05	0.0114177	0.996667	0.846667	-0.15
1	27912545	AT1G74210	PLC-like phosphodiesterases superfamily protein	2.90867e-05	0.00894134	0.89	1	0.11
1	27984434	NA		0.000318597	0.0371639	0	0.153333	0.153333
1	28081065	AT1G74740	calcium-dependent protein kinase 30	7.72486e-05	0.0165129	0.89	0.993333	0.103333
1	28218146	AT1G75180	Erythronate-4-phosphate dehydrogenase family protein	1.3326e-08	3.70319e-05	0.463333	0.113333	-0.35
1	28218373	AT1G75180	Erythronate-4-phosphate dehydrogenase family protein	5.7265e-08	0.000117011	0.47	0.853333	0.383333
1	28256323	AT1G75295	Natural antisense transcript overlaps with AT1G75290 and AT1G75300	3.09812e-05	0.00926374	0.826667	1	0.173333
1	282848	AT1G01770	propionyl-CoA carboxylase	4.24325e-05	0.0112088	0.656667	0.303333	-0.353333
1	28683009	AT1G76440	HSP20-like chaperones superfamily protein	0.000156565	0.0249474	0.346667	0.113333	-0.233333
1	28948904	AT1G77030	putative DEAD-box ATP-dependent RNA helicase 29	5.1814e-05	0.0124989	0.953333	0.793333	-0.16
1	28952172	AT1G77060	Phosphoenolpyruvate carboxylase family protein	0.000124172	0.0218539	0.986667	0.87	-0.116667
1	29150526	AT1G77590	long chain acyl-CoA synthetase 9	4.29689e-06	0.00261858	0.99	0.843333	-0.146667
1	2922526	AT1G09060	JmjC domain protein JMJ24	0.000153787	0.0248213	0.983333	0.843333	-0.14
1	2923880	AT1G09060	JmjC domain protein JMJ24	0.000509997	0.0470532	0.943333	0.73	-0.213333
1	29293272	AT1G77890	DNA-directed RNA polymerase II protein	0.000508156	0.0469537	0.14	0	-0.14
1	29293278	AT1G77890	DNA-directed RNA polymerase II protein	9.64457e-05	0.0188743	0.81	1	0.19
1	2943226	AT1G09140	SERINE-ARGININE PROTEIN 30	1.55961e-05	0.00615631	0.546667	0.266667	-0.28
1	2943564	AT1G09140	SERINE-ARGININE PROTEIN 30	3.43812e-05	0.00992064	0.236667	0.49	0.253333
1	29597624	AT1G78690	Phospholipid/glycerol acyltransferase family protein	0.000149012	0.0245433	1	0.876667	-0.123333
1	29816606	AT1G79270	evolutionarily conserved C-terminal region 8	0.000172372	0.0263191	0.94	0.81	-0.13
1	29908760	AT1G79500	Aldolase-type TIM barrel family protein	0.000117592	0.0211097	0.91	0.71	-0.2
1	30010636	AT1G79750	NADP-malic enzyme 4	2.30325e-08	6.15438e-05	0.0166667	0.11	0.0933333
1	30048124	AT1G79880	RNA recognition motif (RRM)-containing protein	4.63382e-06	0.00275631	0.44	0.85	0.41
1	30174627	AT1G80245	Spc97 / Spc98 family of spindle pole body (SBP) component	0.000195664	0.0288097	0.833333	0.98	0.146667
1	30206888	AT1G80350	P-loop containing nucleoside triphosphate hydrolases superfamily protein	0.000200057	0.0290477	0.966667	0.853333	-0.113333
1	30306456	AT1G80620	S15/NS1, RNA-binding protein	0.000558389	0.0492922	0.856667	0.976667	0.12
1	30330391	AT1G80690	PPPDE putative thiol peptidase family protein	0.000106719	0.0201941	0.873333	1	0.126667
1	30358295	AT1G80780	Polynucleotidyl transferase, ribonuclease H-like superfamily protein	1.00512e-05	0.0044477	0.48	0.75	0.27
1	30358378	AT1G80780	Polynucleotidyl transferase, ribonuclease H-like superfamily protein	1.48841e-05	0.00603668	0.433333	0.716667	0.283333
1	30384330	AT1G80840	WRKY DNA-binding protein 40	0.00010222	0.0196174	0.936667	0.67	-0.266667
1	30384767	AT1G80840	WRKY DNA-binding protein 40	3.50615e-07	0.000469147	0.96	0.403333	-0.556667
1	30384884	AT1G80840	WRKY DNA-binding protein 40	0.000309171	0.0365912	0.926667	0.51	-0.416667
1	30384993	AT1G80840	WRKY DNA-binding protein 40	0.00050367	0.0467174	0.916667	0.596667	-0.32
1	30411680	AT1G80940	Snf1 kinase interactor-like protein	0.000389205	0.0410895	0.636667	0.856667	0.22
1	3076748	AT1G09530	phytochrome interacting factor 3	8.71392e-07	0.000957708	0.756667	0.37	-0.386667
1	3076808	AT1G09530	phytochrome interacting factor 3	6.8549e-10	2.80136e-06	0.12	0.526667	0.406667
1	3290108	AT1G10070	branched-chain amino acid transaminase 2	1.30787e-06	0.00119554	0.136667	0.01	-0.126667
1	3290975	AT1G10090	Early-responsive to dehydration stress protein (ERD4)	3.02747e-06	0.0021462	0.993333	0.886667	-0.106667
1	3677856	AT1G11020	RING/FYVE/PHD zinc finger superfamily protein	0.000257377	0.0331211	0.983333	0.856667	-0.126667
1	3916145	AT1G11650	RNA-binding (RRM/RBD/RNP motifs) family protein	5.14229e-06	0.00288018	0.0333333	0.0966667	0.0633333
1	3916232	AT1G11650	RNA-binding (RRM/RBD/RNP motifs) family protein	1.05177e-05	0.00456686	0.0333333	0.0966667	0.0633333
1	4159853	AT1G12250	Pentapeptide repeat-containing protein	0.000455228	0.0445438	0.956667	0.82	-0.136667
1	4200393	AT1G12350	4-phospho-panto-thenoylcysteine synthetase	8.0628e-06	0.00379387	0.99	0.796667	-0.193333
1	4203683	AT1G12360	Sec1/munc18-like (SM) proteins superfamily	0.000281624	0.0347518	0.843333	0.956667	0.113333
1	4303723	AT1G12640	MBOAT (membrane bound O-acyl transferase) family protein	0.00013597	0.0232666	0.983333	0.913333	-0.07
1	4439230	AT1G13000	transmembrane protein, putative (DUF707)	0.000393928	0.0410895	0.106667	0	-0.106667
1	4462812	AT1G13090	cytochrome P450, family 71, subfamily B, polypeptide 28	0.000285804	0.0351427	0.783333	0.93	0.146667
1	4795191	AT1G13990	plant/protein	2.34924e-05	0.00777184	0.873333	0.976667	0.103333
1	4862923	AT1G14230	GDA1/CD39 nucleoside phosphatase family protein	0.000539636	0.0482176	0.993333	0.89	-0.103333
1	4982237	AT1G14560	Mitochondrial substrate carrier family protein	2.28e-05	0.00769328	0.993333	0.856667	-0.136667
1	5054294	AT1G14690	microtubule-associated protein 65-7	0.000568805	0.0498317	0.89	1	0.11
1	5460690	AT1G15885	hypothetical protein	1.25171e-07	0.000237602	0.493333	0.91	0.416667
1	5460969	AT1G15885	hypothetical protein	4.74234e-05	0.0119371	0.656667	0.923333	0.266667
1	5471647	AT1G15930	Ribosomal protein L7Ae/L30e/S12e/Gadd45 family protein	0.000222688	0.0305383	0.66	0.456667	-0.203333
1	5723823	AT1G16720	high chlorophyll fluorescence phenotype 173	0.000328933	0.0375855	0.963333	0.856667	-0.106667
1	5923859	AT1G17290	alanine aminotransferas	8.50066e-07	0.000957708	0.973333	0.923333	-0.05
1	6041304	AT1G17580	myosin 1	0.000418435	0.0426246	0.85	1	0.15
1	6132881	AT1G17820	testis-expressed sequence 2-like protein (DUF2404)	0.000414628	0.0424234	0.946667	0.693333	-0.253333
1	6189908	AT1G17980	poly(A) polymerase 1	0.000238217	0.0315615	0.843333	0.973333	0.13
1	6300031	AT1G18300	nudix hydrolase homolog 4	1.6493e-05	0.00629748	0.953333	0.616667	-0.336667
1	6300366	AT1G18300	nudix hydrolase homolog 4	1.35871e-07	0.000242035	0.936667	0.473333	-0.463333
1	6534073	AT1G18910	zinc ion binding protein	0.000108831	0.0203796	0.973333	0.71	-0.263333
1	6578333	AT1G19050	response regulator 7	0.000153988	0.0248213	1	0.853333	-0.146667
1	66261	AT1G01140	CBL-interacting protein kinase 9	0.000251328	0.0326365	0.983333	0.873333	-0.11
1	7082226	AT1G20410	Pseudouridine synthase family protein	0.000354338	0.0391366	1	0.883333	-0.116667
1	7215729	AT1G20770	coiled-coil protein	0.000377158	0.0402849	0.143333	0.03	-0.113333
1	7395630	AT1G21120	O-methyltransferase family protein	5.87543e-05	0.0134271	0.98	0.793333	-0.186667
1	7411140	AT1G21160	eukaryotic translation initiation factor 2 (eIF-2) family protein	0.000331516	0.0375958	0.986667	0.866667	-0.12
1	7520430	AT1G21480	Exostosin family protein	0.000305945	0.0363332	0.903333	0.993333	0.09
1	7631961	AT1G21730	P-loop containing nucleoside triphosphate hydrolases superfamily protein	0.000117296	0.0211097	0.62	0.933333	0.313333
1	7779836	AT1G22060	sporulation-specific protein	0.000396465	0.0412329	1	0.876667	-0.123333
1	7888623	AT1G22330	RNA-binding (RRM/RBD/RNP motifs) family protein	2.11663e-05	0.00758405	0.953333	0.77	-0.183333
1	797127	AT1G03260	SNARE associated Golgi protein family	0.000182108	0.0274438	0.99	0.863333	-0.126667
1	7978309	AT1G22570	Major facilitator superfamily protein	0.000169576	0.0261218	0	0.216667	0.216667
1	7978463	AT1G22570	Major facilitator superfamily protein	0.000392423	0.0410895	0	0.183333	0.183333
1	8003418	AT1G22630	SSUH2-like protein	0.000344967	0.0387172	0.07	0.353333	0.283333
1	8003512	AT1G22630	SSUH2-like protein	4.34915e-06	0.00262738	0.0233333	0.21	0.186667
1	808228	AT1G03290	ELKS/Rab6-interacting/CAST family protein	4.03841e-06	0.00252757	0.87	1	0.13
1	8096542	AT1G22880	cellulase 5	2.0673e-06	0.00173038	0	0.14	0.14
1	8262208	AT1G23280	MAK16 protein-like protein	6.59852e-05	0.014539	0.96	0.806667	-0.153333
1	8683040	AT1G24490	OxaA/YidC-like membrane insertion protein	2.40786e-06	0.00191577	0.97	0.73	-0.24
1	907732	AT1G03630	protochlorophyllide oxidoreductase C	2.05404e-13	2.03857e-09	0.00333333	0.15	0.146667
1	907848	AT1G03630	protochlorophyllide oxidoreductase C	4.54684e-05	0.0116814	0.95	0.806667	-0.143333
1	909206	AT1G03630	protochlorophyllide oxidoreductase C	2.21433e-05	0.00769182	0	0.156667	0.156667
1	9185876	AT1G26580	ELM2 domain protein	0.000463174	0.0449259	0.723333	0.886667	0.163333
1	9209018	AT1G26640	Amino acid kinase family protein	0.000213129	0.030003	1	0.89	-0.11
1	9407943	AT1G27100	Actin cross-linking protein	5.40733e-06	0.00295798	0.98	0.9	-0.08
1	9423500	AT1G27120	Galactosyltransferase family protein	0.000343877	0.0386572	0.986667	0.783333	-0.203333
1	9598366	AT1G27595	symplekin	5.46976e-06	0.00296875	1	0.893333	-0.106667
1	9663969	AT1G27752	Ubiquitin system component Cue protein	0.000124254	0.0218539	0.02	0.173333	0.153333
1	9776512	AT1G28050	B-box type zinc finger protein with CCT domain-containing protein	0.000259662	0.0331681	0.883333	0.983333	0.1
2	10381914	AT2G24420	DNA repair ATPase-like protein	0.000104334	0.0198586	0.91	0.98	0.07
2	10970308	AT2G25730	zinc finger FYVE domain protein	0.000484095	0.0457572	0.973333	0.816667	-0.156667
2	11028615	AT2G25850	poly(A) polymerase 2	1.63671e-05	0.00629748	0.8	1	0.2
2	11093016	AT2G26030	F-box/RNI-like/FBD-like domains-containing protein	0.000357297	0.0392939	0.146667	0.0133333	-0.133333
2	11157247	AT2G26210	Ankyrin repeat family protein	1.86081e-06	0.00161595	0.89	0.986667	0.0966667
2	11291459	AT2G26550	heme oxygenase 2	8.95835e-05	0.018092	1	0.8	-0.2
2	11291530	AT2G26550	heme oxygenase 2	0.000314016	0.0369756	1	0.836667	-0.163333
2	11863177	AT2G27840	histone deacetylase-related / HD-like protein	0.000427235	0.0430177	0.906667	0.99	0.0833333
2	11878592	AT2G27900	coiled-coil protein	0.000324127	0.0374754	0.903333	0.613333	-0.29
2	11878597	AT2G27900	coiled-coil protein	0.000255428	0.0330311	0.0566667	0.313333	0.256667
2	11958017	AT2G28070	ABC-2 type transporter family protein	0.000529742	0.0479811	0.99	0.863333	-0.126667
2	12836448	AT2G30070	potassium transporter 1	3.17003e-05	0.00929247	0.81	1	0.19
2	13329576	AT2G31270	CDT1-like protein A	0.000320994	0.0373542	1	0.776667	-0.223333
2	1335342	AT2G04040	MATE efflux family protein	0.000369935	0.0399696	0.953333	0.806667	-0.146667
2	13689363	AT2G32240	early endosome antigen	5.82548e-05	0.0134011	0.913333	0.723333	-0.19
2	13811855	AT2G32530	cellulose synthase-like B3	0.00012024	0.0213643	0.93	0.666667	-0.263333
2	13933855	AT2G32840	proline-rich family protein	0.000445719	0.0439697	0.896667	1	0.103333
2	14041619	AT2G33110	vesicle-associated membrane protein 723	2.46073e-05	0.00802602	1	0.833333	-0.166667
2	14127496	AT2G33340	MOS4-associated complex 3B	0.000254932	0.0330311	0.97	0.92	-0.05
2	14271322	AT2G33740	Nitrogen regulatory PII-like, alpha/beta	0.000360994	0.039371	0.833333	0.966667	0.133333
2	14389804	AT2G34070	TRICHOME BIREFRINGENCE-LIKE 37	0.000318626	0.0371639	0.916667	0.803333	-0.113333
2	14969641	AT2G35630	ARM repeat superfamily protein	9.48211e-05	0.0188036	0.83	0.983333	0.153333
2	15091786	AT2G35940	BEL1-like homeodomain 1	3.68034e-05	0.0103216	0.683333	0.38	-0.303333
2	15229333	AT2G36320	A20/AN1-like zinc finger family protein	2.07769e-07	0.000320763	0.296667	0.0733333	-0.223333
2	15266322	AT2G36390	starch branching enzyme 2.1	0.000123683	0.0218539	0.88	1	0.12
2	15408803	AT2G36740	DNA binding protein SWC2	0.000162849	0.0256544	1	0.803333	-0.196667
2	15421619	AT2G36790	UDP-glucosyl transferase 73C6	1.73089e-15	4.42994e-11	0	0.283333	0.283333
2	15609826	AT2G37160	Transducin/WD40 repeat-like superfamily protein	0.000551657	0.0490093	0.963333	0.733333	-0.23
2	15748566	AT2G37520	Acyl-CoA N-acyltransferase with RING/FYVE/PHD-type zinc finger domain-containing protein	0.000116291	0.0209846	0.02	0.183333	0.163333
2	15748577	AT2G37520	Acyl-CoA N-acyltransferase with RING/FYVE/PHD-type zinc finger domain-containing protein	4.27137e-05	0.0112403	0.963333	0.763333	-0.2
2	15804225	AT2G37680	glucose-induced degradation-like protein	0.000486588	0.045868	0.876667	0.986667	0.11
2	16035624	AT2G38280	AMP deaminase, putative / myoadenylate deaminase	0.000318825	0.0371639	0.966667	0.876667	-0.09
2	16066865	AT2G38330	MATE efflux family protein	4.35917e-05	0.0114177	0.873333	1	0.126667
2	16277504	NA		2.69937e-06	0.00199503	0.483333	0.89	0.406667
2	1627955	AT2G04660	anaphase-promoting complex/cyclosome 2	0.000110806	0.020583	0.99	0.77	-0.22
2	16317912	AT2G39100	RING/U-box superfamily protein	0.000240432	0.0316354	1	0.833333	-0.166667
2	1645671	AT2G04690	Pyridoxamine 5-phosphate oxidase family protein	6.1371e-05	0.013888	0.836667	0.956667	0.12
2	16483550	AT2G39480	P-glycoprotein 6	0.000218704	0.0301469	0	0.12	0.12
2	16483690	AT2G39480	P-glycoprotein 6	0.000156151	0.0249386	0	0.11	0.11
2	16529070	AT2G39650	cruciferin (DUF506)	0.000373383	0.0402132	0.97	0.833333	-0.136667
2	16538106	AT2G39675	other_RNA	3.88073e-05	0.0105728	0.256667	0.78	0.523333
2	165428	AT2G01350	quinolinate phoshoribosyltransferase	8.125e-05	0.0170534	0.883333	0.98	0.0966667
2	16669290	AT2G39930	isoamylase 1	9.20477e-05	0.0183791	0.196667	0	-0.196667
2	16785972	AT2G40190	UDP-Glycosyltransferase superfamily protein	0.000423293	0.0430177	0.813333	1	0.186667
2	16786812	AT2G40190	UDP-Glycosyltransferase superfamily protein	6.75561e-07	0.000795479	0.713333	1	0.286667
2	16871447	AT2G40400	DUF399 family protein, putative (DUF399 and DUF3411)	0.00037513	0.0402182	0.94	0.803333	-0.136667
2	16977007	AT2G40700	P-loop containing nucleoside triphosphate hydrolases superfamily protein	2.34847e-05	0.00777184	0.97	0.743333	-0.226667
2	17016316	AT2G40770	RING-finger, DEAD-like helicase, PHD and SNF2 domain-containing protein	0.000473103	0.0451523	0.866667	1	0.133333
2	17113184	AT2G41000	Chaperone DnaJ-domain superfamily protein	0.000384902	0.0408873	0.88	0.6	-0.28
2	17131096	AT2G41070	Basic-leucine zipper (bZIP) transcription factor family protein	2.61363e-05	0.00829228	0.1	0.456667	0.356667
2	17320186	AT2G41520	Heat shock protein DnaJ with tetratricopeptide repeat-containing protein	6.22032e-05	0.0140307	1	0.89	-0.11
2	17320358	AT2G41520	Heat shock protein DnaJ with tetratricopeptide repeat-containing protein	0.000113355	0.0206695	1	0.886667	-0.113333
2	17376240	AT2G41680	NADPH-dependent thioredoxin reductase C	1.34625e-05	0.00556716	0.356667	0	-0.356667
2	17578286	AT2G42170	Actin family protein	0.00029572	0.0356677	1	0.863333	-0.136667
2	17647573	AT2G42380	Basic-leucine zipper (bZIP) transcription factor family protein	0.000171646	0.0262853	0.856667	0.993333	0.136667
2	17896614	AT2G43040	tetratricopeptide repeat (TPR)-containing protein	0.000530018	0.0479811	1	0.853333	-0.146667
2	17954747	AT2G43180	Phosphoenolpyruvate carboxylase family protein	0.000153238	0.0248157	0.75	1	0.25
2	18123415	AT2G43720	FAM136A-like protein (DUF842)	3.75007e-05	0.0103796	0.88	1	0.12
2	18190040	AT2G43920	S-adenosyl-L-methionine-dependent methyltransferases superfamily protein	0.000267822	0.0336923	0.696667	0.956667	0.26
2	18190340	AT2G43920	S-adenosyl-L-methionine-dependent methyltransferases superfamily protein	0.000213342	0.030003	0.826667	1	0.173333
2	1823304	AT2G05100	photosystem II light harvesting complex protein 2.1	8.07987e-06	0.00379387	0.366667	0.03	-0.336667
2	18305859	AT2G44290	Bifunctional inhibitor/lipid-transfer protein/seed storage 2S albumin superfamily protein	0.000516414	0.0474562	0.956667	0.843333	-0.113333
2	18332497	AT2G44420	protein N-terminal asparagine amidohydrolase family protein	0.000238961	0.0315615	0.566667	0.93	0.363333
2	18452086	AT2G44750	thiamin pyrophosphokinase 2	4.93769e-05	0.0121644	0.993333	0.786667	-0.206667
2	18526165	AT2G44920	Tetratricopeptide repeat (TPR)-like superfamily protein	0.000139711	0.0236251	0.9	0.983333	0.0833333
2	18629928	AT2G45190	Plant-specific transcription factor YABBY family protein	1.56459e-07	0.000265113	0.986667	0.893333	-0.0933333
2	18837934	AT2G45730	eukaryotic initiation factor 3 gamma subunit family protein	0.00013713	0.0233501	0.976667	0.8	-0.176667
2	18933469	AT2G46030	ubiquitin-conjugating enzyme 6	1.091e-06	0.00105391	0.19	0	-0.19
2	19023136	AT2G46340	SPA (suppressor of phyA-105) protein family	0.000438209	0.0435685	0.02	0.0933333	0.0733333
2	19023220	AT2G46340	SPA (suppressor of phyA-105) protein family	6.26304e-05	0.0140813	0.0366667	0.16	0.123333
2	19546128	AT2G47680	zinc finger (CCCH type) helicase family protein	0.000382329	0.0407386	0.896667	1	0.103333
2	2435751	AT2G06210	binding protein	2.24036e-05	0.00769328	0.973333	0.766667	-0.206667
2	4007022	NA		1.0033e-05	0.0044477	0.163333	0	-0.163333
2	558140	AT2G02170	Remorin family protein	0.000464809	0.0449259	1	0.85	-0.15
2	5639782	AT2G13540	ARM repeat superfamily protein	9.5627e-05	0.0188036	1	0.87	-0.13
2	5654653	AT2G13560	NAD-dependent malic enzyme 1	0.000466247	0.0449259	0.976667	0.92	-0.0566667
2	648332	AT2G02450	NAC domain containing protein 35	0.000134297	0.0231515	0	0.33	0.33
2	699656	AT2G02570	nucleic acid binding/RNA binding protein	3.42663e-06	0.00233211	0.67	0.326667	-0.343333
2	700083	AT2G02570	nucleic acid binding/RNA binding protein	2.18613e-05	0.00763199	0.05	0.18	0.13
2	7280788	AT2G16770	Basic-leucine zipper (bZIP) transcription factor family protein	0.000328584	0.0375855	1	0.896667	-0.103333
2	7518114	AT2G17290	Calcium-dependent protein kinase family protein	9.99267e-05	0.0193051	0.966667	0.863333	-0.103333
2	8132774	AT2G18760	chromatin remodeling 8	2.85544e-05	0.00881672	1	0.86	-0.14
2	8279474	AT2G19110	heavy metal atpase 4	2.42667e-06	0.00191577	0.99	0.73	-0.26
2	8467948	AT2G19560	proteasome family protein	0.000143976	0.0240444	0.843333	1	0.156667
2	8486352	AT2G19620	N-MYC downregulated-like 3	0.000372921	0.0402132	0.983333	0.853333	-0.13
2	8691081	AT2G20130	like COV 1	5.15434e-11	2.55777e-07	0.98	0.693333	-0.286667
2	8691268	AT2G20130	like COV 1	1.40197e-09	4.79174e-06	0.936667	0.626667	-0.31
2	8769157	AT2G20320	DENN (AEX-3) domain-containing protein	0.000498909	0.0465383	0.98	0.853333	-0.126667
2	8812378	AT2G20440	Ypt/Rab-GAP domain of gyp1p superfamily protein	9.10265e-05	0.0182771	1	0.82	-0.18
2	8921712	AT2G20680	Glycosyl hydrolase superfamily protein	7.69867e-05	0.0165077	0.593333	0.946667	0.353333
2	8935954	AT2G20740	Tetraspanin family protein	0.000280262	0.0346452	0.853333	0.95	0.0966667
2	9070153	AT2G21160	Translocon-associated protein (TRAP), alpha subunit	0.000549855	0.0489117	0.973333	0.92	-0.0533333
3	10045936	AT3G27210	hypothetical protein	0.000268188	0.0336923	0.963333	0.826667	-0.136667
3	10197274	AT3G27530	golgin Putative 6	0.000490709	0.0460068	0.986667	0.886667	-0.1
3	10394916	AT3G27980	Plant invertase/pectin methylesterase inhibitor superfamily	1.50324e-05	0.00603668	0.0433333	0.33	0.286667
3	10672881	AT3G28460	methyltransferase	8.08028e-05	0.017011	0.813333	1	0.186667
3	10759778	AT3G28700	NADH dehydrogenase ubiquinone complex I, assembly factor-like protein (DUF185)	7.04235e-05	0.0153853	0.676667	0.983333	0.306667
3	11291894	AT3G29390	RS2-interacting KH protein	0.000312786	0.0368934	0.346667	0.0933333	-0.253333
3	1321605	AT3G04820	Pseudouridine synthase family protein	0.000500398	0.0465383	1	0.893333	-0.106667
3	1397124	AT3G05030	sodium hydrogen exchanger 2	9.27137e-06	0.00418253	0.993333	0.856667	-0.136667
3	14091503	AT3G33530	Transducin family protein / WD-40 repeat family protein	1.10156e-06	0.00105391	0.976667	0.84	-0.136667
3	14092141	AT3G33530	Transducin family protein / WD-40 repeat family protein	0.000204888	0.0292884	0.746667	0.936667	0.19
3	14200490	NA		8.52742e-06	0.00387206	0.106667	0.00666667	-0.1
3	144455	AT3G01380	sulfatase and phosphatidylinositolglycan class N domain-containing protein	0.00030882	0.0365912	0.886667	1	0.113333
3	1454508	AT3G05160	Major facilitator superfamily protein	0.000317934	0.0371639	0.943333	0.716667	-0.226667
3	15368360	AT3G43440	jasmonate-zim-domain protein 11	0.000516324	0.0474562	0.806667	0.976667	0.17
3	16095860	AT3G44480	Disease resistance protein (TIR-NBS-LRR class) family	0.000460458	0.0448659	0.983333	0.893333	-0.09
3	16166247	AT3G44600	cyclophilin71	0.000534608	0.0481723	0.906667	0.986667	0.08
3	16198406	AT3G44630	Disease resistance protein (TIR-NBS-LRR class) family	0.000382997	0.0407473	0.866667	0.563333	-0.303333
3	16476935	AT3G45050	transmembrane protein	3.86291e-05	0.0105728	0.686667	0.93	0.243333
3	1665022	AT3G05680	embryo defective 2016	5.41325e-07	0.00065978	0.986667	0.703333	-0.283333
3	16818543	AT3G45780	phototropin 1	1.91295e-15	4.42994e-11	0.05	0.776667	0.726667
3	16930107	AT3G46100	Histidyl-tRNA synthetase 1	8.18569e-05	0.017129	0.733333	0.963333	0.23
3	17462547	AT3G47390	cytidine/deoxycytidylate deaminase family protein	0.000206877	0.0293913	0.503333	0.09	-0.413333
3	17462552	AT3G47390	cytidine/deoxycytidylate deaminase family protein	2.27683e-05	0.00769328	0.4	0.876667	0.476667
3	17670979	AT3G47890	Ubiquitin carboxyl-terminal hydrolase-related protein	3.44367e-05	0.00992064	0.946667	0.646667	-0.3
3	17688676	AT3G47940	DNAJ heat shock family protein	3.79881e-07	0.000491059	0.73	0.973333	0.243333
3	17688794	AT3G47940	DNAJ heat shock family protein	2.28229e-06	0.00184369	0.666667	0.94	0.273333
3	17772700	AT3G48120	serine/arginine-rich splicing factor	0.000533447	0.0481301	0.523333	0.823333	0.3
3	17917707	AT3G48380	Peptidase C78, ubiquitin fold modifier-specific peptidase 1/ 2	7.32308e-05	0.0158986	0.0433333	0.183333	0.14
3	17938968	AT3G48430	relative of early flowering 6	0.000125642	0.0220354	1	0.89	-0.11
3	18201698	AT3G49110	peroxidase CA	4.81937e-06	0.00279014	0.886667	0.433333	-0.453333
3	18333471	AT3G49430	SER/ARG-rich protein 34A	0.000535695	0.0482077	0.93	0.826667	-0.103333
3	1836360	AT3G06080	trichome birefringence-like protein (DUF828)	2.56361e-05	0.00824545	0.01	0.0933333	0.0833333
3	1837054	AT3G06080	trichome birefringence-like protein (DUF828)	0.00044131	0.0437988	0.953333	0.82	-0.133333
3	18401816	AT3G49640	Aldolase-type TIM barrel family protein	0.000145404	0.0241666	0.98	0.763333	-0.216667
3	18403983	AT3G49645	FAD-binding protein	4.64192e-06	0.00275631	0.996667	0.806667	-0.19
3	18420414	AT3G49670	Leucine-rich receptor-like protein kinase family protein	8.89807e-05	0.0180753	0.79	0.926667	0.136667
3	18443536	AT3G49725	GTP-binding protein, HflX	4.82496e-05	0.0120102	1	0.793333	-0.206667
3	1868915	AT3G06170	Serinc-domain containing serine and sphingolipid biosynthesis protein	2.13964e-05	0.00758405	0.906667	0.986667	0.08
3	1875463	AT3G06190	BTB-POZ and MATH domain 2	0.000443609	0.0438902	0.0333333	0.113333	0.08
3	18881475	AT3G50790	esterase/lipase/thioesterase family protein	0.000462248	0.0449259	0.11	0.403333	0.293333
3	19033805	AT3G51270	protein serine/threonine kinase	0.000118762	0.021223	0.15	0.0166667	-0.133333
3	19220815	AT3G51830	SAC domain-containing protein 8	1.89862e-05	0.00701612	0.986667	0.893333	-0.0933333
3	19240225	AT3G51860	cation exchanger 3	0.000224143	0.03059	0.89	0.993333	0.103333
3	19304496	AT3G52040	2,3-bisphosphoglycerate-dependent phosphoglycerate mutase	3.55871e-08	7.77315e-05	1	0.82	-0.18
3	1960948	NA		6.28733e-06	0.00333435	0.31	0.0266667	-0.283333
3	19828293	AT3G53480	pleiotropic drug resistance 9	0.000193915	0.0286635	0.87	0.99	0.12
3	20327959	AT3G54860	Sec1/munc18-like (SM) proteins superfamily	0.000107439	0.0201941	0.893333	1	0.106667
3	20392902	AT3G55020	Ypt/Rab-GAP domain of gyp1p superfamily protein	0.000187173	0.0280248	0.98	0.85	-0.13
3	20514854	AT3G55330	PsbP-like protein 1	1.64562e-05	0.00629748	0.113333	0.346667	0.233333
3	20514863	AT3G55330	PsbP-like protein 1	4.57348e-05	0.0116814	0.826667	0.55	-0.276667
3	20536325	AT3G55400	methionyl-tRNA synthetase / methionine-tRNA ligase / MetRS (cpMetRS)	0.000298455	0.0358729	0.876667	0.986667	0.11
3	21126129	AT3G57080	Eukaryotic rpb5 RNA polymerase subunit family protein	0.000130065	0.0225337	0.876667	1	0.123333
3	21302234	AT3G57540	Remorin family protein	0.000139765	0.0236251	0.84	1	0.16
3	21357274	AT3G57660	nuclear RNA polymerase A1	8.01048e-05	0.0169668	0.993333	0.85	-0.143333
3	21447725	AT3G57930	rho GTPase-activating gacO-like protein	0.000530415	0.0479811	0.903333	0.643333	-0.26
3	21480906	AT3G58020	Chaperone DnaJ-domain superfamily protein	0.00039718	0.0412456	1	0.806667	-0.193333
3	21566225	AT3G58220	TRAF-like family protein	0.000259309	0.0331681	0.763333	0.983333	0.22
3	21647212	AT3G58530	RNI-like superfamily protein	0.000326071	0.0374754	0.89	1	0.11
3	21920307	AT3G59300	Pentatricopeptide repeat (PPR) superfamily protein	2.38704e-05	0.0078224	0.803333	0.99	0.186667
3	2194576	AT3G06960	pigment defective 320	2.79259e-05	0.00869727	0.683333	0.953333	0.27
3	21946587	AT3G59390	glycosyltransferase family protein	0.000217478	0.0301258	0.973333	0.766667	-0.206667
3	21955305	AT3G59410	protein kinase family protein	0.000155638	0.0249139	0.99	0.8	-0.19
3	22041520	AT3G59670	elongation factor	4.84051e-05	0.0120102	0.866667	1	0.133333
3	22355398	AT3G60500	3-5-exoribonuclease family protein	7.22688e-06	0.00363821	0.896667	1	0.103333
3	22401904	AT3G60600	vesicle associated protein	2.37438e-05	0.0078178	0	0.286667	0.286667
3	22799978	AT3G61610	Galactose mutarotase-like superfamily protein	1.26697e-05	0.0053024	0.873333	1	0.126667
3	2283001	AT3G07180	GPI transamidase component PIG-S-like protein	0.000199692	0.0290477	0.85	0.98	0.13
3	22889576	AT3G61830	auxin response factor 18	0.000334184	0.0377592	1	0.893333	-0.106667
3	22890739	AT3G61830	auxin response factor 18	0.000150124	0.024598	0.84	0.983333	0.143333
3	22999485	AT3G62110	Pectin lyase-like superfamily protein	0.000376065	0.0402564	0.896667	0.996667	0.1
3	23082007	AT3G62370	heme binding protein	9.87081e-06	0.00442422	0.89	0.99	0.1
3	23087898	AT3G62390	TRICHOME BIREFRINGENCE-LIKE 6	1.16666e-05	0.00497249	1	0.763333	-0.236667
3	23379940	AT3G63280	NIMA-related kinase 4	5.47013e-05	0.0129261	0.796667	1	0.203333
3	23425861	AT3G63445	Natural antisense transcript overlaps with AT3G63440	0.000316794	0.0371639	0.573333	0.87	0.296667
3	23425943	AT3G63445	Natural antisense transcript overlaps with AT3G63440	3.80979e-06	0.00252074	0.483333	0.883333	0.4
3	23425992	AT3G63445	Natural antisense transcript overlaps with AT3G63440	0.000402685	0.0415194	0.433333	0.166667	-0.266667
3	23453984	AT3G63520	carotenoid cleavage dioxygenase 1	0.000118834	0.021223	0.916667	0.976667	0.06
3	2367999	AT3G07400	lipase class 3 family protein	1.03071e-05	0.00451467	0.976667	0.746667	-0.23
3	242061	AT3G01650	RING domain ligase1	1.13446e-05	0.00486509	0.36	0.773333	0.413333
3	2422495	AT3G07580	hypothetical protein	0.000224561	0.03059	1	0.89	-0.11
3	242578	AT3G01650	RING domain ligase1	8.0343e-06	0.00379387	0.636667	0.213333	-0.423333
3	2732738	AT3G08960	ARM repeat superfamily protein	0.000318136	0.0371639	0.13	0	-0.13
3	2765196	AT3G09050	8-amino-7-oxononanoate synthase	8.75303e-07	0.000957708	0.0233333	0.296667	0.273333
3	290853	AT3G01810	EEIG1/EHBP1 protein amino-terminal domain protein	0.000323405	0.0374754	0.983333	0.843333	-0.14
3	2929409	AT3G09540	Pectin lyase-like superfamily protein	4.55758e-05	0.0116814	0.856667	1	0.143333
3	293861	AT3G01820	P-loop containing nucleoside triphosphate hydrolases superfamily protein	0.000142935	0.0239281	0	0.13	0.13
3	3041817	AT3G09920	phosphatidyl inositol monophosphate 5 kinase	0.000349837	0.0387181	0.893333	1	0.106667
3	3135708	AT3G10140	RECA homolog 3	4.19934e-05	0.0111504	0.81	0.99	0.18
3	3176888	AT3G10270	DNA gyrase subunit B	0.000531422	0.0480098	0.0966667	0.386667	0.29
3	3187734	AT3G10300	Calcium-binding EF-hand family protein	0.000377491	0.0402849	0.97	0.91	-0.06
3	3387837	AT3G10820	Transcription elongation factor (TFIIS) family protein	6.08541e-05	0.0138161	0.753333	1	0.246667
3	3730848	AT3G11820	syntaxin of plants 121	7.67832e-09	2.31929e-05	0.06	0.236667	0.176667
3	37892	AT3G01100	hypothetical protein 1	5.07205e-05	0.0124074	0.886667	1	0.113333
3	3856517	AT3G12100	Cation efflux family protein	0.000402746	0.0415194	0.986667	0.783333	-0.203333
3	3868370	NA		6.37287e-05	0.0142461	0.653333	0.96	0.306667
3	3934590	AT3G12360	Ankyrin repeat family protein	3.71456e-05	0.0103225	0.916667	0.723333	-0.193333
3	4023146	AT3G12670	CTP synthase family protein	0.000510827	0.0470672	0.983333	0.91	-0.0733333
3	4152958	AT3G12980	histone acetyltransferase of the CBP family 5	0.00020294	0.0291766	0.873333	1	0.126667
3	4183628	AT3G13060	evolutionarily conserved C-terminal region 5	0.000165501	0.0258937	0.0933333	0.0166667	-0.0766667
3	4183727	AT3G13060	evolutionarily conserved C-terminal region 5	2.67863e-06	0.00199503	0.116667	0.01	-0.106667
3	4238182	AT3G13180	NOL1/NOP2/sun family protein / antitermination NusB domain-containing protein	0.000242981	0.0317903	0.856667	1	0.143333
3	4546396	AT3G13810	indeterminate(ID)-domain 11	0.000276319	0.0342798	0.853333	0.993333	0.14
3	459181	AT3G02290	RING/U-box superfamily protein	7.01116e-06	0.00357327	0.143333	0	-0.143333
3	462786	AT3G02300	Regulator of chromosome condensation (RCC1) family protein	0.000261798	0.0332502	0.55	0.253333	-0.296667
3	462954	AT3G02300	Regulator of chromosome condensation (RCC1) family protein	3.8169e-07	0.000491059	0.193333	0.523333	0.33
3	4718603	AT3G14205	Phosphoinositide phosphatase family protein	8.51789e-05	0.0175597	0.99	0.87	-0.12
3	4753975	AT3G14270	phosphatidylinositol-4-phosphate 5-kinase family protein	3.75583e-06	0.00250893	0.993333	0.803333	-0.19
3	5020779	AT3G14930	Uroporphyrinogen decarboxylase	6.99323e-07	0.000809735	0.133333	0.00666667	-0.126667
3	509002	AT3G02470	S-adenosylmethionine decarboxylase	1.05765e-09	3.96291e-06	0.41	1	0.59
3	5131657	AT3G15220	Protein kinase superfamily protein	0.00010755	0.0201941	1	0.873333	-0.126667
3	5184692	AT3G15355	ubiquitin-conjugating enzyme 25	0.000348294	0.0387181	1	0.896667	-0.103333
3	5204425	AT3G15410	Leucine-rich repeat (LRR) family protein	5.14464e-05	0.0124534	0.986667	0.886667	-0.1
3	5205842	AT3G15410	Leucine-rich repeat (LRR) family protein	9.05563e-05	0.0182354	0.993333	0.903333	-0.09
3	5208818	AT3G15430	Regulator of chromosome condensation (RCC1) family protein	0.000491881	0.0460183	0.18	0.523333	0.343333
3	5208924	AT3G15430	Regulator of chromosome condensation (RCC1) family protein	0.000136881	0.0233501	0.08	0.316667	0.236667
3	523312	AT3G02510	Regulator of chromosome condensation (RCC1) family protein	8.51869e-06	0.00387206	0.98	0.753333	-0.226667
3	529303	AT3G02530	TCP-1/cpn60 chaperonin family protein	5.55303e-05	0.0130123	0.98	0.903333	-0.0766667
3	5357180	AT3G15840	post-illumination chlorophyll fluorescence increase	0.000178835	0.0271271	0.953333	0.836667	-0.116667
3	5371350	AT3G15880	WUS-interacting protein 2	1.55945e-05	0.00615631	1	0.88	-0.12
3	541434	AT3G02555	hypothetical protein	0.000202171	0.02914	0.873333	0.99	0.116667
3	5510173	AT3G16260	tRNAse Z4	0.000223302	0.0305383	0.906667	0.57	-0.336667
3	5521402	AT3G16290	AAA-type ATPase family protein	0.000112503	0.0206695	0.946667	0.753333	-0.193333
3	5542793	AT3G16340	pleiotropic drug resistance 1	0.000475061	0.0452108	0.123333	0	-0.123333
3	5717219	AT3G16785	phospholipase D P1	0.000288618	0.035261	0.976667	0.84	-0.136667
3	5718317	AT3G16785	phospholipase D P1	6.85847e-06	0.00352947	0.97	0.766667	-0.203333
3	6140962	AT3G17920	Outer arm dynein light chain 1 protein	0.000102088	0.0196174	1	0.896667	-0.103333
3	6309734	AT3G18370	C2 domain-containing protein	3.16433e-05	0.00929247	0.973333	0.843333	-0.13
3	6554511	AT3G19000	2-oxoglutarate (2OG) and Fe(II)-dependent oxygenase superfamily protein	0.000429105	0.0430177	0.993333	0.886667	-0.106667
3	681291	AT3G03020	hypothetical protein	0.000434199	0.0432785	0.56	0.813333	0.253333
3	7068574	AT3G20270	lipid-binding serum glycoprotein family protein	0.00054572	0.0486061	0.796667	1	0.203333
3	7400653	AT3G21100	RNA-binding (RRM/RBD/RNP motifs) family protein	0.000276051	0.0342798	0.896667	1	0.103333
3	7639198	AT3G21690	MATE efflux family protein	0.000197515	0.0288883	0.0233333	0.103333	0.08
3	780633	AT3G03310	lecithin:cholesterol acyltransferase 3	3.12023e-05	0.00926374	0.976667	0.84	-0.136667
3	8312200	AT3G23255	tRNA dimethylallyltransferase	2.69548e-06	0.00199503	0.63	0.99	0.36
3	8376850	AT3G23400	Plastid-lipid associated protein PAP / fibrillin family protein	1.39895e-05	0.00571703	0.97	0.866667	-0.103333
3	8377555	AT3G23400	Plastid-lipid associated protein PAP / fibrillin family protein	0.000347767	0.0387181	0.936667	0.826667	-0.11
3	8444789	AT3G23540	alpha/beta-Hydrolases superfamily protein	7.88694e-06	0.00379387	0.966667	0.82	-0.146667
3	850935	AT3G03550	RING/U-box superfamily protein	4.52189e-05	0.0116784	0.116667	0.313333	0.196667
3	851034	AT3G03550	RING/U-box superfamily protein	7.2321e-05	0.0157503	0.0933333	0.296667	0.203333
3	9070438	AT3G24840	Sec14p-like phosphatidylinositol transfer family protein	7.55525e-05	0.0163008	0.763333	0.986667	0.223333
3	9409608	AT3G25780	allene oxide cyclase 3	2.00954e-05	0.00734785	0.976667	0.836667	-0.14
3	9409879	AT3G25780	allene oxide cyclase 3	0.000115233	0.0209298	0.983333	0.843333	-0.14
3	9657420	AT3G26370	O-fucosyltransferase family protein	0.000539969	0.0482176	0.906667	0.99	0.0833333
3	9665719	NA		0.000203266	0.0291766	0.04	0.143333	0.103333
3	9665951	NA		5.63753e-05	0.0131428	0.06	0.233333	0.173333
3	9931714	AT3G26932	dsRNA-binding protein 3	0.000189766	0.028291	0.26	0	-0.26
4	10030944	AT4G18070	suppressor	1.02232e-06	0.00104446	0.846667	0.573333	-0.273333
4	10031189	AT4G18070	suppressor	5.01155e-06	0.00287741	0.123333	0.356667	0.233333
4	10039056	AT4G18120	MEI2-like 3	0.00055285	0.0490526	0.676667	0.953333	0.276667
4	10502409	AT4G19210	RNAse l inhibitor protein 2	0.00055498	0.0491161	0.963333	0.92	-0.0433333
4	10581638	AT4G19400	Profilin family protein	0.000115686	0.0209298	0.88	0.98	0.1
4	10582225	AT4G19410	Pectinacetylesterase family protein	0.000291061	0.0354089	0.163333	0.306667	0.143333
4	10608740	AT4G19450	Major facilitator superfamily protein	0.000182037	0.0274438	0.843333	0.966667	0.123333
4	11280803	AT4G21150	ribophorin II (RPN2) family protein	0.000430475	0.0430308	0.916667	0.976667	0.06
4	11449026	AT4G21520	Transducin/WD40 repeat-like superfamily protein	0.000195733	0.0288097	1	0.853333	-0.146667
4	11457388	AT4G21534	Diacylglycerol kinase family protein	0.000210816	0.0297684	0.113333	0	-0.113333
4	11563639	AT4G21760	beta-glucosidase 47	0.000425366	0.0430177	0.166667	0	-0.166667
4	11565823	AT4G21770	Pseudouridine synthase family protein	0.000394494	0.0410895	0.18	0	-0.18
4	11630637	AT4G21910	MATE efflux family protein	0.000409346	0.0420066	0.453333	0.206667	-0.246667
4	11858858	AT4G22520	Bifunctional inhibitor/lipid-transfer protein/seed storage 2S albumin superfamily protein	0.000103415	0.0197378	0.283333	0.0633333	-0.22
4	11862116	AT4G22540	OSBP(oxysterol binding protein)-related protein 2A	0.000346846	0.0387181	0.946667	0.803333	-0.143333
4	1192347	AT4G02700	sulfate transporter 3	0.000428437	0.0430177	0.996667	0.9	-0.0966667
4	12423459	AT4G23895	Pleckstrin homology (PH) domain-containing protein	0.000528079	0.0479811	0.896667	1	0.103333
4	12540322	AT4G24160	alpha/beta-Hydrolases superfamily protein	0.000500301	0.0465383	0.97	0.903333	-0.0666667
4	12594836	AT4G24290	MAC/Perforin domain-containing protein	8.31513e-05	0.0172957	0.723333	0.906667	0.183333
4	12612854	AT4G24380	dihydrofolate reductase	0.000554307	0.0491161	0.963333	0.826667	-0.136667
4	12613160	AT4G24390	RNI-like superfamily protein	1.08556e-06	0.00105391	0.926667	0.536667	-0.39
4	12656321	AT4G24490	RAB geranylgeranyl transferase alpha subunit 1	6.86563e-05	0.0150466	0.98	0.863333	-0.116667
4	12668143	AT4G24530	O-fucosyltransferase family protein	0.000490416	0.0460068	0.873333	1	0.126667
4	12681869	AT4G24560	ubiquitin-specific protease 16	0.000215714	0.0301258	0.87	1	0.13
4	12878145	AT4G25080	magnesium-protoporphyrin IX methyltransferase	1.91146e-09	6.03612e-06	0.596667	0.89	0.293333
4	13081541	AT4G25650	ACD1-like protein	0.000160494	0.0253987	0.983333	0.9	-0.0833333
4	13089508	AT4G25680	PPPDE putative thiol peptidase family protein	3.45756e-06	0.00233211	0.903333	0.993333	0.09
4	13164229	AT4G25910	NFU domain protein 3	5.60061e-08	0.000117011	0.876667	0.993333	0.116667
4	13188273	AT4G25970	phosphatidylserine decarboxylase 3	2.29227e-05	0.00769328	0.963333	0.863333	-0.1
4	13244113	AT4G26140	beta-galactosidase 12	4.4125e-05	0.0114813	0.786667	0.96	0.173333
4	1324736	AT4G03000	RING/U-box superfamily protein	1.5675e-06	0.00141427	0	0.186667	0.186667
4	1325063	AT4G03000	RING/U-box superfamily protein	5.77325e-05	0.0133695	0	0.153333	0.153333
4	13556559	AT4G27000	RNA-binding (RRM/RBD/RNP motifs) family protein	1.04664e-06	0.00105381	0.0433333	0.156667	0.113333
4	13556637	AT4G27000	RNA-binding (RRM/RBD/RNP motifs) family protein	9.20271e-07	0.000968697	0.02	0.106667	0.0866667
4	13556895	AT4G27000	RNA-binding (RRM/RBD/RNP motifs) family protein	0.000539469	0.0482176	0.956667	0.886667	-0.07
4	13593094	AT4G27080	PDI-like 5-4	2.0501e-06	0.00173038	0.993333	0.89	-0.103333
4	13594959	AT4G27090	Ribosomal protein L14	0.000106506	0.0201941	0.91	0.813333	-0.0966667
4	13829918	AT4G27710	cytochrome P450, family 709, subfamily B, polypeptide 3	5.86811e-05	0.0134271	0.896667	0.996667	0.1
4	14006620	AT4G28260	acyl-UDP-N-acetylglucosamine O-acyltransferase	2.99088e-05	0.00907359	0.706667	0.906667	0.2
4	14177994	AT4G28710	Myosin family protein with Dil domain-containing protein	0.000251	0.0326365	0.993333	0.873333	-0.12
4	14201543	AT4G28740	LOW PSII ACCUMULATION-like protein	0.000476547	0.0452902	0.99	0.886667	-0.103333
4	14476492	AT4G29440	Regulator of Vps4 activity in the MVB pathway protein	0.000210473	0.0297684	0.97	0.75	-0.22
4	14754011	AT4G30160	villin 4	0.000446197	0.0439697	0.1	0.01	-0.09
4	14906867	AT4G30510	yeast autophagy 18 B-like protein	8.0528e-05	0.0170046	0.98	0.803333	-0.176667
4	15020186	AT4G30850	heptahelical transmembrane protein2	0.000148327	0.024535	1	0.83	-0.17
4	15037717	AT4G30890	ubiquitin-specific protease 24	1.54734e-05	0.00615631	0.903333	0.986667	0.0833333
4	15038899	AT4G30890	ubiquitin-specific protease 24	0.000169316	0.0261218	0.14	0.32	0.18
4	15041931	AT4G30900	DNAse I-like superfamily protein	5.31106e-05	0.0127069	0.876667	1	0.123333
4	15114475	AT4G31050	Biotin/lipoate A/B protein ligase family	5.55954e-05	0.0130123	1	0.82	-0.18
4	1517030	NA		7.77262e-05	0.016564	0.133333	0.533333	0.4
4	15480582	AT4G32010	HSI2-like 1	0.000462412	0.0449259	0.12	0	-0.12
4	15529148	AT4G32160	Phox (PX) domain-containing protein	0.000123005	0.0217999	1	0.84	-0.16
4	15557148	AT4G32210	succinate dehydrogenase 3-2	0.000246067	0.0320733	0.903333	0.98	0.0766667
4	15577934	AT4G32272	Nucleotide/sugar transporter family protein	0.000446996	0.043986	0.85	1	0.15
4	15610739	AT4G32330	TPX2 (targeting protein for Xklp2) protein family	2.98218e-05	0.00907359	0.98	0.89	-0.09
4	15716521	AT4G32570	TIFY domain protein 8	0.000261189	0.0332337	0.65	0.923333	0.273333
4	15890476	AT4G32920	glycine-rich protein	5.1347e-05	0.0124534	0.973333	0.753333	-0.22
4	15949817	AT4G33060	Cyclophilin-like peptidyl-prolyl cis-trans isomerase family protein	0.000345788	0.0387181	0.233333	0.04	-0.193333
4	16120501	AT4G33520	P-type ATP-ase 1	0.00019082	0.0283872	0.72	0.916667	0.196667
4	16531847	AT4G34610	BEL1-like homeodomain 6	0.000347087	0.0387181	0.946667	0.75	-0.196667
4	16553479	AT4G34680	GATA transcription factor 3	0.000237619	0.0315615	0.173333	0.613333	0.44
4	16630947	AT4G34900	xanthine dehydrogenase 2	6.53452e-05	0.0144763	0.703333	0.16	-0.543333
4	16714202	AT4G35110	phospholipase-like protein (PEARLI 4) family protein	0.00012592	0.0220354	0.173333	0	-0.173333
4	17053454	AT4G36052	Natural antisense transcript overlaps with AT4G36050	0.000464774	0.0449259	0.213333	0	-0.213333
4	17078949	AT4G36090	oxidoreductase, 2OG-Fe(II) oxygenase family protein	0.000392994	0.0410895	0.956667	0.766667	-0.19
4	17198611	AT4G36400	FAD-linked oxidases family protein	0.000447716	0.0439946	0.873333	0.563333	-0.31
4	17232954	AT4G36520	Chaperone DnaJ-domain superfamily protein	0.000214644	0.0300834	0.116667	0	-0.116667
4	17241735	AT4G36530	alpha/beta-Hydrolases superfamily protein	2.50677e-07	0.000370537	0.01	0.226667	0.216667
4	17474237	AT4G37080	ternary complex factor MIP1 leucine-zipper protein (Protein of unknown function, DUF547)	4.81516e-05	0.0120102	0.633333	0.966667	0.333333
4	17558323	AT4G37310	cytochrome P450, family 81, subfamily H, polypeptide 1	0.000415722	0.0424727	0.936667	0.813333	-0.123333
4	17598211	AT4G37432	Natural antisense transcript overlaps with AT4G37430	0.000230473	0.0311511	0.55	0.146667	-0.403333
4	17647142	AT4G37553	Natural antisense transcript overlaps with AT4G37550 and AT4G37560	0.000135763	0.0232666	0.85	0.413333	-0.436667
4	17647184	AT4G37553	Natural antisense transcript overlaps with AT4G37550 and AT4G37560	3.51153e-07	0.000469147	0.0666667	0.55	0.483333
4	17647798	AT4G37553	Natural antisense transcript overlaps with AT4G37550 and AT4G37560	5.18219e-06	0.00288018	0.06	0.553333	0.493333
4	17726154	AT4G37740	growth-regulating factor 2	2.57837e-05	0.0082547	0.976667	0.753333	-0.223333
4	17919084	AT4G38200	SEC7-like guanine nucleotide exchange family protein	4.77245e-05	0.0119695	0.966667	0.77	-0.196667
4	17943097	AT4G38290	hemolysin-III related integral membrane protein	3.96611e-05	0.0106728	0.04	0.22	0.18
4	17961898	AT4G38350	Patched family protein	3.94342e-05	0.0106728	0.883333	0.996667	0.113333
4	17972506	AT4G38380	MATE efflux family protein	0.00034106	0.0384169	0.89	1	0.11
4	18008499	AT4G38500	Sept9 (DUF616)	0.000265792	0.0335734	0.886667	0.98	0.0933333
4	18427482	AT4G39710	FK506-binding protein 16-2	0.000428941	0.0430177	0.883333	0.99	0.106667
4	2124074	AT4G04340	ERD (early-responsive to dehydration stress) family protein	0.00016268	0.0256544	0.98	0.913333	-0.0666667
4	2375978	NA		8.20329e-06	0.00379387	0.0366667	0.116667	0.08
4	2376114	NA		1.58044e-05	0.00620329	0.0333333	0.103333	0.07
4	2465769	AT4G04880	adenosine/AMP deaminase family protein	2.15006e-06	0.00175731	0.92	0.503333	-0.416667
4	2678340	AT4G05190	kinesin 5	0.000283802	0.0349585	0.88	1	0.12
4	317722	AT4G00752	UBX domain-containing protein	0.000521399	0.0477878	0.286667	0.0333333	-0.253333
4	5829852	AT4G09150	T-complex protein 11	3.77585e-05	0.0104095	0.993333	0.89	-0.103333
4	6921359	AT4G11380	Adaptin family protein	0.000214779	0.0300834	0.98	0.913333	-0.0666667
4	7051391	AT4G11670	DNA topoisomerase 4 subunit B (DUF810)	0.000459122	0.0447986	1	0.89	-0.11
4	7129971	AT4G11850	phospholipase D gamma 1	1.03325e-05	0.00451467	0.896667	0.996667	0.1
4	7134332	AT4G11860	FAM63A-like protein (DUF544)	0.000300465	0.0360522	0.896667	0.99	0.0933333
4	7473881	AT4G12670	Homeodomain-like superfamily protein	0.000418345	0.0426246	0.866667	1	0.133333
4	7550989	AT4G12910	serine carboxypeptidase-like 20	0.000500188	0.0465383	0.803333	0.98	0.176667
4	8197008	AT4G14220	RING-H2 group F1A	0.000230113	0.0311511	0.97	0.863333	-0.106667
4	8894354	AT4G15570	P-loop containing nucleoside triphosphate hydrolases superfamily protein	6.37736e-05	0.0142461	0.983333	0.763333	-0.22
4	8918352	AT4G15630	Uncharacterized protein family (UPF0497)	7.04646e-06	0.00357327	0.95	0.77	-0.18
4	8987671	AT4G15802	heat shock factor binding protein	0.000424612	0.0430177	0.916667	0.973333	0.0566667
4	9037018	AT4G15930	Dynein light chain type 1 family protein	0.000233034	0.0313143	0.9	0.993333	0.0933333
4	9143144	AT4G16146	cAMP-regulated phosphoprotein 19-related protein	0.000147252	0.0244154	0.996667	0.9	-0.0966667
4	9149465	AT4G16150	calmodulin-binding transcription activator 5	2.63378e-05	0.00831713	0.986667	0.896667	-0.09
4	9208648	AT4G16280	flowering time control protein FCA	0.00047145	0.0451523	0.856667	1	0.143333
4	9435873	AT4G16770	2-oxoglutarate (2OG) and Fe(II)-dependent oxygenase superfamily protein	0.000404587	0.0416413	0.883333	0.99	0.106667
4	9503651	AT4G16890	TIR-NBS-LRR class disease resistance protein	0.000166514	0.0259261	0.976667	0.823333	-0.153333
4	9639142	AT4G17150	alpha/beta-Hydrolases superfamily protein	0.000216695	0.0301258	0	0.11	0.11
4	9650094	AT4G17190	farnesyl diphosphate synthase 2	0.00033043	0.0375958	0.98	0.863333	-0.116667
4	9870430	AT4G17750	heat shock factor 1	0.000326352	0.0374754	0	0.166667	0.166667
4	987383	AT4G02260	RELA/SPOT homolog 1	0.000483795	0.0457572	0.976667	0.863333	-0.113333
4	9937335	AT4G17890	ARF-GAP domain 8	0.000402805	0.0415194	0.97	0.876667	-0.0933333
5	10325984	AT5G28350	Quinoprotein amine dehydrogenase, beta chain-like	5.91685e-07	0.000708727	0.986667	0.806667	-0.18
5	10941408	AT5G28919	hypothetical protein	5.35218e-05	0.012734	0.226667	0.403333	0.176667
5	11022557	AT5G29000	Homeodomain-like superfamily protein	0.00052998	0.0479811	1	0.89	-0.11
5	11619372	AT5G30510	ribosomal protein S1	0.000120214	0.0213643	0.896667	0.973333	0.0766667
5	1259654	AT5G04460	RING/U-box superfamily protein	2.62492e-06	0.00199503	0.00666667	0.31	0.303333
5	1298639	AT5G04540	Myotubularin-like phosphatases II superfamily	3.2071e-06	0.00225057	0.98	0.786667	-0.193333
5	13486195	AT5G35220	Peptidase M50 family protein	1.49948e-05	0.00603668	0.00666667	0.106667	0.1
5	1421597	NA		8.85627e-05	0.0180753	0.74	0.946667	0.206667
5	14774359	AT5G37310	Endomembrane protein 70 protein family	8.37985e-05	0.0173783	0.966667	0.843333	-0.123333
5	14815843	AT5G37370	PRP38 family protein	1.35224e-07	0.000242035	0.0366667	0.226667	0.19
5	14815937	AT5G37370	PRP38 family protein	3.36549e-06	0.00232444	0.0433333	0.216667	0.173333
5	15384589	AT5G38430	Ribulose bisphosphate carboxylase (small chain) family protein	0.000358025	0.0392939	0.96	0.893333	-0.0666667
5	15384760	AT5G38430	Ribulose bisphosphate carboxylase (small chain) family protein	2.41825e-13	2.10004e-09	0.923333	0.55	-0.373333
5	1552068	AT5G05230	RING/U-box superfamily protein	3.05008e-05	0.00917308	0.893333	1	0.106667
5	1571	AT5G01010	retinal-binding protein	0.000305706	0.0363332	0.87	0.97	0.1
5	1602626	AT5G05410	DRE-binding protein 2A	9.53789e-05	0.0188036	0.943333	0.756667	-0.186667
5	16063570	AT5G40160	Ankyrin repeat family protein	2.28638e-05	0.00769328	0	0.183333	0.183333
5	16063573	AT5G40160	Ankyrin repeat family protein	3.53226e-05	0.0100986	1	0.8	-0.2
5	16103546	AT5G40280	Prenyltransferase family protein	3.69937e-05	0.0103216	1	0.846667	-0.153333
5	16154579	AT5G40380	cysteine-rich RLK (RECEPTOR-like protein kinase) 42	0.000449508	0.0441083	0.803333	0.99	0.186667
5	16235314	AT5G40530	S-adenosyl-L-methionine-dependent methyltransferases superfamily protein	0.000368648	0.0399548	1	0.87	-0.13
5	16472006	AT5G41140	Myosin heavy chain-related protein	0.000428331	0.0430177	0.846667	0.983333	0.136667
5	16472292	AT5G41140	Myosin heavy chain-related protein	6.54292e-05	0.0144763	0.876667	0.993333	0.116667
5	16472359	AT5G41140	Myosin heavy chain-related protein	0.000141583	0.0237588	0.8	0.97	0.17
5	16727458	NA		6.70317e-06	0.0034753	0.993333	0.866667	-0.126667
5	16816806	AT5G42050	DCD (Development and Cell Death) domain protein	0.000199968	0.0290477	0.94	0.84	-0.1
5	16956270	AT5G42400	SET domain protein 25	6.6227e-06	0.00347519	1	0.783333	-0.216667
5	16956371	AT5G42400	SET domain protein 25	5.96013e-05	0.013576	1	0.823333	-0.176667
5	16984333	AT5G42470	BRCA1-A complex subunit BRE-like protein	0.000109244	0.0204019	0.866667	0.986667	0.12
5	17154087	AT5G42770	Maf-like protein	5.41559e-05	0.0128409	0.623333	0.936667	0.313333
5	1730692	AT5G05760	syntaxin of plants 31	0.00040131	0.0415194	0.853333	0.993333	0.14
5	17574447	AT5G43745	ion channel POLLUX-like protein, putative (DUF1012)	2.90279e-07	0.000411563	0.51	0.98	0.47
5	18046833	AT5G44730	Haloacid dehalogenase-like hydrolase (HAD) superfamily protein	0.000394088	0.0410895	1	0.883333	-0.116667
5	18056573	AT5G44750	DNA-directed DNA polymerase	0.000341186	0.0384169	0.23	0.0633333	-0.166667
5	18140548	AT5G44930	Exostosin family protein	0.000275194	0.0342626	0.98	0.763333	-0.216667
5	18176701	AT5G45040	Cytochrome c	0.00056066	0.0494298	0.6	0.853333	0.253333
5	18176788	AT5G45040	Cytochrome c	0.000232428	0.0313143	0.83	0.973333	0.143333
5	18255985	AT5G45140	nuclear RNA polymerase C2	0.000474519	0.0452108	1	0.833333	-0.166667
5	18354109	AT5G45300	beta-amylase 2	0.00011239	0.0206695	0	0.11	0.11
5	1840135	AT5G06100	myb domain protein 33	1.46547e-07	0.000254526	0.776667	1	0.223333
5	18720231	AT5G46180	ornithine-delta-aminotransferase	0.000149083	0.0245433	0.98	0.91	-0.07
5	18965773	AT5G46740	ubiquitin-specific protease 21	0.000457739	0.0447265	0.846667	1	0.153333
5	18990494	AT5G46800	Mitochondrial substrate carrier family protein	6.74983e-12	4.26301e-08	0.863333	0.993333	0.13
5	19227653	AT5G47390	myb-like transcription factor family protein	0.000480338	0.0455688	0.936667	0.82	-0.116667
5	19240801	AT5G47430	DWNN domain, a CCHC-type zinc finger	2.13163e-05	0.00758405	0.5	0.196667	-0.303333
5	19344439	AT5G47760	2-phosphoglycolate phosphatase 2	0.000398286	0.0412986	0.89	0.99	0.1
5	19351825	AT5G47790	SMAD/FHA domain-containing protein	1.73412e-07	0.000280173	0.976667	0.723333	-0.253333
5	19366630	AT5G47820	P-loop containing nucleoside triphosphate hydrolases superfamily protein	0.000329674	0.0375958	0.963333	0.78	-0.183333
5	1966118	AT5G06440	polyketide cyclase/dehydrase/lipid transport superfamily protein	0.000126895	0.0221503	0.766667	0.946667	0.18
5	19722275	AT5G48630	Cyclin family protein	0.000294098	0.0355956	0.993333	0.896667	-0.0966667
5	19724671	AT5G48640	Cyclin family protein	0.000292848	0.0355062	0.803333	1	0.196667
5	2024514	AT5G06600	ubiquitin-specific protease 12	0.000260442	0.0331995	0.946667	0.816667	-0.13
5	20320382	AT5G49950	alpha/beta-Hydrolases superfamily protein	0.000236596	0.031549	0.99	0.893333	-0.0966667
5	20459331	AT5G50280	Pentatricopeptide repeat (PPR) superfamily protein	3.43643e-08	7.77315e-05	0	0.116667	0.116667
5	20809649	AT5G51200	nuclear pore complex protein (DUF3414)	2.48492e-05	0.00806703	1	0.86	-0.14
5	208685	NA		0.000301708	0.0361389	0	0.143333	0.143333
5	20873846	AT5G51370	RNI-like superfamily protein	0.000152875	0.0248148	0.413333	0.873333	0.46
5	20896915	AT5G51450	RPM1 interacting protein 3	0.000470403	0.0451523	0.803333	0.96	0.156667
5	20903665	AT5G51460	Haloacid dehalogenase-like hydrolase (HAD) superfamily protein	0.000216209	0.0301258	0.98	0.883333	-0.0966667
5	20971712	AT5G51630	Disease resistance protein (TIR-NBS-LRR class) family	2.98436e-06	0.00213745	0.99	0.723333	-0.266667
5	20971911	AT5G51630	Disease resistance protein (TIR-NBS-LRR class) family	4.69013e-05	0.0118486	0.26	0	-0.26
5	20972414	AT5G51630	Disease resistance protein (TIR-NBS-LRR class) family	6.52883e-05	0.0144763	0.263333	0	-0.263333
5	21018183	AT5G51740	Peptidase family M48 family protein	0.000302736	0.0361588	0.993333	0.903333	-0.09
5	21072351	AT5G51840	junctophilin-like protein	0.000387648	0.0410895	1	0.876667	-0.123333
5	21073386	AT5G51840	junctophilin-like protein	5.19985e-05	0.0125	1	0.84	-0.16
5	21229798	AT5G52280	Myosin heavy chain-related protein	0.000363512	0.0395523	0.896667	0.986667	0.09
5	21313087	AT5G52520	Class II aaRS and biotin synthetases superfamily protein	0.000485294	0.0458082	0.976667	0.86	-0.116667
5	21384145	AT5G52750	Heavy metal transport/detoxification superfamily protein	5.10458e-06	0.00288018	0.99	0.88	-0.11
5	2147465	AT5G06930	nucleolar-like protein	0.000563101	0.0495194	1	0.896667	-0.103333
5	2152707	AT5G06950	bZIP transcription factor family protein	0.000242587	0.0317903	0.983333	0.873333	-0.11
5	21682992	AT5G53430	SET domain group 29	0.000325301	0.0374754	0.98	0.693333	-0.286667
5	21690702	AT5G53450	OBP3-responsive protein 1	0.000508243	0.0469537	0.986667	0.883333	-0.103333
5	21791387	AT5G53650	ABC transporter A family protein	0.000171468	0.0262853	0.933333	0.78	-0.153333
5	22102486	AT5G54440	CLUB	6.65295e-06	0.00347519	0.98	0.823333	-0.156667
5	22425548	AT5G55300	DNA topoisomerase I alpha	3.86796e-05	0.0105728	0.87	0.986667	0.116667
5	22497774	AT5G55540	tornado 1	0.000272263	0.0339859	0.846667	1	0.153333
5	22527009	AT5G55610	isopentenyl-diphosphate delta-isomerase	0.00013276	0.0229434	0.98	0.906667	-0.0733333
5	22646428	AT5G55920	S-adenosyl-L-methionine-dependent methyltransferases superfamily protein	4.74114e-06	0.00276891	0.956667	0.766667	-0.19
5	22714960	AT5G56090	cytochrome c oxidase 15	1.23176e-05	0.00518632	0.986667	0.883333	-0.103333
5	22726252	AT5G56140	RNA-binding KH domain-containing protein	0.00048079	0.0455688	0.933333	0.81	-0.123333
5	22726609	AT5G56140	RNA-binding KH domain-containing protein	4.02567e-06	0.00252757	0.866667	0.586667	-0.28
5	22726755	AT5G56140	RNA-binding KH domain-containing protein	1.75161e-06	0.00156012	0.896667	0.63	-0.266667
5	22950197	AT5G56730	Insulinase (Peptidase family M16) protein	0.000388641	0.0410895	0.983333	0.81	-0.173333
5	23020550	AT5G56900	CwfJ-like family protein / zinc finger (CCCH-type) family protein	0.000438363	0.0435685	0.843333	0.966667	0.123333
5	23107216	AT5G57100	Nucleotide/sugar transporter family protein	8.0217e-06	0.00379387	1	0.836667	-0.163333
5	23114276	AT5G57110	autoinhibited Ca2+ -ATPase, isoform 8	0.000363794	0.0395523	0.96	0.84	-0.12
5	23195051	AT5G57250	Pentatricopeptide repeat (PPR) superfamily protein	5.93166e-06	0.00316992	0.613333	0.85	0.236667
5	23195331	AT5G57250	Pentatricopeptide repeat (PPR) superfamily protein	1.44843e-09	4.79174e-06	0.51	0.0766667	-0.433333
5	23209838	AT5G57300	S-adenosyl-L-methionine-dependent methyltransferases superfamily protein	0.000349991	0.0387181	0.986667	0.893333	-0.0933333
5	23246151	AT5G57370	U4/U6.U5 small nuclear ribonucleoprotein	1.19974e-10	5.55661e-07	0.77	0.97	0.2
5	23254330	AT5G57390	AINTEGUMENTA-like 5	0.000357681	0.0392939	1	0.86	-0.14
5	23318981	AT5G57590	adenosylmethionine-8-amino-7-oxononanoate transaminase	0.000206753	0.0293913	0.97	0.78	-0.19
5	23448559	AT5G57890	Glutamine amidotransferase type 1 family protein	2.6891e-05	0.00845339	0.733333	1	0.266667
5	23489632	AT5G58040	FIP1[V]-like protein	0.000201817	0.02914	0.863333	0.616667	-0.246667
5	23508620	AT5G58100	transmembrane protein	0.000174868	0.0265834	0.903333	0.993333	0.09
5	23561210	AT5G58260	oxidoreductases, acting on NADH or NADPH, quinone or similar compound as acceptor	0.000326157	0.0374754	0.96	0.853333	-0.106667
5	23806643	AT5G58960	glucose-6-phosphate isomerase, putative (DUF641)	0.000155341	0.0249139	0.503333	0.166667	-0.336667
5	23884440	AT5G59180	DNA-directed RNA polymerase II	0.000302915	0.0361588	0.97	0.826667	-0.143333
5	24009092	AT5G59590	UDP-glucosyl transferase 76E2	0.000160373	0.0253987	0.193333	0	-0.193333
5	24009128	AT5G59590	UDP-glucosyl transferase 76E2	7.82483e-05	0.0166243	0.193333	0	-0.193333
5	24091570	AT5G59790	UPSTREAM OF FLC protein (DUF966)	3.04442e-05	0.00917308	0.88	0.516667	-0.363333
5	24859194	AT5G61910	DCD (Development and Cell Death) domain protein	0.000465952	0.0449259	0.696667	0.386667	-0.31
5	24863228	AT5G61910	DCD (Development and Cell Death) domain protein	8.92993e-05	0.0180872	1	0.87	-0.13
5	24879637	AT5G61960	MEI2-like protein 1	0.000305334	0.0363332	0.963333	0.89	-0.0733333
5	25138859	AT5G62620	Galactosyltransferase family protein	0.000102936	0.0197005	1	0.86	-0.14
5	25139351	AT5G62620	Galactosyltransferase family protein	3.31163e-05	0.00966677	0.973333	0.773333	-0.2
5	25189868	AT5G62710	Leucine-rich repeat protein kinase family protein	9.35587e-05	0.0186241	1	0.84	-0.16
5	252348	AT5G01670	NAD(P)-linked oxidoreductase superfamily protein	0.000501331	0.0465627	0.836667	0.96	0.123333
5	252602	AT5G01670	NAD(P)-linked oxidoreductase superfamily protein	0.000203816	0.0291952	0.713333	0.93	0.216667
5	252690	AT5G01670	NAD(P)-linked oxidoreductase superfamily protein	5.13698e-07	0.000637288	0.876667	1	0.123333
5	252761	AT5G01670	NAD(P)-linked oxidoreductase superfamily protein	0.000197474	0.0288883	0.876667	0.99	0.113333
5	252968	AT5G01670	NAD(P)-linked oxidoreductase superfamily protein	0.000492157	0.0460183	0.86	0.98	0.12
5	25321115	AT5G63120	P-loop containing nucleoside triphosphate hydrolases superfamily protein	4.07504e-05	0.0108887	0.996667	0.866667	-0.13
5	253711	AT5G01670	NAD(P)-linked oxidoreductase superfamily protein	9.14325e-07	0.000968697	0.263333	0.00666667	-0.256667
5	253766	AT5G01670	NAD(P)-linked oxidoreductase superfamily protein	4.68642e-07	0.000591963	0.62	0.963333	0.343333
5	25524808	AT5G63780	RING/FYVE/PHD zinc finger superfamily protein	1.10741e-06	0.00105391	0.00666667	0.14	0.133333
5	25746479	AT5G64390	RNA-binding KH domain-containing protein	5.7563e-05	0.0133695	0.89	0.993333	0.103333
5	25926215	AT5G64860	disproportionating enzyme	0.000389827	0.0410895	0.853333	0.98	0.126667
5	26198145	AT5G65540	transcription initiation factor TFIID subunit	0.000144607	0.0240917	0.186667	0	-0.186667
5	26261873	AT5G65683	Zinc finger (C3HC4-type RING finger) family protein	3.98442e-06	0.00252757	0.986667	0.866667	-0.12
5	26270397	AT5G65687	Major facilitator superfamily protein	0.00019316	0.0286127	0.873333	1	0.126667
5	26390008	AT5G65970	Seven transmembrane MLO family protein	0.000233451	0.0313143	0.99	0.886667	-0.103333
5	26390206	AT5G65970	Seven transmembrane MLO family protein	0.000115659	0.0209298	0.87	1	0.13
5	26397182	AT5G66000	hypothetical protein	7.54494e-05	0.0163008	0	0.123333	0.123333
5	26422518	AT5G66070	RING/U-box superfamily protein	2.77025e-05	0.00866925	0.956667	0.8	-0.156667
5	26490316	AT5G66310	ATP binding microtubule motor family protein	0.000278735	0.0345179	0.17	0.00666667	-0.163333
5	26534807	AT5G66450	Phosphatidic acid phosphatase (PAP2) family protein	0.000414156	0.0424234	0.04	0.176667	0.136667
5	26673797	AT5G66810	Ran-binding protein in the microtubule-organising centre protein	0.000165859	0.0258937	0.0166667	0.21	0.193333
5	26877965	AT5G67370	DUF1230 family protein (DUF1230)	5.30495e-14	6.14252e-10	0	0.18	0.18
5	26957107	AT5G67580	Homeodomain-like/winged-helix DNA-binding family protein	0.000431532	0.0430745	0.973333	0.866667	-0.106667
5	2701881	AT5G08390	Transducin/WD40 repeat-like superfamily protein	1.80329e-06	0.00158582	1	0.856667	-0.143333
5	2930386	AT5G09420	translocon at the outer membrane of chloroplasts 64-V	0.000240138	0.0316354	0.986667	0.896667	-0.09
5	2992850	AT5G09650	pyrophosphorylase 6	0.000290539	0.0354089	0.916667	0.966667	0.05
5	303140	AT5G01780	2-oxoglutarate-dependent dioxygenase family protein	5.82401e-05	0.0134011	1	0.83	-0.17
5	3294820	AT5G10470	kinesin like protein for actin based chloroplast movement 1	1.67019e-05	0.00630614	0.97	0.756667	-0.213333
5	3352783	AT5G10600	cytochrome P450, family 81, subfamily K, polypeptide 2	4.92718e-05	0.0121644	0.31	0	-0.31
5	3493216	AT5G11030	aberrant root formation protein	7.84565e-06	0.00379387	1	0.823333	-0.176667
5	3650743	AT5G11430	SPOC domain / Transcription elongation factor S-II protein	2.24615e-05	0.00769328	0.963333	0.696667	-0.266667
5	3651338	AT5G11430	SPOC domain / Transcription elongation factor S-II protein	1.8103e-05	0.00679821	0.9	0.563333	-0.336667
5	369537	AT5G01950	Leucine-rich repeat protein kinase family protein	2.13922e-06	0.00175731	0.783333	0.99	0.206667
5	369690	AT5G01950	Leucine-rich repeat protein kinase family protein	4.60019e-05	0.0117066	0.883333	1	0.116667
5	3768983	AT5G11700	ephrin type-B receptor	5.56283e-05	0.0130123	0.876667	0.983333	0.106667
5	4050242	AT5G12480	calmodulin-domain protein kinase 7	3.5804e-08	7.77315e-05	0.356667	0.0466667	-0.31
5	4050347	AT5G12480	calmodulin-domain protein kinase 7	3.6868e-05	0.0103216	0.613333	0.89	0.276667
5	405345	AT5G02060	Uncharacterized protein family (UPF0497)	0.000393287	0.0410895	1	0.863333	-0.136667
5	425642	AT5G02150	Fes1C	0.000373926	0.0402132	0.886667	1	0.113333
5	4441077	AT5G13750	zinc induced facilitator-like 1	9.20634e-05	0.0183791	0.843333	1	0.156667
5	4650737	AT5G14420	RING domain ligase2	0.000255793	0.0330311	0.156667	0.0266667	-0.13
5	4712725	AT5G14610	DEAD box RNA helicase family protein	2.06627e-05	0.00747654	0.323333	0.746667	0.423333
5	5081587	AT5G15610	Proteasome component (PCI) domain protein	0.000537087	0.0482176	0.903333	0.97	0.0666667
5	5106798	AT5G15680	ARM repeat superfamily protein	0.000425616	0.0430177	0.96	0.78	-0.18
5	5131914	AT5G15730	Protein kinase superfamily protein	4.0114e-06	0.00252757	0.79	1	0.21
5	5143366	AT5G15760	Ribosomal protein PSRP-3/Ycf65	0.000155411	0.0249139	0.746667	1	0.253333
5	5329841	AT5G16280	Tetratricopeptide repeat (TPR)-like superfamily protein	1.65883e-05	0.00629748	1	0.833333	-0.166667
5	5490668	AT5G16715	protein EMBRYO DEFECTIVE 2247	0.000222338	0.0305383	0.976667	0.84	-0.136667
5	5549111	AT5G16880	Target of Myb protein 1	0.000257443	0.0331211	0.913333	0.98	0.0666667
5	5752962	AT5G17440	LUC7 related protein	2.15085e-05	0.00758506	0.903333	0.993333	0.09
5	5827551	AT5G17690	like heterochromatin protein (LHP1)	0.000110118	0.02051	1	0.893333	-0.106667
5	590684	AT5G02620	ankyrin-like1	2.80424e-05	0.00869727	0.67	0.963333	0.293333
5	5943948	AT5G17930	MIF4G domain-containing protein / MA3 domain-containing protein	0.000430215	0.0430308	0.976667	0.793333	-0.183333
5	6012112	AT5G18190	Protein kinase family protein	0.000538706	0.0482176	0.976667	0.876667	-0.1
5	6035726	AT5G18255	Natural antisense transcript overlaps with AT5G18260	9.14743e-09	2.64791e-05	0.136667	0.453333	0.316667
5	6036229	AT5G18255	Natural antisense transcript overlaps with AT5G18260	0.000107414	0.0201941	0.29	0.593333	0.303333
5	6036398	AT5G18255	Natural antisense transcript overlaps with AT5G18260	3.98776e-06	0.00252757	0.396667	0.75	0.353333
5	6148857	AT5G18525	protein serine/threonine kinase	0.00024204	0.0317869	0.936667	0.723333	-0.213333
5	6229819	AT5G18680	tubby like protein 11	0.000112067	0.0206695	0.98	0.89	-0.09
5	6278405	AT5G18830	squamosa promoter binding protein-like 7	1.59779e-05	0.00623616	0.993333	0.86	-0.133333
5	633054	AT5G02790	Glutathione S-transferase family protein	0.000287483	0.035261	0.79	0.923333	0.133333
5	633831	AT5G02790	Glutathione S-transferase family protein	0.000188084	0.0281006	0.97	0.903333	-0.0666667
5	6346358	AT5G19010	mitogen-activated protein kinase 16	0.000201492	0.02914	0.976667	0.876667	-0.1
5	638402	AT5G02810	pseudo-response regulator 7	0.000267352	0.0336923	0.906667	0.98	0.0733333
5	641015	AT5G02810	pseudo-response regulator 7	1.01337e-06	0.00104446	0	0.12	0.12
5	6466547	AT5G19220	ADP glucose pyrophosphorylase large subunit 1	0.000159483	0.0253541	0.923333	0.73	-0.193333
5	6554932	AT5G19430	RING/U-box superfamily protein	1.82907e-05	0.00683177	0.82	0.983333	0.163333
5	6571706	AT5G19480	mediator of RNA polymerase II transcription subunit	0.000393308	0.0410895	0.153333	0	-0.153333
5	6575931	AT5G19485	transferases/nucleotidyltransferase	0.00026378	0.0334408	0.983333	0.893333	-0.09
5	6703855	AT5G19830	Peptidyl-tRNA hydrolase family protein	0.000272482	0.0339859	0.25	0	-0.25
5	6803032	AT5G20150	SPX domain-containing protein 1	3.9789e-05	0.0106728	0.0166667	0.213333	0.196667
5	6822186	AT5G20220	zinc knuckle (CCHC-type) family protein	1.65473e-11	8.84302e-08	0.153333	0.71	0.556667
5	7092320	AT5G20900	jasmonate-zim-domain protein 12	0.0001388	0.0235766	0.1	0.00333333	-0.0966667
5	7248348	AT5G21930	P-type ATPase of Arabidopsis 2	0.000487262	0.0458693	0.87	0.636667	-0.233333
5	7379563	AT5G22300	nitrilase 4	7.63183e-05	0.016415	0.976667	0.796667	-0.18
5	7568315	AT5G22750	DNA/RNA helicase protein	0.000230166	0.0311511	1	0.813333	-0.186667
5	7635391	AT5G22850	Eukaryotic aspartyl protease family protein	0.000259719	0.0331681	0.81	0.953333	0.143333
5	7682543	AT5G22950	SNF7 family protein	0.000565541	0.049664	0.98	0.84	-0.14
5	7749775	AT5G23090	nuclear factor Y, subunit B13	0.00050434	0.0467174	1	0.886667	-0.113333
5	7792910	NA		0.000523095	0.0478425	0.89	0.593333	-0.296667
5	7869043	AT5G23380	hypothetical protein (DUF789)	3.91358e-06	0.00252757	0.81	0.976667	0.166667
5	7869708	AT5G23380	hypothetical protein (DUF789)	1.26542e-07	0.000237602	0.17	0.01	-0.16
5	7883599	AT5G23405	HMG-box (high mobility group) DNA-binding family protein	0.000489687	0.0460068	1	0.86	-0.14
5	7895810	AT5G23430	Transducin/WD40 repeat-like superfamily protein	0.00016837	0.0260516	0.976667	0.863333	-0.113333
5	7920281	AT5G23490	hypothetical protein	3.45572e-05	0.00992064	1	0.853333	-0.146667
5	7925399	AT5G23490	hypothetical protein	0.000185366	0.0278142	0	0.116667	0.116667
5	7945406	AT5G23570	XS domain-containing protein / XS zinc finger domain-containing protein-like protein	0.00031249	0.0368934	1	0.803333	-0.196667
5	7982767	AT5G23670	long chain base2	0.000238942	0.0315615	0.883333	0.973333	0.09
5	8011560	AT5G23750	Remorin family protein	0.000349193	0.0387181	0.126667	0	-0.126667
5	8255646	AT5G24280	gamma-irradiation and mitomycin c induced 1	3.37928e-06	0.00232444	0.993333	0.766667	-0.226667
5	8535695	AT5G24850	cryptochrome 3	0.000444127	0.0438902	0.913333	0.75	-0.163333
5	8638394	AT5G25060	RNA recognition motif (RRM)-containing protein	9.85046e-05	0.0191692	0.98	0.876667	-0.103333
5	900026	AT5G03555	permease, cytosine/purines, uracil, thiamine, allantoin family protein	3.46636e-08	7.77315e-05	0.0366667	0.206667	0.17
5	9100528	AT5G26040	histone deacetylase 2	0.000291536	0.0354089	0.79	0.986667	0.196667
5	9314734	AT5G26680	5-3 exonuclease family protein	8.48436e-05	0.0175427	0.993333	0.893333	-0.1
5	9319593	AT5G26670	Pectinacetylesterase family protein	0.000393463	0.0410895	1	0.826667	-0.173333
5	9511147	AT5G27030	TOPLESS-related 3	1.65506e-05	0.00629748	0.993333	0.903333	-0.09
5	9618183	AT5G27280	Zim17-type zinc finger protein	3.6561e-05	0.0103216	0.126667	0.00666667	-0.12
5	9672873	AT5G27395	Mitochondrial inner membrane translocase complex, subunit Tim44-related protein	2.55046e-08	6.56252e-05	1	0.85	-0.15
5	9679670	AT5G27410	D-aminoacid aminotransferase-like PLP-dependent enzymes superfamily protein	0.000288351	0.035261	0.853333	0.993333	0.14
5	9821281	AT5G27730	heparan-alpha-glucosaminide N-acetyltransferase-like protein (DUF1624)	5.31769e-06	0.00293203	0.36	0.0233333	-0.336667
5	9985820	AT5G27950	P-loop containing nucleoside triphosphate hydrolases superfamily protein	0.000113273	0.0206695	0.876667	1	0.123333

## Sheet: WT_Blue vs c1c2_Blue
Chromosome	Site	Gene	gene name	PValue	FDR	WT_Blue avg SSE	c1c2_Blue avg SSE	deltaSSE
1	10630380	AT1G30210	TEOSINTE BRANCHED 1, cycloidea, and PCF family 24	9.42461e-06	0.0202915	0.433333	0.106667	-0.326667
1	10798805	AT1G30490	Homeobox-leucine zipper family protein / lipid-binding START domain-containing protein	8.90012e-05	0.0447979	0.99	0.85	-0.14
1	11327685	AT1G31650	RHO guanyl-nucleotide exchange factor 14	0.000112839	0.049403	0.85	0.986667	0.136667
1	12095747	AT1G33360	ATP-dependent Clp protease	9.12988e-05	0.0456438	1	0.89	-0.11
1	1283996	AT1G04620	coenzyme F420 hydrogenase family / dehydrogenase, beta subunit family	9.56203e-05	0.0461473	0.886667	0.996667	0.11
1	1403443	AT1G04950	TATA BOX ASSOCIATED FACTOR II 59	4.81518e-05	0.0359879	0.123333	0	-0.123333
1	17327731	AT1G47270	tubby like protein 6	1.32916e-05	0.0223363	1	0.883333	-0.116667
1	18473274	AT1G49890	QWRF motif protein (DUF566)	7.3024e-05	0.0407309	0.866667	0.98	0.113333
1	19979654	AT1G53530	Peptidase S24/S26A/S26B/S26C family protein	6.59426e-06	0.0191635	0.823333	1	0.176667
1	2048863	AT1G06680	photosystem II subunit P-1	2.62579e-06	0.014945	0.283333	0.01	-0.273333
1	2069510	AT1G06730	pfkB-like carbohydrate kinase family protein	1.07877e-48	7.98193e-44	0.92	0	-0.92
1	20770830	AT1G55590	RNI-like superfamily protein	2.4707e-05	0.0281246	0.00333333	0.116667	0.113333
1	20946557	AT1G56000	FAD/NAD(P)-binding oxidoreductase family protein	7.43189e-05	0.0407309	0.836667	1	0.163333
1	21161271	AT1G56500	haloacid dehalogenase-like hydrolase family protein	4.97569e-05	0.0368156	0.0233333	0.126667	0.103333
1	21311440	AT1G57540	40S ribosomal protein	4.99545e-06	0.018692	0.366667	0.08	-0.286667
1	21588893	AT1G58250	HYPERSENSITIVE TO PI STARVATION 4	8.69603e-05	0.0446414	0.88	0.99	0.11
1	22398175	AT1G60850	DNA-directed RNA polymerase family protein	5.79913e-05	0.03973	1	0.87	-0.13
1	22398268	AT1G60850	DNA-directed RNA polymerase family protein	4.76723e-06	0.018692	0.986667	0.783333	-0.203333
1	23292969	AT1G62880	Cornichon family protein	1.88223e-05	0.0258218	1	0.866667	-0.133333
1	23550997	AT1G63490	transcription factor jumonji (jmjC) domain-containing protein	3.01412e-05	0.0293445	0.67	0.95	0.28
1	2385888	AT1G07705	NOT2 / NOT3 / NOT5 family	5.54939e-05	0.0387363	0	0.126667	0.126667
1	25377815	AT1G67710	response regulator 11	5.35892e-05	0.0387103	0.136667	0.493333	0.356667
1	25377917	AT1G67710	response regulator 11	7.66377e-06	0.0195535	0.913333	0.52	-0.393333
1	25824	AT1G01040	dicer-like 1	2.67518e-05	0.0285699	0.876667	1	0.123333
1	2585084	AT1G08230	Transmembrane amino acid transporter family protein	1.20502e-07	0.00222901	0.93	0.706667	-0.223333
1	25899326	AT1G68890	2-oxoglutarate decarboxylase/hydro-lyase/magnesium ion-binding protein	4.42001e-05	0.035548	0.98	0.816667	-0.163333
1	2625812	AT1G08320	bZIP transcription factor family protein	9.62774e-05	0.0461473	1	0.83	-0.17
1	2626189	AT1G08320	bZIP transcription factor family protein	1.22762e-05	0.0221544	0.976667	0.703333	-0.273333
1	26566979	AT1G70500	Pectin lyase-like superfamily protein	3.85504e-05	0.0324134	0.796667	1	0.203333
1	26912877	AT1G71410	ARM repeat superfamily protein	9.59849e-06	0.0202915	0	0.136667	0.136667
1	27019739	AT1G71830	somatic embryogenesis receptor-like kinase 1	9.66717e-05	0.0461473	0.19	0.0133333	-0.176667
1	27019744	AT1G71830	somatic embryogenesis receptor-like kinase 1	9.37973e-06	0.0202915	0.763333	0.983333	0.22
1	27213804	AT1G72280	endoplasmic reticulum oxidoreductins 1	6.19042e-05	0.0403555	0.896667	1	0.103333
1	27347584	AT1G72640	NAD(P)-binding Rossmann-fold superfamily protein	1.39249e-06	0.00936654	0.983333	0.833333	-0.15
1	27479399	AT1G73060	Low PSII Accumulation 3	7.14506e-05	0.0407309	0.9	0.973333	0.0733333
1	27590186	AT1G73380	hypothetical protein	1.14573e-05	0.0217368	1	0.866667	-0.133333
1	28499784	AT1G75900	GDSL-like Lipase/Acylhydrolase superfamily protein	6.78588e-05	0.0407309	0.886667	0.986667	0.1
1	2850561	AT1G08890	Major facilitator superfamily protein	3.62797e-06	0.0182442	0.993333	0.896667	-0.0966667
1	29077008	AT1G77380	amino acid permease 3	0.000100024	0.0461549	0.993333	0.883333	-0.11
1	2930081	AT1G09080	Heat shock protein 70 (Hsp 70) family protein	2.95141e-05	0.0293445	0.963333	0.866667	-0.0966667
1	29699273	AT1G78960	lupeol synthase 2	8.01173e-05	0.0426472	0	0.123333	0.123333
1	30046455	AT1G79880	RNA recognition motif (RRM)-containing protein	9.8526e-05	0.0461549	1	0.823333	-0.176667
1	3102348	AT1G09575	calcium uniporter-like protein (DUF607)	1.40448e-05	0.0223363	0.666667	0.963333	0.296667
1	3102451	AT1G09575	calcium uniporter-like protein (DUF607)	1.50846e-05	0.0227781	0.676667	0.97	0.293333
1	3177218	AT1G09800	Pseudouridine synthase family protein	7.08082e-05	0.0407309	1	0.83	-0.17
1	3504425	AT1G10600	associated molecule with the SH3 domain of STAM 2	6.23758e-05	0.0403555	0.99	0.833333	-0.156667
1	3978842	AT1G11780	oxidoreductase, 2OG-Fe(II) oxygenase family protein	2.36205e-05	0.027758	0.85	1	0.15
1	4759455	AT1G13920	Remorin family protein	0.00010854	0.0480896	0.986667	0.816667	-0.17
1	4991622	AT1G14580	C2H2-like zinc finger protein	2.9285e-05	0.0293445	0.98	0.883333	-0.0966667
1	6096389	AT1G17720	Protein phosphatase 2A, regulatory subunit PR55	2.40099e-05	0.027758	0.913333	0.973333	0.06
1	6258811	AT1G18190	golgin Putative 2	6.29566e-05	0.0403555	0.953333	0.803333	-0.15
1	6748247	AT1G19485	Transducin/WD40 repeat-like superfamily protein	2.24096e-05	0.027758	0.886667	1	0.113333
1	6797311	AT1G19650	Sec14p-like phosphatidylinositol transfer family protein	4.70781e-05	0.0359879	1	0.773333	-0.226667
1	7113293	AT1G20540	Transducin/WD40 repeat-like superfamily protein	3.37682e-05	0.030791	0.243333	0	-0.243333
1	7113306	AT1G20540	Transducin/WD40 repeat-like superfamily protein	4.52126e-05	0.0359712	0.76	1	0.24
1	751223	AT1G03110	Transducin/WD40 repeat-like superfamily protein	5.56788e-07	0.00588533	1	0.87	-0.13
1	8096636	AT1G22880	cellulase 5	8.48327e-05	0.0444371	0	0.103333	0.103333
1	8412871	AT1G23800	aldehyde dehydrogenase 2B7	0.000104625	0.0471552	0.98	0.903333	-0.0766667
1	9098940	AT1G26300	BSD domain-containing protein	6.77651e-05	0.0407309	0.99	0.873333	-0.116667
1	9797329	AT1G28090	Polynucleotide adenylyltransferase family protein	3.11876e-05	0.0298939	0.84	1	0.16
2	10339187	AT2G24290	ubiquitin-associated protein (DUF1068)	3.15635e-05	0.0298939	1	0.873333	-0.126667
2	1051230	AT2G03480	QUASIMODO2 LIKE 2	3.57707e-05	0.0316231	0.846667	0.993333	0.146667
2	1072187	AT2G03530	ureide permease 2	7.51067e-05	0.0407309	0.71	0.99	0.28
2	11695748	AT2G27330	RNA-binding (RRM/RBD/RNP motifs) family protein	5.39661e-06	0.018692	0.896667	1	0.103333
2	11975344	AT2G28100	alpha-L-fucosidase 1	5.52968e-06	0.018692	0.993333	0.86	-0.133333
2	12670006	AT2G29630	thiaminC	4.30183e-05	0.0353663	0.106667	0	-0.106667
2	12694756	AT2G29690	anthranilate synthase 2	6.38375e-06	0.0191635	1	0.886667	-0.113333
2	13021513	AT2G30575	los glycosyltransferase 5	9.48205e-05	0.0461473	0.89	1	0.11
2	13546927	AT2G31865	poly(ADP-ribose) glycohydrolase 2	3.26034e-05	0.0301545	0.996667	0.846667	-0.15
2	13655785	AT2G32140	transmembrane receptor	7.49595e-05	0.0407309	0.233333	0.0333333	-0.2
2	13668049	AT2G32170	S-adenosyl-L-methionine-dependent methyltransferases superfamily protein	9.1822e-06	0.0202915	0.976667	0.803333	-0.173333
2	14882011	AT2G35350	poltergeist like 1	5.77704e-05	0.03973	1	0.806667	-0.193333
2	15604024	AT2G37150	RING/U-box superfamily protein	3.69786e-05	0.031815	0.953333	0.766667	-0.186667
2	16055591	AT2G38320	TRICHOME BIREFRINGENCE-LIKE 34	0.000105156	0.0471552	0.196667	0	-0.196667
2	16140405	AT2G38580	Mitochondrial ATP synthase D chain-related protein	6.2875e-05	0.0403555	0.79	0.993333	0.203333
2	16165171	AT2G38650	galacturonosyltransferase 7	6.98703e-06	0.0191635	0.893333	0.983333	0.09
2	16224343	AT2G38823	hypothetical protein	5.55775e-06	0.018692	0.98	0.856667	-0.123333
2	1624244	AT2G04650	ADP-glucose pyrophosphorylase family protein	8.62027e-05	0.044603	0.843333	1	0.156667
2	16875332	AT2G40410	Ca(2+)-dependent nuclease family protein	6.70619e-05	0.0407309	0	0.186667	0.186667
2	1702824	AT2G04845	Acyl-CoA N-acyltransferases (NAT) superfamily protein	1.32946e-05	0.0223363	0.39	0.853333	0.463333
2	18098688	AT2G43640	Signal recognition particle, SRP9/SRP14 subunit	2.38603e-05	0.027758	0.996667	0.873333	-0.123333
2	19185887	AT2G46700	CDPK-related kinase 3	2.58207e-05	0.0285699	0.986667	0.85	-0.136667
2	5551526	AT2G13370	chromatin remodeling 5	1.05759e-05	0.0210439	0.99	0.883333	-0.106667
2	7385880	AT2G16990	Major facilitator superfamily protein	4.37102e-07	0.00539027	0.7	1	0.3
2	7385911	AT2G16990	Major facilitator superfamily protein	2.95578e-05	0.0293445	0.176667	0	-0.176667
2	7386795	AT2G16990	Major facilitator superfamily protein	6.85756e-05	0.0407309	0.896667	0.54	-0.356667
3	107512	AT3G01320	SIN3-like 1	7.33518e-05	0.0407309	0.893333	0.996667	0.103333
3	10911901	AT3G28910	myb domain protein 30	2.23395e-06	0.0137744	0.983333	0.89	-0.0933333
3	17192203	AT3G46668	None	4.58334e-05	0.0359879	0.83	1	0.17
3	1738185	AT3G05830	spindle pole body component-like protein	3.6986e-06	0.0182442	1	0.88	-0.12
3	17765448	AT3G48110	glycine-tRNA ligase	9.26126e-05	0.0459899	0.133333	0.0166667	-0.116667
3	18102680	AT3G48820	Glycosyltransferase family 29 (sialyltransferase) family protein	2.36002e-05	0.027758	0.21	0.00666667	-0.203333
3	18889285	AT3G50810	Uncharacterized protein family (UPF0497)	1.76818e-05	0.0256226	0.726667	0.97	0.243333
3	19746005	AT3G53260	phenylalanine ammonia-lyase 2	4.52545e-25	1.11614e-20	0.966667	0.803333	-0.163333
3	19746215	AT3G53260	phenylalanine ammonia-lyase 2	4.26083e-48	1.57632e-43	1	0.893333	-0.106667
3	19969168	AT3G53930	Protein kinase superfamily protein	6.38131e-05	0.0403555	0.98	0.85	-0.13
3	21984904	AT3G59490	hypothetical protein	2.74599e-05	0.0286167	1	0.79	-0.21
3	22502142	AT3G60910	S-adenosyl-L-methionine-dependent methyltransferases superfamily protein	0.00010649	0.0474655	0.99	0.903333	-0.0866667
3	22723823	AT3G61415	SKP1-like 21	4.35366e-05	0.0353991	0.97	0.796667	-0.173333
3	276302	AT3G01770	bromodomain and extraterminal domain protein 10	7.20913e-05	0.0407309	0.966667	0.873333	-0.0933333
3	2880320	AT3G09370	myb domain protein 3r-3	0.00010043	0.0461549	0.793333	0.983333	0.19
3	356783	AT3G02060	DEAD/DEAH box helicase	0.000113798	0.0495296	0.99	0.903333	-0.0866667
3	3639116	AT3G11550	Uncharacterized protein family (UPF0497)	2.31097e-05	0.027758	0.143333	0	-0.143333
3	4685064	AT3G14120	nuclear pore complex protein	5.49716e-05	0.0387363	0.993333	0.903333	-0.09
3	5548233	AT3G16350	Homeodomain-like superfamily protein	5.24797e-05	0.0384458	0.82	0.99	0.17
3	6202581	AT3G18100	myb domain protein 4r1	9.91713e-05	0.0461549	1	0.8	-0.2
3	646508	AT3G02900	Low-density receptor-like protein	3.59008e-05	0.0316231	0.993333	0.903333	-0.09
3	7332531	AT3G20930	RNA-binding (RRM/RBD/RNP motifs) family protein	2.65008e-05	0.0285699	1	0.853333	-0.146667
4	12081943	AT4G23050	PAS domain-containing protein tyrosine kinase family protein	6.94828e-05	0.0407309	0.986667	0.896667	-0.09
4	13171053	AT4G25940	ENTH/ANTH/VHS superfamily protein	0.000101429	0.046326	1	0.866667	-0.133333
4	13287602	AT4G26240	histone-lysine N-methyltransferase	1.62288e-05	0.0240157	1	0.896667	-0.103333
4	13422927	AT4G26600	S-adenosyl-L-methionine-dependent methyltransferases superfamily protein	1.80073e-05	0.0256226	0.986667	0.836667	-0.15
4	13740322	AT4G27490	3-5-exoribonuclease family protein	3.84357e-05	0.0324134	0.816667	1	0.183333
4	14466736	AT4G29400	oxidoreductase/transition metal ion-binding protein (DUF3531)	3.41239e-05	0.030791	1	0.723333	-0.276667
4	14677712	AT4G30020	PA-domain containing subtilase family protein	1.17064e-06	0.00866165	0.13	0	-0.13
4	15145018	AT4G31150	endonuclease V family protein	7.24168e-05	0.0407309	0.753333	1	0.246667
4	17100766	AT4G36140	disease resistance protein (TIR-NBS-LRR class)	9.47858e-05	0.0461473	0.69	0.936667	0.246667
4	17359256	AT4G36860	LIM domain-containing protein	1.45372e-05	0.0224088	0.996667	0.896667	-0.1
4	18317533	AT4G39390	nucleotide sugar transporter-KT 1	0.000115275	0.049879	1	0.896667	-0.103333
4	18513	AT4G00050	basic helix-loop-helix (bHLH) DNA-binding superfamily protein	2.03712e-07	0.00301458	0.81	0.97	0.16
4	18559286	AT4G40042	Microsomal signal peptidase 12 kDa subunit (SPC12)	6.20207e-05	0.0403555	0.823333	0.986667	0.163333
4	2023102	AT4G04180	P-loop containing nucleoside triphosphate hydrolases superfamily protein	1.08077e-05	0.0210439	0.833333	1	0.166667
4	327944	AT4G00760	pseudo-response regulator 8	2.62393e-05	0.0285699	0.99	0.736667	-0.253333
4	6715685	AT4G10960	UDP-D-glucose/UDP-D-galactose 4-epimerase 5	2.30553e-05	0.027758	1	0.82	-0.18
4	9013518	AT4G15880	Cysteine proteinases superfamily protein	8.20923e-06	0.020247	0.99	0.896667	-0.0933333
5	13957198	AT5G35790	glucose-6-phosphate dehydrogenase 1	0.000103896	0.0471552	0.98	0.913333	-0.0666667
5	1607060	AT5G05435	Natural antisense transcript overlaps with AT5G05430	7.54164e-05	0.0407309	1	0.723333	-0.276667
5	17621153	AT5G43822	Pentatricopeptide repeat (PPR) superfamily protein	1.28883e-05	0.0223363	0.98	0.72	-0.26
5	17670040	AT5G43910	pfkB-like carbohydrate kinase family protein	1.88452e-05	0.0258218	0.99	0.723333	-0.266667
5	17677200	AT5G43930	Transducin family protein / WD-40 repeat family protein	8.8087e-05	0.0446414	0.11	0	-0.11
5	19279570	AT5G47520	RAB GTPase homolog A5A	7.32215e-05	0.0407309	0.8	0.96	0.16
5	19424436	AT5G47970	Aldolase-type TIM barrel family protein	4.63712e-06	0.018692	0.99	0.743333	-0.246667
5	2014506	AT5G06580	FAD-linked oxidases family protein	9.95263e-05	0.0461549	0.69	0.916667	0.226667
5	2146169	AT5G06930	nucleolar-like protein	6.58439e-05	0.0407309	0.866667	0.993333	0.126667
5	21488862	AT5G53010	calcium-transporting ATPase	1.98863e-05	0.0267529	0.666667	0.993333	0.326667
5	2217191	AT5G07152	Natural antisense transcript overlaps with AT5G07150	7.35792e-07	0.00642668	0.48	0.03	-0.45
5	2217261	AT5G07152	Natural antisense transcript overlaps with AT5G07150	1.07262e-05	0.0210439	0.456667	0.02	-0.436667
5	23246151	AT5G57370	U4/U6.U5 small nuclear ribonucleoprotein	9.51946e-05	0.0461473	0.623333	0.876667	0.253333
5	23412897	AT5G57790	hypothetical protein	2.15874e-05	0.027758	0.123333	0	-0.123333
5	23663490	AT5G58540	Protein kinase superfamily protein	8.42119e-05	0.0444371	0.713333	0.503333	-0.21
5	24230028	AT5G60170	RNA binding (RRM/RBD/RNP motifs) family protein	5.44103e-05	0.0387103	0.98	0.913333	-0.0666667
5	25020276	AT5G62290	nucleotide-sensitive chloride conductance regulator (ICln) family protein	1.19374e-05	0.0220816	0.99	0.87	-0.12
5	25352519	AT5G63200	tetratricopeptide repeat (TPR)-containing protein	0.000100279	0.0461549	0.846667	0.97	0.123333
5	25421163	AT5G63490	CBS / octicosapeptide/Phox/Bemp1 (PB1) domains-containing protein	8.52815e-05	0.0444371	0.876667	0.986667	0.11
5	25600899	AT5G63960	DNA polymerase delta subunit 1	3.94842e-05	0.0328255	0.146667	0	-0.146667
5	2639017	AT5G08200	peptidoglycan-binding LysM domain-containing protein	7.64097e-05	0.0409683	0.993333	0.833333	-0.16
5	26536276	NA		4.74147e-05	0.0359879	0.703333	0.206667	-0.496667
5	26575410	AT5G66600	electron transporter, putative (Protein of unknown function, DUF547)	3.01201e-05	0.0293445	0.88	0.53	-0.35
5	26865092	AT5G67340	ARM repeat superfamily protein	5.40815e-05	0.0387103	0.103333	0.00333333	-0.1
5	2835337	AT5G08710	Regulator of chromosome condensation (RCC1) family protein	5.1107e-06	0.018692	1	0.873333	-0.126667
5	3129162	AT5G10010	myosin-H heavy protein	1.3813e-05	0.0223363	0.96	0.88	-0.08
5	3159200	AT5G10100	Haloacid dehalogenase-like hydrolase (HAD) superfamily protein	6.60017e-05	0.0407309	0.76	1	0.24
5	3159293	AT5G10100	Haloacid dehalogenase-like hydrolase (HAD) superfamily protein	1.41883e-05	0.0223363	0.673333	0.99	0.316667
5	369082	AT5G01950	Leucine-rich repeat protein kinase family protein	7.43427e-05	0.0407309	0.616667	0.876667	0.26
5	369136	AT5G01950	Leucine-rich repeat protein kinase family protein	7.81718e-07	0.00642668	0.286667	0.03	-0.256667
5	4316260	AT5G13460	IQ-domain 11	2.70289e-05	0.0285699	0.82	0.993333	0.173333
5	4449719	AT5G13790	AGAMOUS-like 15	2.19066e-05	0.027758	1	0.78	-0.22
5	4505269	AT5G13960	histone-lysine N-methyltransferase, H3 lysine-9 specific SUVH4-like protein	7.47553e-05	0.0407309	1	0.84	-0.16
5	6010147	AT5G18190	Protein kinase family protein	7.44332e-06	0.0195535	0.1	0.01	-0.09
5	6465203	AT5G19221	Natural antisense transcript overlaps with AT5G19220	3.19176e-05	0.0298939	0.906667	0.73	-0.176667
5	6579953	AT5G19500	Tryptophan/tyrosine permease	4.79018e-05	0.0359879	0.983333	0.766667	-0.216667
5	6643065	AT5G19660	SITE-1 protease	0.000112402	0.049403	0.993333	0.84	-0.153333
5	6846761	AT5G20280	sucrose phosphate synthase 1F	6.05354e-05	0.0403555	0.976667	0.916667	-0.06
5	7361564	AT5G22220	E2F transcription factor 1	6.34531e-05	0.0403555	1	0.806667	-0.193333
5	8060957	AT5G23890	GPI-anchored adhesin-like protein	6.03316e-05	0.0403555	0.973333	0.91	-0.0633333
5	8679087	AT5G25150	TBP-associated factor 5	6.99293e-06	0.0191635	0.136667	0	-0.136667
5	9312843	AT5G26680	5-3 exonuclease family protein	4.79101e-05	0.0359879	0.88	1	0.12
5	9661174	AT5G27360	Major facilitator superfamily protein	8.66991e-06	0.0202915	1	0.713333	-0.286667
5	9661769	AT5G27360	Major facilitator superfamily protein	8.74999e-05	0.0446414	0.84	1	0.16
5	9669465	AT5G27380	glutathione synthetase 2	5.98923e-06	0.0191635	0.11	0.00333333	-0.106667
5	9680377	AT5G27410	D-aminoacid aminotransferase-like PLP-dependent enzymes superfamily protein	3.67762e-05	0.031815	1	0.876667	-0.123333

## Sheet: WT_Blue vs cis1_Blue
Chromosome	Site	Gene	gene name	PValue	FDR	WT_Blue avg SSE	cis1_Blue avg SSE	deltaSSE
1	10087430	AT1G28710	Nucleotide-diphospho-sugar transferase family protein	0.000149206	0.0314114	0.686667	0.963333	0.276667
1	10110005	AT1G28960	nudix hydrolase homolog 15	3.27984e-11	8.86213e-08	0	0.176667	0.176667
1	10582198	AT1G30110	nudix hydrolase homolog 25	0.000106732	0.026298	1	0.88	-0.12
1	10842228	AT1G30600	Subtilase family protein	0.000253172	0.0409761	0.993333	0.86	-0.133333
1	10883884	AT1G30680	toprim domain-containing protein	0.000180891	0.0343249	0.983333	0.883333	-0.1
1	11146210	AT1G31190	myo-inositol monophosphatase like 1	5.6024e-05	0.0173143	0.966667	0.74	-0.226667
1	11146235	AT1G31190	myo-inositol monophosphatase like 1	1.36403e-07	0.000155443	0	0.156667	0.156667
1	11437268	AT1G31870	pre-mRNA-splicing factor of RES complex protein	0.000213335	0.0372169	0.21	0.05	-0.16
1	11566952	AT1G32150	basic region/leucine zipper transcription factor 68	0.000221268	0.0379352	1	0.833333	-0.166667
1	12086194	AT1G33330	Class I peptide chain release factor	7.58875e-05	0.0209236	0.01	0.196667	0.186667
1	12086217	AT1G33330	Class I peptide chain release factor	3.43955e-06	0.00226253	0.99	0.76	-0.23
1	12910063	AT1G35220	FAM91 carboxy-terminus protein	0.000222372	0.0379621	0.0133333	0.15	0.136667
1	13470409	AT1G36070	Transducin/WD40 repeat-like superfamily protein	0.000308283	0.0458015	0.04	0.226667	0.186667
1	13547424	AT1G36180	acetyl-CoA carboxylase 2	0.000259297	0.0415709	0.973333	0.706667	-0.266667
1	1386249	AT1G04900	NADH dehydrogenase ubiquinone complex I, assembly factor-like protein (DUF185)	0.000270027	0.0427472	1	0.84	-0.16
1	1403443	AT1G04950	TATA BOX ASSOCIATED FACTOR II 59	0.000255317	0.0412302	0.123333	0	-0.123333
1	1601714	AT1G05460	P-loop containing nucleoside triphosphate hydrolases superfamily protein	0.000327357	0.0478034	0.146667	0	-0.146667
1	17480344	AT1G47570	RING/U-box superfamily protein	0.000275321	0.0432906	0.546667	0.883333	0.336667
1	1763952	AT1G05840	Eukaryotic aspartyl protease family protein	1.68969e-07	0.000183562	0.996667	0.813333	-0.183333
1	1765300	AT1G05840	Eukaryotic aspartyl protease family protein	2.90664e-05	0.0111977	0.863333	0.993333	0.13
1	17890643	AT1G48410	Stabilizer of iron transporter SufD / Polynucleotidyl transferase	2.9794e-06	0.00199833	0.406667	0.743333	0.336667
1	17890649	AT1G48410	Stabilizer of iron transporter SufD / Polynucleotidyl transferase	5.48358e-07	0.000473702	0.493333	0.153333	-0.34
1	17904407	AT1G48430	Dihydroxyacetone kinase	1.02248e-05	0.00535123	0.986667	0.89	-0.0966667
1	17969239	AT1G48598		3.66077e-06	0.00238616	0.0666667	0.416667	0.35
1	17969268	AT1G48598		2.38598e-05	0.0103682	0.156667	0	-0.156667
1	1823385	AT1G06010	basic leucine zipper/W2 domain protein	2.59655e-05	0.0106384	0.166667	0.00666667	-0.16
1	1823410	AT1G06010	basic leucine zipper/W2 domain protein	1.22427e-05	0.00605381	0.82	0.993333	0.173333
1	18524068	AT1G50030	target of rapamycin	4.99685e-22	7.16548e-18	0.00666667	0.336667	0.33
1	18524114	AT1G50030	target of rapamycin	1.01219e-18	7.25743e-15	0.966667	0.523333	-0.443333
1	18549871	AT1G50055	other_RNA	0.000242067	0.0398078	0	0.17	0.17
1	18787480	AT1G50710	HAUS augmin-like complex subunit	0.000257343	0.0414132	0.826667	0.986667	0.16
1	20038338	NA		1.08915e-05	0.00543126	0	0.236667	0.236667
1	20057838	AT1G53720	cyclophilin 59	5.63241e-05	0.0173324	0.976667	0.766667	-0.21
1	20057850	AT1G53720	cyclophilin 59	0.000108551	0.0265636	0.0233333	0.216667	0.193333
1	20151847	AT1G53990	GDSL-motif lipase 3	5.83002e-05	0.0175635	0.77	1	0.23
1	2017910	AT1G06590	anaphase-promoting complex subunit	0.000252406	0.0409748	0.866667	1	0.133333
1	20305458	AT1G54390	PHD finger protein-like protein	7.60613e-09	1.42507e-05	0.0133333	0.256667	0.243333
1	20305554	AT1G54390	PHD finger protein-like protein	3.40322e-08	4.88022e-05	0.0166667	0.276667	0.26
1	20429373	AT1G54730	Major facilitator superfamily protein	0.000120749	0.0278382	0.703333	0.983333	0.28
1	20610177	AT1G55250	histone mono-ubiquitination 2	0.00020764	0.036851	0.836667	0.526667	-0.31
1	2066614	AT1G06720	P-loop containing nucleoside triphosphate hydrolases superfamily protein	4.23655e-05	0.0143962	1	0.883333	-0.116667
1	20733706	AT1G55535	transmembrane protein	3.57277e-05	0.0125572	1	0.89	-0.11
1	20838168	AT1G55740	seed imbibition 1	0.000246697	0.040384	1	0.853333	-0.146667
1	20935018	AT1G55970	histone acetyltransferase of the CBP family 4	6.1271e-05	0.0182288	1	0.753333	-0.246667
1	21139937	AT1G56440	Tetratricopeptide repeat (TPR)-like superfamily protein	2.8186e-05	0.011104	0.866667	1	0.133333
1	21163836	AT1G56500	haloacid dehalogenase-like hydrolase family protein	0.000275967	0.0432972	0.103333	0	-0.103333
1	21214779	AT1G56612	Natural antisense transcript overlaps with AT1G56610	1.73816e-06	0.00129819	0.01	0.276667	0.266667
1	21733823	AT1G58520	GDSL-like lipase/acylhydrolase superfamily protein	0.000127882	0.0288337	1	0.84	-0.16
1	2185390	AT1G07119	Natural antisense transcript overlaps with AT1G07120	0.000300521	0.0451726	0.143333	0.596667	0.453333
1	2185436	AT1G07119	Natural antisense transcript overlaps with AT1G07120	0.000104025	0.0258978	0.06	0.493333	0.433333
1	22203878	AT1G60200	splicing factor PWI domain-containing protein / RNA recognition motif (RRM)-containing protein	6.57161e-05	0.0189439	0.0166667	0.103333	0.0866667
1	22204553	AT1G60200	splicing factor PWI domain-containing protein / RNA recognition motif (RRM)-containing protein	0.000139097	0.0300399	0.223333	0.06	-0.163333
1	22223874	AT1G60270	beta glucosidase 6	5.10288e-05	0.0161975	0.993333	0.863333	-0.13
1	22303963	AT1G60545	Natural antisense transcript overlaps with AT1G60540	3.01158e-05	0.0113472	0.0133333	0.26	0.246667
1	22381346	AT1G60790	trichome birefringence-like protein (DUF828)	0.000152895	0.0314114	0.813333	0.983333	0.17
1	22381479	AT1G60790	trichome birefringence-like protein (DUF828)	2.09665e-07	0.000217362	0.79	1	0.21
1	22540671	AT1G61140	SNF2 domain-containing protein / helicase domain-containing protein / zinc finger protein-like protein	1.26713e-07	0.000151422	0	0.126667	0.126667
1	23292969	AT1G62880	Cornichon family protein	0.00011745	0.0276105	1	0.893333	-0.106667
1	23428088	AT1G63180	UDP-D-glucose/UDP-D-galactose 4-epimerase 3	0.000323131	0.0473108	0.876667	0.986667	0.11
1	23458442	AT1G63240	hypothetical protein	9.00432e-05	0.0233916	0.776667	1	0.223333
1	23590395	AT1G63640	P-loop nucleoside triphosphate hydrolases superfamily protein with CH (Calponin Homology) domain-containing protein	0.000196882	0.0358286	0.806667	0.983333	0.176667
1	2364691	AT1G07650	Leucine-rich repeat transmembrane protein kinase	2.85559e-05	0.0111088	0.92	0.723333	-0.196667
1	2364709	AT1G07650	Leucine-rich repeat transmembrane protein kinase	5.16793e-07	0.00046121	0.03	0.213333	0.183333
1	23797105	AT1G64110	P-loop containing nucleoside triphosphate hydrolases superfamily protein	0.000244769	0.0401601	0.986667	0.883333	-0.103333
1	2384297	AT1G07705	NOT2 / NOT3 / NOT5 family	1.07094e-05	0.00543126	0.02	0.19	0.17
1	2384312	AT1G07705	NOT2 / NOT3 / NOT5 family	2.47444e-05	0.0105606	0.96	0.783333	-0.176667
1	24246569	AT1G65280	DNAJ heat shock N-terminal domain-containing protein	0.000218827	0.0377161	0.986667	0.91	-0.0766667
1	2448928	AT1G07910	RNAligase	9.73541e-05	0.0248055	0.983333	0.72	-0.263333
1	2490046	AT1G08030	tyrosylprotein sulfotransferase	0.000241112	0.0398078	0.88	1	0.12
1	2490426	AT1G08030	tyrosylprotein sulfotransferase	0.000287043	0.0441653	0.87	0.986667	0.116667
1	2506011	AT1G08060	ATP-dependent helicase family protein	6.55007e-05	0.0189439	1	0.873333	-0.126667
1	25419866	AT1G67792	Natural antisense transcript overlaps with AT1G67790	0.000203884	0.0366282	0.16	0	-0.16
1	25419949	AT1G67792	Natural antisense transcript overlaps with AT1G67790	0.000248866	0.0405538	0.21	0	-0.21
1	25791217	AT1G68690	Protein kinase superfamily protein	6.62728e-06	0.00374154	0.95	0.723333	-0.226667
1	25791258	AT1G68690	Protein kinase superfamily protein	4.81483e-08	6.63891e-05	0.00333333	0.15	0.146667
1	2606185	AT1G08260	DNA polymerase epsilon catalytic subunit	0.000150284	0.0314114	0.983333	0.796667	-0.186667
1	2626189	AT1G08320	bZIP transcription factor family protein	0.000179534	0.0343249	0.976667	0.74	-0.236667
1	26342175	AT1G69935	short hypocotyl in white light1	0.000115351	0.0272959	0.04	0.246667	0.206667
1	26468133	AT1G70280	NHL domain-containing protein	0.000212436	0.0371517	0.98	0.81	-0.17
1	26493226	AT1G70320	ubiquitin-protein ligase 2	1.6096e-08	2.56463e-05	0.0133333	0.156667	0.143333
1	26493307	AT1G70320	ubiquitin-protein ligase 2	1.25038e-08	2.03756e-05	0.0166667	0.166667	0.15
1	2659982	AT1G08430	aluminum-activated malate transporter 1	0.000181929	0.0343249	0.836667	1	0.163333
1	27019739	AT1G71830	somatic embryogenesis receptor-like kinase 1	0.000115205	0.0272959	0.19	0	-0.19
1	27119413	AT1G72070	Chaperone DnaJ-domain superfamily protein	3.95259e-07	0.000372896	0.87	0.993333	0.123333
1	27347584	AT1G72640	NAD(P)-binding Rossmann-fold superfamily protein	2.75213e-05	0.0110858	0.983333	0.863333	-0.12
1	27627197	AT1G73470	hypothetical protein	2.00166e-08	3.0536e-05	0.97	0.533333	-0.436667
1	2854720	AT1G08900	Major facilitator superfamily protein	5.40847e-05	0.0168603	0.973333	0.78	-0.193333
1	28612234	AT1G76260	DWD (DDB1-binding WD40 protein) hypersensitive to ABA 2	0.0003367	0.0483795	1	0.893333	-0.106667
1	28762694	AT1G76630	Tetratricopeptide repeat (TPR)-like superfamily protein	0.000207402	0.036851	0.893333	1	0.106667
1	28803934	AT1G76730	NagB/RpiA/CoA transferase-like superfamily protein	7.12104e-05	0.0199255	0.986667	0.836667	-0.15
1	28948957	AT1G77030	putative DEAD-box ATP-dependent RNA helicase 29	2.08273e-06	0.0015084	0.99	0.87	-0.12
1	29034300	AT1G77280	kinase with adenine nucleotide alpha hydrolases-like domain-containing protein	0.000158119	0.0320872	1	0.89	-0.11
1	29348632	AT1G78050	phosphoglycerate/bisphosphoglycerate mutase	0.000232718	0.0390791	0.893333	1	0.106667
1	29458920	AT1G78290	Protein kinase superfamily protein	2.12208e-07	0.000217362	0.133333	0.703333	0.57
1	29459011	AT1G78290	Protein kinase superfamily protein	2.8933e-12	9.42952e-09	0.0633333	0.64	0.576667
1	29596986	AT1G78690	Phospholipid/glycerol acyltransferase family protein	0.000210267	0.0371333	0.14	0	-0.14
1	29963933	AT1G79630	Protein phosphatase 2C family protein	3.51395e-05	0.0125348	0.993333	0.81	-0.183333
1	30072041	AT1G79940	DnaJ / Sec63 Brl domains-containing protein	6.93296e-07	0.000572724	0.0166667	0.123333	0.106667
1	30072070	AT1G79940	DnaJ / Sec63 Brl domains-containing protein	3.76573e-05	0.0130746	0.93	0.763333	-0.166667
1	3223831	AT1G09910	Rhamnogalacturonate lyase family protein	4.16544e-06	0.00259706	1	0.826667	-0.173333
1	3224378	AT1G09910	Rhamnogalacturonate lyase family protein	0.000282539	0.0437539	0.906667	0.593333	-0.313333
1	3290108	AT1G10070	branched-chain amino acid transaminase 2	5.87851e-06	0.00342674	0	0.136667	0.136667
1	3396080	AT1G10360	glutathione S-transferase TAU 18	1.60793e-05	0.00768551	0.01	0.113333	0.103333
1	35281	AT1G01060	Homeodomain-like superfamily protein	2.23141e-06	0.00158408	0.00666667	0.143333	0.136667
1	3530821	AT1G10657	transmembrane protein	7.78811e-05	0.0210756	0.986667	0.863333	-0.123333
1	37203	AT1G01060	Homeodomain-like superfamily protein	0.000121856	0.0280034	0.976667	0.826667	-0.15
1	37408	AT1G01060	Homeodomain-like superfamily protein	0.000118103	0.0276732	0.00666667	0.103333	0.0966667
1	4042502	AT1G11960	ERD (early-responsive to dehydration stress) family protein	7.72392e-05	0.0210572	1	0.886667	-0.113333
1	4345407	AT1G12750	RHOMBOID-like protein 6	0.000277221	0.043311	0.0533333	0.23	0.176667
1	4445413	AT1G13030	sphere organelles protein-like protein	0.000152278	0.0314114	0.856667	1	0.143333
1	4470580	AT1G13120	nucleoporin GLE1-like protein	0.000328834	0.0479216	0.94	0.73	-0.21
1	4471038	AT1G13120	nucleoporin GLE1-like protein	6.28317e-06	0.00357542	1	0.85	-0.15
1	4756991	AT1G13910	Leucine-rich repeat (LRR) family protein	0.000341821	0.0486583	1	0.846667	-0.153333
1	4759455	AT1G13920	Remorin family protein	2.55372e-05	0.0106384	0.986667	0.74	-0.246667
1	5246928	AT1G15240	phox (PX) domain-containing protein	1.04093e-07	0.000128681	0.79	0.28	-0.51
1	5246956	AT1G15240	phox (PX) domain-containing protein	6.94937e-07	0.000572724	0.04	0.343333	0.303333
1	5439837	AT1G15790	mediator of RNA polymerase II transcription subunit 15a-like protein	0.000152286	0.0314114	0.673333	0.946667	0.273333
1	5439852	AT1G15790	mediator of RNA polymerase II transcription subunit 15a-like protein	3.79291e-05	0.0130746	0.213333	0	-0.213333
1	5931256	AT1G17330	Metal-dependent phosphohydrolase	0.000200313	0.0362688	0.883333	0.986667	0.103333
1	6170737	AT1G17940	Endosomal targeting BRO1-like domain-containing protein	0.00034706	0.0491783	0.826667	0.983333	0.156667
1	6183606	AT1G17960	Threonyl-tRNA synthetase	0.000230971	0.039058	1	0.89	-0.11
1	6240103	AT1G18140	laccase 1	0.000272902	0.0430993	0.843333	0.993333	0.15
1	7413469	AT1G21170	Exocyst complex component SEC5	0.000299516	0.0451161	0.896667	1	0.103333
1	8636804	AT1G24340	FAD/NAD(P)-binding oxidoreductase family protein	8.74417e-06	0.00467878	0.993333	0.806667	-0.186667
1	8636948	AT1G24340	FAD/NAD(P)-binding oxidoreductase family protein	0.000291315	0.0443467	0.9	0.613333	-0.286667
1	8682690	AT1G24490	OxaA/YidC-like membrane insertion protein	6.14188e-06	0.00352298	1	0.883333	-0.116667
1	879931	AT1G03520	Core-2/I-branching beta-1,6-N-acetylglucosaminyltransferase family protein	0.000116681	0.0275198	0.0533333	0.296667	0.243333
1	902169	AT1G03610	plant/protein (DUF789)	1.9057e-05	0.00875888	0.873333	0.976667	0.103333
1	919256	AT1G03687	DTW domain-containing protein	0.000238233	0.0396317	0.12	0	-0.12
1	942652	AT1G03760	Prefoldin chaperone subunit family protein	2.24946e-05	0.00995594	0.753333	0.986667	0.233333
1	9633827	AT1G27680	ADPGLC-PPase large subunit	0.000305684	0.0456262	1	0.886667	-0.113333
1	9720041	AT1G27900	RNA helicase family protein	5.38718e-05	0.0168603	0.87	0.993333	0.123333
1	9804026	AT1G28110	serine carboxypeptidase-like 45	1.67252e-09	3.74749e-06	0.213333	0.766667	0.553333
1	9804156	AT1G28110	serine carboxypeptidase-like 45	1.83508e-05	0.00848872	0.03	0.276667	0.246667
1	9856939	AT1G28210	DNAJ heat shock family protein	0.000286606	0.0441653	0.88	1	0.12
2	10204031	AT2G23980	cyclic nucleotide-gated channel 6	7.58158e-06	0.00418153	0.376667	0.11	-0.266667
2	10204040	AT2G23980	cyclic nucleotide-gated channel 6	5.69701e-08	7.70708e-05	0.47	0.843333	0.373333
2	1054164	AT2G03480	QUASIMODO2 LIKE 2	0.000115084	0.0272959	0.87	1	0.13
2	10578159	AT2G24830	zinc finger (CCCH-type) family protein / D111/G-patch domain-containing protein	0.000239441	0.0397406	1	0.876667	-0.123333
2	10899994	AT2G25605	DNA-directed RNA polymerase subunit beta	7.41411e-06	0.00412087	0.746667	1	0.253333
2	11022557	AT2G25840	Nucleotidylyl transferase superfamily protein	8.60288e-10	1.98976e-06	0.02	0.263333	0.243333
2	11022582	AT2G25840	Nucleotidylyl transferase superfamily protein	4.69801e-07	0.000426389	0.943333	0.693333	-0.25
2	1106729	AT2G03640	Nuclear transport factor 2 (NTF2) family protein with RNA binding (RRM-RBD-RNP motifs) domain-containing protein	0.000113006	0.0271898	0.84	0.976667	0.136667
2	11154629	AT2G26200	S-adenosyl-L-methionine-dependent methyltransferases superfamily protein	2.28758e-05	0.0100626	1	0.773333	-0.226667
2	11157247	AT2G26210	Ankyrin repeat family protein	0.000205047	0.0366282	0.98	0.89	-0.09
2	11188437	AT2G26280	CTC-interacting domain 7	3.33721e-11	8.86213e-08	0.78	0.97	0.19
2	11288118	AT2G26540	uroporphyrinogen-III synthase family protein	0.000298275	0.0451034	0.99	0.9	-0.09
2	11445283	AT2G26830	Protein kinase superfamily protein	4.21372e-05	0.0143868	0.843333	1	0.156667
2	11492568	AT2G26930	4-(cytidine 5-phospho)-2-C-methyl-D-erithritol kinase	0.000160271	0.032219	0.99	0.89	-0.1
2	11695748	AT2G27330	RNA-binding (RRM/RBD/RNP motifs) family protein	3.03382e-05	0.0113472	0.896667	1	0.103333
2	11721706	AT2G27400	other_RNA	6.38849e-05	0.0186961	0	0.27	0.27
2	11779220	AT2G27590	S-adenosyl-L-methionine-dependent methyltransferases superfamily protein	0.000257605	0.0414132	1	0.676667	-0.323333
2	13693381	AT2G32250	FAR1-related sequence 2	4.51666e-05	0.0149301	0.256667	0.723333	0.466667
2	13729566	AT2G32320	tRNAHis guanylyltransferase	2.81553e-05	0.011104	0.98	0.716667	-0.263333
2	13810495	AT2G32530	cellulose synthase-like B3	3.78275e-05	0.0130746	0.00666667	0.11	0.103333
2	13921587	AT2G32810	beta galactosidase 9	3.53663e-05	0.0125533	0.983333	0.85	-0.133333
2	13923472	AT2G32810	beta galactosidase 9	3.03353e-05	0.0113472	0.0433333	0.31	0.266667
2	13967346	AT2G32930	zinc finger nuclease 2	2.51727e-05	0.0105684	1	0.88	-0.12
2	14560665	AT2G34560	P-loop containing nucleoside triphosphate hydrolases superfamily protein	9.9718e-19	7.25743e-15	0.2	0.726667	0.526667
2	14560692	AT2G34560	P-loop containing nucleoside triphosphate hydrolases superfamily protein	2.0014e-16	1.19583e-12	0.733333	0.196667	-0.536667
2	14657186	AT2G34730	myosin heavy chain-like protein	0.000104983	0.0260458	0.956667	0.746667	-0.21
2	14918092	AT2G35510	similar to RCD one 1	4.25663e-06	0.00263104	0.84	0.97	0.13
2	15912483	AT2G38020	vacuoleless1 (VCL1)	0.000305762	0.0456262	0.893333	0.993333	0.1
2	15915658	AT2G38025	Cysteine proteinases superfamily protein	0.000168425	0.033052	0.0166667	0.11	0.0933333
2	16000377	AT2G38185	RING/U-box superfamily protein	0.000214517	0.0372533	0.816667	1	0.183333
2	16026158	NA		2.03102e-05	0.00915875	1	0.87	-0.13
2	16222795	AT2G38820	DNA-directed RNA polymerase subunit beta-beta protein, putative (DUF506)	1.11248e-08	1.89916e-05	0.0666667	0.39	0.323333
2	16222861	AT2G38820	DNA-directed RNA polymerase subunit beta-beta protein, putative (DUF506)	6.51423e-07	0.000556036	0.0633333	0.41	0.346667
2	16476394	AT2G39470	PsbP-like protein 2	0.000204534	0.0366282	0.973333	0.866667	-0.106667
2	16668757	AT2G39930	isoamylase 1	0.000323234	0.0473108	0.816667	0.993333	0.176667
2	16875119	AT2G40410	Ca(2+)-dependent nuclease family protein	5.74667e-05	0.0174592	0.99	0.896667	-0.0933333
2	17013024	AT2G40765	transmembrane protein	5.29074e-05	0.016638	0.98	0.916667	-0.0633333
2	17032577	AT2G40810	yeast autophagy-like protein	5.09553e-05	0.0161975	1	0.806667	-0.193333
2	17302806	AT2G41490	UDP-glcnac-adolichol phosphate glcnac-1-p-transferase	4.14265e-06	0.00259706	0.95	0.726667	-0.223333
2	17383416	AT2G41700	ATP-binding cassette A1	0.000323323	0.0473108	0.973333	0.84	-0.133333
2	17475048	AT2G41880	guanylate kinase 1	3.30915e-07	0.000325022	0.00333333	0.196667	0.193333
2	17801020	AT2G42780	transcription elongation factor B polypeptide	0.000308862	0.0458015	0.896667	0.99	0.0933333
2	18098688	AT2G43640	Signal recognition particle, SRP9/SRP14 subunit	0.000158032	0.0320872	0.996667	0.886667	-0.11
2	18190040	AT2G43920	S-adenosyl-L-methionine-dependent methyltransferases superfamily protein	7.84824e-05	0.0210756	0.99	0.696667	-0.293333
2	18452086	AT2G44750	thiamin pyrophosphokinase 2	0.000123929	0.0282356	0.803333	0.993333	0.19
2	18548130	AT2G44950	histone mono-ubiquitination 1	0.000298802	0.0451034	1	0.89	-0.11
2	18659692	AT2G45245	other_RNA	0.000122916	0.0281568	0.133333	0.596667	0.463333
2	18829540	AT2G45700	sterile alpha motif (SAM) domain-containing protein	0.000277867	0.043311	0.833333	0.97	0.136667
2	18866319	AT2G45830	downstream target of AGL15 2	0.000282451	0.0437539	0.0133333	0.196667	0.183333
2	18896033	AT2G45910	U-box domain-containing protein kinase family protein	0.000172125	0.0335363	0.03	0.2	0.17
2	18896062	AT2G45910	U-box domain-containing protein kinase family protein	0.000130412	0.0292203	0.916667	0.636667	-0.28
2	189597	AT2G01430	homeobox-leucine zipper protein 17	0.000349797	0.0494683	0.806667	1	0.193333
2	19050033	AT2G46410	Homeodomain-like superfamily protein	0.000162952	0.0324546	0.993333	0.833333	-0.16
2	19113472	AT2G46550	transmembrane protein	0.000193976	0.0356617	0.86	0.686667	-0.173333
2	19113491	AT2G46550	transmembrane protein	7.95019e-09	1.42507e-05	0.00666667	0.11	0.103333
2	19336879	AT2G47070	squamosa promoter binding protein-like 1	2.3017e-06	0.00161796	0.0366667	0.19	0.153333
2	19337079	AT2G47070	squamosa promoter binding protein-like 1	4.56827e-14	2.18363e-10	0	0.123333	0.123333
2	19618274	AT2G47940	DEGP protease 2	0.000252592	0.0409748	0.0433333	0.253333	0.21
2	207327	AT2G01460	P-loop containing nucleoside triphosphate hydrolases superfamily protein	6.27531e-05	0.018516	0.866667	1	0.133333
2	207403	AT2G01460	P-loop containing nucleoside triphosphate hydrolases superfamily protein	0.000147868	0.0312747	0.8	0.99	0.19
2	4007022	NA		0.000180066	0.0343249	0	0.163333	0.163333
2	5390947	AT2G13100	Major facilitator superfamily protein	0.000169178	0.033052	0.08	0.29	0.21
2	6791872	AT2G15570	Thioredoxin superfamily protein	0.000292369	0.0444128	0.03	0.1	0.07
2	8133956	NA		4.06379e-05	0.0139413	0.04	0.296667	0.256667
2	8417010	AT2G19430	DWD (DDB1-binding WD40 protein) hypersensitive to ABA 1	0.000133655	0.0294863	0.99	0.856667	-0.133333
2	847958	AT2G02910	transmembrane protein (DUF616)	0.000215918	0.0373944	0.16	0	-0.16
2	8634804	AT2G20000	CDC27 family protein	0.00033968	0.0486583	0.976667	0.863333	-0.113333
2	8635475	AT2G20000	CDC27 family protein	0.000220829	0.0379352	0.97	0.79	-0.18
2	9386952	AT2G22080	transmembrane protein	0.000111433	0.0269014	0.973333	0.863333	-0.11
2	9794055	AT2G23000	serine carboxypeptidase-like 10	9.89451e-05	0.0248055	0.463333	0.866667	0.403333
2	9953678	AT2G23370	cyclin delta-3	0.000158548	0.0320872	0.94	0.67	-0.27
2	9956876	AT2G23380	SET domain-containing protein	4.83134e-05	0.0156745	0.976667	0.73	-0.246667
2	9973631	AT2G23420	nicotinate phosphoribosyltransferase 2	2.86628e-05	0.0111088	0.986667	0.886667	-0.1
3	10088568	AT3G27310	plant UBX domain-containing protein 1	1.96136e-08	3.0536e-05	0	0.113333	0.113333
3	10088607	AT3G27310	plant UBX domain-containing protein 1	0.000110407	0.0268227	0.98	0.836667	-0.143333
3	11155953	AT3G29185	glutamate NMDA receptor subunit epsilon-1, putative (DUF3598)	8.73443e-06	0.00467878	0.883333	1	0.116667
3	11165026	AT3G29200	chorismate mutase 1	7.82148e-06	0.00428092	0.913333	0.716667	-0.196667
3	11165045	AT3G29200	chorismate mutase 1	6.56252e-22	7.84222e-18	0.00666667	0.19	0.183333
3	1397124	AT3G05030	sodium hydrogen exchanger 2	0.000233198	0.0390791	0.88	0.993333	0.113333
3	14752900	AT3G42660	transducin family protein / WD-40 repeat family protein	0.000182107	0.0343249	1	0.776667	-0.223333
3	15512187	AT3G43590	zinc knuckle (CCHC-type) family protein	3.65059e-05	0.0127682	0.0633333	0.276667	0.213333
3	15512749	AT3G43600	aldehyde oxidase 2	4.60711e-05	0.0151527	0.0566667	0.283333	0.226667
3	15518716	AT3G43610	Spc97 / Spc98 family of spindle pole body (SBP) component	6.78751e-07	0.000572547	0.963333	0.663333	-0.3
3	15774988	AT3G43960	Cysteine proteinases superfamily protein	0.000124048	0.0282356	0.693333	0.973333	0.28
3	1633750	AT3G05625	Tetratricopeptide repeat (TPR)-like superfamily protein	0.000152507	0.0314114	1	0.81	-0.19
3	16473015	AT3G45040	phosphatidate cytidylyltransferase family protein	1.26189e-06	0.000962527	0.866667	0.993333	0.126667
3	16473100	AT3G45040	phosphatidate cytidylyltransferase family protein	1.72909e-05	0.00810301	0.873333	0.99	0.116667
3	16505560	AT3G45100	UDP-Glycosyltransferase superfamily protein	2.01735e-05	0.00915469	0.04	0.343333	0.303333
3	16955938	AT3G46180	UDP-galactose transporter 5	0.000290933	0.0443467	1	0.806667	-0.193333
3	16983516	AT3G46220	E3 UFM1-protein ligase-like protein	0.000114019	0.0272924	1	0.88	-0.12
3	1706452	AT3G05750	serine-rich adhesin for platelets-like protein	0.000183674	0.0343849	0	0.17	0.17
3	1706603	AT3G05750	serine-rich adhesin for platelets-like protein	0.000277577	0.043311	0	0.156667	0.156667
3	17351319	AT3G47120	RNA recognition motif (RRM)-containing protein	5.97898e-06	0.0034572	0	0.103333	0.103333
3	17711501	AT3G47980	Integral membrane HPP family protein	0.000335012	0.0482337	0.983333	0.793333	-0.19
3	17943206	AT3G48440	Zinc finger C-x8-C-x5-C-x3-H type family protein	0.000205363	0.0366282	0.826667	0.983333	0.156667
3	18382053	AT3G49600	ubiquitin-specific protease 26	7.14205e-05	0.0199255	0	0.12	0.12
3	18382057	AT3G49600	ubiquitin-specific protease 26	3.44064e-05	0.0125278	1	0.85	-0.15
3	19085006	AT3G51420	strictosidine synthase-like 4	2.65923e-14	1.36191e-10	0.00333333	0.153333	0.15
3	19220815	AT3G51830	SAC domain-containing protein 8	6.37119e-05	0.0186961	0.86	0.986667	0.126667
3	19220820	AT3G51830	SAC domain-containing protein 8	6.80097e-05	0.0192739	0.133333	0.0133333	-0.12
3	19223136	AT3G51830	SAC domain-containing protein 8	2.59051e-05	0.0106384	0.736667	0.936667	0.2
3	19223150	AT3G51830	SAC domain-containing protein 8	4.33156e-06	0.00265447	0.18	0.0266667	-0.153333
3	19329630	AT3G52120	SWAP (Suppressor-of-White-APricot)/surp domain-containing protein / D111/G-patch domain-containing protein	0.000106279	0.0262766	0.916667	0.726667	-0.19
3	19330233	AT3G52120	SWAP (Suppressor-of-White-APricot)/surp domain-containing protein / D111/G-patch domain-containing protein	1.85111e-21	1.89607e-17	0.996667	0.496667	-0.5
3	19330473	AT3G52120	SWAP (Suppressor-of-White-APricot)/surp domain-containing protein / D111/G-patch domain-containing protein	1.44895e-07	0.000162328	0.983333	0.903333	-0.08
3	19330679	AT3G52120	SWAP (Suppressor-of-White-APricot)/surp domain-containing protein / D111/G-patch domain-containing protein	4.26373e-05	0.0144203	0.966667	0.86	-0.106667
3	19552486	AT3G52750	Tubulin/FtsZ family protein	2.8003e-05	0.011104	0.12	0	-0.12
3	19613609	AT3G52900	RAB6-interacting golgin (DUF662)	0.000182438	0.0343249	1	0.803333	-0.196667
3	19864114	AT3G53570	serine/threonine-protein kinase AFC1	3.25053e-06	0.00215799	0.06	0.263333	0.203333
3	19864153	AT3G53570	serine/threonine-protein kinase AFC1	0.000150401	0.0314114	0.696667	0.383333	-0.313333
3	19878266	AT3G53610	RAB GTPase homolog 8	1.45307e-20	1.30231e-16	0.833333	0.233333	-0.6
3	19878302	AT3G53610	RAB GTPase homolog 8	1.09409e-13	4.35812e-10	0.0166667	0.276667	0.26
3	19878325	AT3G53610	RAB GTPase homolog 8	1.40522e-22	2.51886e-18	0.00333333	0.36	0.356667
3	20041955	AT3G54120	Reticulon family protein	1.04256e-05	0.00537781	0.01	0.323333	0.313333
3	20041961	AT3G54120	Reticulon family protein	1.19599e-06	0.000922073	0.966667	0.5	-0.466667
3	20126442	AT3G54350	Forkhead-associated (FHA) domain-containing protein	5.45962e-09	1.08737e-05	0.18	0.0166667	-0.163333
3	20126468	AT3G54350	Forkhead-associated (FHA) domain-containing protein	1.62999e-05	0.00768885	0.75	0.94	0.19
3	20218536	AT3G54620	basic leucine zipper 25	5.18682e-09	1.06256e-05	0.0333333	0.26	0.226667
3	20218609	AT3G54620	basic leucine zipper 25	2.78789e-05	0.011104	0.843333	0.516667	-0.326667
3	20255514	AT3G54720	Peptidase M28 family protein	0.000330108	0.0480097	0.983333	0.79	-0.193333
3	20328016	AT3G54860	Sec1/munc18-like (SM) proteins superfamily	0.000214583	0.0372533	0.98	0.833333	-0.146667
3	20399821	AT3G55040	glutathione transferase lambda 2	3.03857e-05	0.0113472	1	0.873333	-0.126667
3	20724153	AT3G55850	Amidohydrolase family	5.00009e-05	0.0160765	0.863333	1	0.136667
3	20836874	AT3G56150	eukaryotic translation initiation factor 3C	1.27524e-05	0.00626265	0.02	0.0866667	0.0666667
3	20944365	AT3G56510	RNA-binding (RRM/RBD/RNP motifs) family protein	2.61523e-05	0.0106541	0.883333	1	0.116667
3	20979804	AT3G56630	cytochrome P450, family 94, subfamily D, polypeptide 2	6.18594e-05	0.0183278	0.0266667	0.133333	0.106667
3	20993507	AT3G56680	Single-stranded nucleic acid binding R3H protein	9.89208e-05	0.0248055	0.236667	0	-0.236667
3	21013086	AT3G56720	pre-mRNA-splicing factor	0.00027393	0.0431666	0.126667	0.363333	0.236667
3	21013117	AT3G56720	pre-mRNA-splicing factor	0.000137242	0.0299145	0.823333	0.566667	-0.256667
3	21092593	AT3G57000	nucleolar essential protein-like protein	0.000212443	0.0371517	0.95	0.77	-0.18
3	21161156	AT3G57170	N-acetylglucosaminyl transferase component family protein / Gpi1 family protein	2.49765e-05	0.0105684	0.00666667	0.16	0.153333
3	21161182	AT3G57170	N-acetylglucosaminyl transferase component family protein / Gpi1 family protein	2.22906e-05	0.00992695	0.993333	0.813333	-0.18
3	21314168	AT3G57570	ARM repeat superfamily protein	0.000232998	0.0390791	1	0.843333	-0.156667
3	21682328	AT3G58620	tetratricopetide-repeat thioredoxin-like 4	4.43882e-05	0.0148721	1	0.896667	-0.103333
3	2170775	AT3G06880	Transducin/WD40 repeat-like superfamily protein	0.000228278	0.0386939	0.183333	0.00666667	-0.176667
3	21957426	AT3G59410	protein kinase family protein	9.46294e-05	0.0243187	0.966667	0.796667	-0.17
3	22185530	AT3G60070	Major facilitator superfamily protein	8.64438e-05	0.0228709	0.95	0.666667	-0.283333
3	22357569	AT3G60510	ATP-dependent caseinolytic (Clp) protease/crotonase family protein	6.71686e-05	0.0191872	1	0.833333	-0.166667
3	22377746	NA		3.48817e-05	0.0125278	0.02	0.19	0.17
3	22377831	NA		0.000145082	0.0309596	0.00666667	0.12	0.113333
3	2250359	AT3G07100	Sec23/Sec24 protein transport family protein	2.74598e-11	7.87548e-08	0	0.12	0.12
3	2263061	AT3G07140	GPI transamidase component Gpi16 subunit family protein	0.000240018	0.0397444	0.993333	0.903333	-0.09
3	2283471	AT3G07180	GPI transamidase component PIG-S-like protein	5.78317e-05	0.0174959	0.963333	0.746667	-0.216667
3	22838435	AT3G61700	helicase with zinc finger protein	5.27465e-07	0.00046121	0.11	0.463333	0.353333
3	22838450	AT3G61700	helicase with zinc finger protein	0.000146557	0.0311814	0.796667	0.473333	-0.323333
3	22890739	AT3G61830	auxin response factor 18	5.73379e-05	0.0174592	1	0.84	-0.16
3	23055967	AT3G62300	agenet domain protein (DOMAIN OF UNKNOWN FUNCTION 724 7)	5.12613e-06	0.0030886	0.02	0.276667	0.256667
3	23215039	AT3G62750	beta glucosidase 8	8.73263e-05	0.0229549	0.973333	0.803333	-0.17
3	23427434	AT3G63450	RNA-binding (RRM/RBD/RNP motifs) family protein	0.000309176	0.0458015	0.39	0.0466667	-0.343333
3	23427517	AT3G63450	RNA-binding (RRM/RBD/RNP motifs) family protein	3.49449e-05	0.0125278	0.4	0.0466667	-0.353333
3	2530636	AT3G07940	Calcium-dependent ARF-type GTPase activating protein family	0.000310905	0.0459627	0.893333	0.996667	0.103333
3	2680056	AT3G08840	D-alanine-D-alanine ligase family	0.000248066	0.0405156	0.843333	1	0.156667
3	2741226	AT3G08980	Peptidase S24/S26A/S26B/S26C family protein	0.000187109	0.0349368	0.42	0.0633333	-0.356667
3	285624	AT3G01790	Ribosomal protein L13 family protein	9.70451e-05	0.0248055	0.0233333	0.166667	0.143333
3	2896079	AT3G09405	Pectinacetylesterase family protein	6.25808e-11	1.60252e-07	0.753333	0.173333	-0.58
3	2896138	AT3G09405	Pectinacetylesterase family protein	4.42699e-07	0.000406943	0.0466667	0.326667	0.28
3	2896156	AT3G09405	Pectinacetylesterase family protein	5.28484e-12	1.57885e-08	0.02	0.35	0.33
3	2994060	AT3G09760	RING/U-box superfamily protein	0.000331412	0.048098	0.86	0.983333	0.123333
3	311656	AT3G01890	SWIB/MDM2 domain superfamily protein	0.000169118	0.033052	0.923333	0.616667	-0.306667
3	311720	AT3G01890	SWIB/MDM2 domain superfamily protein	0.000283631	0.0438283	0.966667	0.726667	-0.24
3	3639116	AT3G11550	Uncharacterized protein family (UPF0497)	0.000280932	0.0436937	0.143333	0	-0.143333
3	3706824	AT3G11720	Polyketide cyclase/dehydrase and lipid transport superfamily protein	8.61373e-05	0.0228709	1	0.836667	-0.163333
3	3756019	AT3G11890	Sterile alpha motif (SAM) domain-containing protein	0.000211775	0.0371517	0.973333	0.786667	-0.186667
3	4066291	AT3G12810	SNF2 domain-containing protein / helicase domain-containing protein	3.46509e-05	0.0125278	1	0.866667	-0.133333
3	4183628	AT3G13060	evolutionarily conserved C-terminal region 5	0.000223962	0.0381427	0.0166667	0.0933333	0.0766667
3	4183727	AT3G13060	evolutionarily conserved C-terminal region 5	0.000182808	0.0343249	0.0166667	0.116667	0.1
3	4377917	AT3G13440	S-adenosyl-L-methionine-dependent methyltransferases superfamily protein	9.03402e-06	0.00479807	0.0233333	0.143333	0.12
3	4378312	AT3G13440	S-adenosyl-L-methionine-dependent methyltransferases superfamily protein	1.23774e-07	0.000150417	0.00333333	0.126667	0.123333
3	4397945	AT3G13490	Lysyl-tRNA synthetase, class II	7.26237e-05	0.0201826	0.75	0.953333	0.203333
3	4397948	AT3G13490	Lysyl-tRNA synthetase, class II	9.88146e-05	0.0248055	0.173333	0.02	-0.153333
3	4700565	AT3G14172	GPI-anchored adhesin-like protein	0.000160421	0.032219	0.0166667	0.173333	0.156667
3	471409	AT3G02320	N2,N2-dimethylguanosine tRNA methyltransferase	2.5205e-05	0.0105684	0.826667	1	0.173333
3	4935088	AT3G14680	cytochrome P450, family 72, subfamily A, polypeptide 14	0.000313926	0.0462187	0.993333	0.863333	-0.13
3	5009355	AT3G14890	phosphoesterase	0.000195385	0.0357375	0.04	0.286667	0.246667
3	5166341	AT3G15350	Core-2/I-branching beta-1,6-N-acetylglucosaminyltransferase family protein	1.08289e-05	0.00543126	0.29	0	-0.29
3	5166445	AT3G15350	Core-2/I-branching beta-1,6-N-acetylglucosaminyltransferase family protein	3.15242e-07	0.000313928	0.313333	0	-0.313333
3	5206983	AT3G15410	Leucine-rich repeat (LRR) family protein	0.000332057	0.048098	0.986667	0.91	-0.0766667
3	5208924	AT3G15430	Regulator of chromosome condensation (RCC1) family protein	3.32991e-05	0.0122438	0.286667	0.08	-0.206667
3	5449119	AT3G16060	ATP binding microtubule motor family protein	0.000165992	0.0327868	0.983333	0.896667	-0.0866667
3	5684786	AT3G16690	Nodulin MtN3 family protein	2.74398e-05	0.0110858	0.993333	0.77	-0.223333
3	5721273	AT3G16800	Protein phosphatase 2C family protein	0.000109591	0.0267268	0.846667	0.476667	-0.37
3	615174	AT3G02830	zinc finger protein 1	3.55925e-05	0.0125572	0.816667	0.94	0.123333
3	6202581	AT3G18100	myb domain protein 4r1	3.1819e-05	0.0118208	1	0.763333	-0.236667
3	6458166	AT3G18760	Translation elongation factor EF1B/ribosomal protein S6 family protein	0.000119952	0.0278382	0.99	0.883333	-0.106667
3	6867577	AT3G19770	Vacuolar sorting protein 9 (VPS9) domain-containing protein	0.000161446	0.0323153	0.89	1	0.11
3	6873750	AT3G19780	hypothetical protein	0.000131733	0.0293962	0.88	1	0.12
3	6917843	AT3G19895	RING/U-box superfamily protein	0.000334867	0.0482337	1	0.886667	-0.113333
3	6964677	AT3G19980	flower-specific, phytochrome-associated protein phosphatase 3	1.54456e-05	0.00748276	0.986667	0.886667	-0.1
3	7464729	AT3G21260	Glycolipid transfer protein (GLTP) family protein	0.000158869	0.0320872	0.99	0.86	-0.13
3	787245	AT3G03340	LUC7 related protein	7.80418e-05	0.0210756	0.99	0.906667	-0.0833333
3	8698518	AT3G24090	putative glucosamine-fructose-6-phosphate aminotransferase	0.000190557	0.0353047	0.993333	0.84	-0.153333
3	92638	AT3G01300	Protein kinase superfamily protein	0.000132328	0.0293962	0	0.243333	0.243333
3	92714	AT3G01300	Protein kinase superfamily protein	1.07795e-05	0.00543126	0	0.146667	0.146667
3	9350806	AT3G25680	SLH domain protein	0.000303703	0.0455555	0.966667	0.716667	-0.25
3	9800661	AT3G26670	magnesium transporter, putative (DUF803)	0.00010818	0.0265633	0.57	0.176667	-0.393333
3	9800684	AT3G26670	magnesium transporter, putative (DUF803)	9.57704e-11	2.36784e-07	0.183333	0.73	0.546667
3	9810589	AT3G26700	Protein kinase superfamily protein	0.000233275	0.0390791	0.503333	0.91	0.406667
3	9820539	AT3G26720	Glycosyl hydrolase family 38 protein	6.01637e-05	0.0179739	0.02	0.11	0.09
3	9931152	AT3G26932	dsRNA-binding protein 3	0.000334982	0.0482337	0.956667	0.776667	-0.18
3	9955342	AT3G27000	actin related protein 2	0.000110732	0.0268227	0.783333	1	0.216667
4	10039956	AT4G18120	MEI2-like 3	3.13298e-08	4.58438e-05	0.263333	0.9	0.636667
4	10040067	AT4G18120	MEI2-like 3	1.0908e-05	0.00543126	0.22	0.656667	0.436667
4	10041260	AT4G18120	MEI2-like 3	4.43514e-05	0.0148721	0.99	0.87	-0.12
4	10431900	AT4G19040	ENHANCED DISEASE RESISTANCE 2	0.000192526	0.0354862	0.783333	0.953333	0.17
4	10637926	AT4G19510	Disease resistance protein (TIR-NBS-LRR class)	2.60801e-08	3.89572e-05	0.0266667	0.316667	0.29
4	10637965	AT4G19510	Disease resistance protein (TIR-NBS-LRR class)	3.0144e-05	0.0113472	0.913333	0.556667	-0.356667
4	10975534	AT4G20320	CTP synthase family protein	0.000290341	0.0443467	0.946667	0.786667	-0.16
4	10987107	AT4G20340	Transcription factor TFIIE, alpha subunit	8.08604e-05	0.0216332	1	0.873333	-0.126667
4	11167288	AT4G20850	tripeptidyl peptidase ii	4.70572e-05	0.0154064	0.98	0.916667	-0.0633333
4	11341211	AT4G21320	Aldolase-type TIM barrel family protein	3.93272e-06	0.00254032	0.863333	1	0.136667
4	11693778	AT4G22070	WRKY DNA-binding protein 31	0.000189675	0.0352568	1	0.893333	-0.106667
4	12409306	AT4G23860	PHD finger protein-like protein	1.76759e-07	0.000189159	0.35	0.736667	0.386667
4	12504412	AT4G24060	Dof-type zinc finger DNA-binding family protein	0.000152455	0.0314114	0.64	0.92	0.28
4	13098644	AT4G25710	Galactose oxidase/kelch repeat superfamily protein	9.2284e-09	1.61384e-05	0.1	0.466667	0.366667
4	13098720	AT4G25710	Galactose oxidase/kelch repeat superfamily protein	1.99375e-07	0.000210223	0.09	0.416667	0.326667
4	13403702	AT4G26550	Got1/Sft2-like vescicle transport protein family	4.51861e-05	0.0149301	0.863333	1	0.136667
4	13420699	AT4G26600	S-adenosyl-L-methionine-dependent methyltransferases superfamily protein	0.000140156	0.0301778	1	0.88	-0.12
4	13437769	AT4G26640	WRKY family transcription factor family protein	0.000158177	0.0320872	0.973333	0.816667	-0.156667
4	13935161	AT4G28020	tRNA-thr(GGU) m(6)t(6)A37 methyltransferase	0.000132836	0.0293962	0.683333	0.956667	0.273333
4	14168463	AT4G28706	pfkB-like carbohydrate kinase family protein	0.000134911	0.029672	1	0.87	-0.13
4	1423329	AT4G03230	G-type lectin S-receptor-like Serine/Threonine-kinase	9.9822e-05	0.0249381	0	0.236667	0.236667
4	14906867	AT4G30510	yeast autophagy 18 B-like protein	0.000182875	0.0343249	0.85	0.98	0.13
4	15282635	AT4G31530	NAD(P)-binding Rossmann-fold superfamily protein	5.48487e-05	0.0170245	0.95	0.78	-0.17
4	15519112	AT4G32120	Galactosyltransferase family protein	0.000312741	0.046139	0.88	1	0.12
4	155191	AT4G00355	mesoderm induction early response protein	2.92046e-05	0.0111977	0.89	0.633333	-0.256667
4	155202	AT4G00355	mesoderm induction early response protein	2.14635e-06	0.00153893	0.0766667	0.316667	0.24
4	15854211	AT4G32850	nuclear poly(a) polymerase	1.03179e-05	0.00536081	0.176667	0.04	-0.136667
4	15854326	AT4G32850	nuclear poly(a) polymerase	2.14964e-05	0.00963307	0.326667	0.63	0.303333
4	15854362	AT4G32850	nuclear poly(a) polymerase	4.78813e-05	0.0156049	0.223333	0.06	-0.163333
4	15917737	AT4G32980	homeobox protein ATH1	0.000132723	0.0293962	0.636667	0.163333	-0.473333
4	16054129	AT4G33300	ADR1-like 1	0.000125981	0.0284948	0.01	0.133333	0.123333
4	16985117	AT4G35850	Pentatricopeptide repeat (PPR) superfamily protein	8.74014e-05	0.0229549	0.983333	0.88	-0.103333
4	17052416	AT4G36052	Natural antisense transcript overlaps with AT4G36050	6.92135e-06	0.00387704	0.296667	0.753333	0.456667
4	17052486	AT4G36052	Natural antisense transcript overlaps with AT4G36050	3.26379e-05	0.0120626	0.326667	0.763333	0.436667
4	17200169	AT4G36400	FAD-linked oxidases family protein	7.61653e-05	0.0209236	0.82	0.986667	0.166667
4	17916494	AT4G38200	SEC7-like guanine nucleotide exchange family protein	0.000288769	0.0443356	0	0.11	0.11
4	18343557	AT4G39420	spatacsin carboxy-terminus protein	0.000259745	0.0415709	0.856667	1	0.143333
4	18427891	AT4G39710	FK506-binding protein 16-2	0.000173396	0.0336924	0.773333	0.93	0.156667
4	18427977	AT4G39710	FK506-binding protein 16-2	2.87719e-06	0.00196471	0.723333	0.93	0.206667
4	2022791	AT4G04180	P-loop containing nucleoside triphosphate hydrolases superfamily protein	0.000177133	0.0342331	0	0.126667	0.126667
4	2465769	AT4G04880	adenosine/AMP deaminase family protein	6.95144e-05	0.0196228	0.606667	0.92	0.313333
4	2465779	AT4G04880	adenosine/AMP deaminase family protein	2.84773e-05	0.0111088	0.17	0	-0.17
4	2465857	AT4G04880	adenosine/AMP deaminase family protein	0.000137682	0.0299145	0.813333	0.983333	0.17
4	2492347	AT4G04910	AAA-type ATPase family protein	1.49811e-07	0.000165253	0.99	0.9	-0.09
4	317722	AT4G00752	UBX domain-containing protein	5.1055e-05	0.0161975	0	0.286667	0.286667
4	327865	AT4G00760	pseudo-response regulator 8	7.5634e-05	0.0209236	0.01	0.213333	0.203333
4	327868	AT4G00760	pseudo-response regulator 8	1.04578e-06	0.000823984	0.973333	0.613333	-0.36
4	5378697	AT4G08460	hypothetical protein (DUF1644)	5.70275e-05	0.0174592	0.283333	0.536667	0.253333
4	5391194	AT4G08480	mitogen-activated protein kinase kinase kinase 9	0.000118547	0.0276868	0	0.116667	0.116667
4	6715394	AT4G10960	UDP-D-glucose/UDP-D-galactose 4-epimerase 5	0.000291212	0.0443467	0.766667	0.383333	-0.383333
4	7550989	AT4G12910	serine carboxypeptidase-like 20	0.000151434	0.0314114	0.976667	0.803333	-0.173333
4	8112558	AT4G14070	acyl-activating enzyme 15	7.69356e-05	0.0210545	0.996667	0.866667	-0.13
4	8872937	NA		0.000266339	0.0423426	0.753333	0.433333	-0.32
4	8983436	AT4G15790	uveal autoantigen with coiled-coil/ankyrin	2.98217e-06	0.00199833	1	0.856667	-0.143333
4	902793	AT4G02060	Minichromosome maintenance (MCM2/3/5) family protein	0.000129947	0.0292075	1	0.876667	-0.123333
4	9272571	AT4G16442	Uncharacterized protein family (UPF0497)	0.000236888	0.0394997	0.99	0.853333	-0.136667
4	9826358	AT4G17640	casein kinase II beta chain 2	1.13993e-06	0.000888405	0.0433333	0.203333	0.16
5	10941408	AT5G28919	hypothetical protein	4.24069e-31	3.04058e-26	0.00333333	0.226667	0.223333
5	10941494	AT5G28919	hypothetical protein	1.69157e-29	6.06429e-25	0.00333333	0.243333	0.24
5	1317661	AT5G04560	HhH-GPD base excision DNA repair family protein	6.57883e-05	0.0189439	0.836667	0.983333	0.146667
5	1346952	AT5G04680	Ankyrin repeat family protein	0.00014347	0.0307069	0.77	1	0.23
5	13636985	AT5G35410	Protein kinase superfamily protein	0.00015347	0.0314394	0	0.11	0.11
5	1432805	AT5G04895	DEA(D/H)-box RNA helicase family protein	0.000182439	0.0343249	0.896667	1	0.103333
5	15422476	AT5G38520	alpha/beta-Hydrolases superfamily protein	2.27215e-13	8.57436e-10	0.01	0.25	0.24
5	15422512	AT5G38520	alpha/beta-Hydrolases superfamily protein	1.22967e-10	2.9389e-07	0.956667	0.653333	-0.303333
5	15459691	AT5G38600	Proline-rich spliceosome-associated (PSP) family protein / zinc knuckle (CCHC-type) family protein	0.000150417	0.0314114	0.793333	0.96	0.166667
5	15571936	AT5G38895	RING/U-box superfamily protein	0.000143242	0.0307069	0.856667	0.466667	-0.39
5	1607060	AT5G05435	Natural antisense transcript overlaps with AT5G05430	0.000344648	0.0489331	1	0.763333	-0.236667
5	16639299	AT5G41612	Natural antisense transcript overlaps with AT5G41610	0.000135856	0.0297886	0.0533333	0.296667	0.243333
5	17133707	NA		2.01179e-05	0.00915469	0.0833333	0.556667	0.473333
5	17133821	NA		7.89899e-09	1.42507e-05	0	0.353333	0.353333
5	17322578	AT5G43140	Peroxisomal membrane 22 kDa (Mpv17/PMP22) family protein	8.84342e-05	0.0230572	0.856667	1	0.143333
5	17361128	AT5G43270	squamosa promoter binding protein-like 2	9.13017e-05	0.023633	0.186667	0.613333	0.426667
5	17470076	AT5G43500	actin-related protein 9	0.00017448	0.0338114	0.85	0.523333	-0.326667
5	17572923	AT5G43745	ion channel POLLUX-like protein, putative (DUF1012)	1.81964e-05	0.00847194	0.95	0.713333	-0.236667
5	17667976	AT5G43910	pfkB-like carbohydrate kinase family protein	4.01687e-06	0.00254876	0.0133333	0.3	0.286667
5	17677200	AT5G43930	Transducin family protein / WD-40 repeat family protein	0.00026391	0.0421167	0.11	0	-0.11
5	17935530	AT5G44520	NagB/RpiA/CoA transferase-like superfamily protein	0.000212248	0.0371517	0.0266667	0.206667	0.18
5	18083564	AT5G44800	chromatin remodeling 4	0.000194559	0.0356774	0	0.12	0.12
5	18138091	AT5G44910	Toll-Interleukin-Resistance (TIR) domain family protein	0.000202596	0.0364979	0	0.183333	0.183333
5	18138170	AT5G44910	Toll-Interleukin-Resistance (TIR) domain family protein	8.80412e-05	0.0230385	0	0.14	0.14
5	18141025	AT5G44930	Exostosin family protein	1.33923e-05	0.00653216	0	0.186667	0.186667
5	18141127	AT5G44930	Exostosin family protein	5.24163e-05	0.0165562	0	0.226667	0.226667
5	18257746	AT5G45140	nuclear RNA polymerase C2	0.000114194	0.0272924	0.87	0.99	0.12
5	1851645	AT5G06120	ARM repeat superfamily protein	0.000342034	0.0486583	0.883333	0.993333	0.11
5	18836181	AT5G46450	Disease resistance protein (TIR-NBS-LRR class) family	0.000191119	0.0353177	1	0.756667	-0.243333
5	18871876	AT5G46520	Disease resistance protein (TIR-NBS-LRR class) family	3.46895e-05	0.0125278	0.78	1	0.22
5	19084010	AT5G47020	MraZ	0.000221685	0.0379352	0.97	0.843333	-0.126667
5	19084014	AT5G47020	MraZ	3.96833e-06	0.00254044	0.01	0.13	0.12
5	1920543	AT5G06290	2-cysteine peroxiredoxin B	1.17134e-08	1.95314e-05	0.0133333	0.15	0.136667
5	1920624	AT5G06290	2-cysteine peroxiredoxin B	0.000120497	0.0278382	0.87	0.656667	-0.213333
5	19282481	AT5G47530	Auxin-responsive family protein	0.000241786	0.0398078	1	0.856667	-0.143333
5	19676945	AT5G48545	histidine triad nucleotide-binding 3	9.1718e-08	0.00011643	0.0433333	0.27	0.226667
5	20524819	AT5G50400	purple acid phosphatase 27	2.45722e-05	0.0105498	0.993333	0.886667	-0.106667
5	208395	AT5G01520	RING/U-box superfamily protein	2.57562e-05	0.0106384	0.00666667	0.13	0.123333
5	20849473	AT5G51300	splicing factor-like protein	3.02035e-07	0.000305012	0.00666667	0.1	0.0933333
5	20849541	AT5G51300	splicing factor-like protein	7.22912e-08	9.59867e-05	0.00666667	0.0966667	0.09
5	2087923	AT5G06750	Protein phosphatase 2C family protein	0.000180784	0.0343249	0.98	0.803333	-0.176667
5	20971911	AT5G51630	Disease resistance protein (TIR-NBS-LRR class) family	1.71865e-06	0.00129712	0.0133333	0.26	0.246667
5	20972094	AT5G51630	Disease resistance protein (TIR-NBS-LRR class) family	6.76884e-05	0.019259	0.0133333	0.183333	0.17
5	21129104	AT5G52030	TraB family protein	0.000189806	0.0352568	0.803333	1	0.196667
5	21129347	AT5G52030	TraB family protein	0.000270077	0.0427472	0.636667	0.963333	0.326667
5	2155660	AT5G06960	OCS-element binding factor 5	0.000197791	0.0359028	0.723333	0.933333	0.21
5	2155676	AT5G06960	OCS-element binding factor 5	2.46354e-06	0.00169961	0.263333	0.0366667	-0.226667
5	21823676	AT5G53760	Seven transmembrane MLO family protein	0.000201474	0.0363872	0.986667	0.816667	-0.17
5	2207145	AT5G07120	sorting nexin 2B	9.87339e-05	0.0248055	1	0.863333	-0.136667
5	22330663	AT5G55040	DNA-binding bromodomain-containing protein	6.98359e-15	3.85172e-11	0.97	0.47	-0.5
5	22503926	AT5G55550	RNA-binding (RRM/RBD/RNP motifs) family protein	6.6306e-05	0.0190166	1	0.763333	-0.236667
5	23110249	AT5G57110	autoinhibited Ca2+ -ATPase, isoform 8	0.000196349	0.0358224	0.983333	0.903333	-0.08
5	23201121	AT5G57270	Core-2/I-branching beta-1,6-N-acetylglucosaminyltransferase family protein	7.83677e-05	0.0210756	0.99	0.803333	-0.186667
5	23375282	AT5G57700	BNR/Asp-box repeat family protein	0.000340391	0.0486583	0.276667	0.0133333	-0.263333
5	23563441	AT5G58270	ABC transporter of the mitochondrion 3	9.57649e-06	0.00504878	0.136667	0.00333333	-0.133333
5	24009092	AT5G59590	UDP-glucosyl transferase 76E2	0.000125428	0.0284595	0	0.193333	0.193333
5	24009128	AT5G59590	UDP-glucosyl transferase 76E2	8.50045e-05	0.0226573	0	0.193333	0.193333
5	24300667	AT5G60410	DNA-binding protein with MIZ/SP-RING zinc finger, PHD-finger and SAP domain-containing protein	5.14664e-13	1.84507e-09	0.09	0.646667	0.556667
5	24300752	AT5G60410	DNA-binding protein with MIZ/SP-RING zinc finger, PHD-finger and SAP domain-containing protein	3.87482e-12	1.20793e-08	0.0866667	0.57	0.483333
5	24763267	AT5G61580	phosphofructokinase 4	1.79855e-06	0.00132944	0.883333	1	0.116667
5	25349746	AT5G63200	tetratricopeptide repeat (TPR)-containing protein	0.000180102	0.0343249	0.886667	1	0.113333
5	25385042	AT5G63370	Protein kinase superfamily protein	1.06017e-23	2.53381e-19	0.01	0.323333	0.313333
5	2569518	NA		2.44164e-05	0.0105461	0	0.33	0.33
5	25698458	AT5G64250	Aldolase-type TIM barrel family protein	3.40013e-07	0.000329445	0.906667	0.75	-0.156667
5	25698472	AT5G64250	Aldolase-type TIM barrel family protein	4.88878e-14	2.19079e-10	0.02	0.133333	0.113333
5	25965287	AT5G65000	Nucleotide-sugar transporter family protein	0.000297163	0.0450457	1	0.846667	-0.153333
5	26556557	AT5G66540	U3 small nucleolar ribonucleoprotein	0.000161802	0.0323153	0	0.123333	0.123333
5	26557562	AT5G66540	U3 small nucleolar ribonucleoprotein	5.746e-06	0.00337695	1	0.893333	-0.106667
5	26575944	AT5G66600	electron transporter, putative (Protein of unknown function, DUF547)	0.000225146	0.0382534	0.806667	1	0.193333
5	26798154	AT5G67160	HXXXD-type acyl-transferase family protein	6.00804e-05	0.0179739	0.383333	0.0333333	-0.35
5	2835337	AT5G08710	Regulator of chromosome condensation (RCC1) family protein	1.02648e-06	0.00081776	1	0.85	-0.15
5	3635959	AT5G11390	WPP domain-interacting protein 1	4.4816e-05	0.0149301	0.986667	0.8	-0.186667
5	3636001	AT5G11390	WPP domain-interacting protein 1	4.95421e-05	0.0160008	0	0.116667	0.116667
5	369136	AT5G01950	Leucine-rich repeat protein kinase family protein	0.000218165	0.0376926	0.286667	0.06	-0.226667
5	3761491	AT5G11690	translocase inner membrane subunit 17-3	9.25597e-08	0.00011643	0.766667	0.993333	0.226667
5	3801419	AT5G11790	N-MYC downregulated-like 2	5.58518e-06	0.00330957	0.993333	0.903333	-0.09
5	3804277	AT5G11800	K+ efflux antiporter 6	6.47449e-05	0.0188708	0.84	0.993333	0.153333
5	4417728	AT5G13690	alpha-N-acetylglucosaminidase family / NAGLU family	8.49663e-06	0.00461522	0.703333	1	0.296667
5	4551371	AT5G14100	non-intrinsic ABC protein 14	0.000264331	0.0421167	1	0.886667	-0.113333
5	5012191	AT5G15440	EID1-like 1	1.32591e-07	0.000155443	0.0433333	0.383333	0.34
5	5012302	AT5G15440	EID1-like 1	7.37864e-08	9.61907e-05	0	0.196667	0.196667
5	5186735	AT5G15880	golgin family A protein	1.36582e-07	0.000155443	0	0.146667	0.146667
5	5682447	AT5G17270	Protein prenylyltransferase superfamily protein	0.000306083	0.0456262	0.793333	0.983333	0.19
5	5919486	AT5G17890	DA1-related protein 4	5.32723e-06	0.00318302	0	0.13	0.13
5	6160763	AT5G18550	Zinc finger C-x8-C-x5-C-x3-H type family protein	0.000120168	0.0278382	0	0.136667	0.136667
5	6229228	AT5G18680	tubby like protein 11	0.000137444	0.0299145	0.02	0.0966667	0.0766667
5	6258994	AT5G18760	RING/U-box superfamily protein	9.30286e-05	0.0239933	0.03	0.16	0.13
5	6676013	AT5G19740	Peptidase M28 family protein	7.09172e-14	2.99104e-10	0.92	0.313333	-0.606667
5	6676022	AT5G19740	Peptidase M28 family protein	5.49787e-17	3.58361e-13	0.03	0.606667	0.576667
5	6745824	AT5G19960	RNA-binding (RRM/RBD/RNP motifs) family protein	0.000147469	0.0312747	0.886667	1	0.113333
5	6825402	AT5G20220	zinc knuckle (CCHC-type) family protein	6.60699e-13	2.25581e-09	0	0.2	0.2
5	6864517	AT5G20320	dicer-like 4	0.000208733	0.0369534	0.766667	1	0.233333
5	6890402	AT5G20380	phosphate transporter 4	3.75182e-07	0.000358674	0.923333	0.693333	-0.23
5	6941436	AT5G20510	alfin-like 5	1.61857e-05	0.00768551	0.98	0.74	-0.24
5	7131083	AT5G20990	molybdopterin biosynthesis CNX1 protein / molybdenum cofactor biosynthesis enzyme CNX1 (CNX1)	4.20601e-07	0.00039165	0.01	0.12	0.11
5	7338244	AT5G22130	mannosyltransferase family protein	2.36496e-05	0.0103395	0.0366667	0.403333	0.366667
5	7338375	AT5G22130	mannosyltransferase family protein	1.93484e-06	0.00141559	0.0333333	0.47	0.436667
5	751006	AT5G03160	DnaJ P58IPK-like protein	4.80239e-06	0.00291806	0.896667	0.996667	0.1
5	7518903	AT5G22620	phosphoglycerate/bisphosphoglycerate mutase family protein	5.21734e-07	0.00046121	0.5	0.9	0.4
5	7518914	AT5G22620	phosphoglycerate/bisphosphoglycerate mutase family protein	0.000164853	0.0326518	0.15	0.0166667	-0.133333
5	7588123	AT5G22770	alpha-adaptin	9.84896e-05	0.0248055	0.02	0.126667	0.106667
5	7781744	AT5G23130	Peptidoglycan-binding LysM domain-containing protein	1.0254e-06	0.00081776	1	0.616667	-0.383333
5	7886048	AT5G23410	other_RNA	2.46526e-06	0.00169961	0.01	0.243333	0.233333
5	7982767	AT5G23670	long chain base2	0.000236011	0.0394452	0.98	0.883333	-0.0966667
5	8430338	AT5G24620	Pathogenesis-related thaumatin superfamily protein	3.26319e-09	7.09002e-06	0.94	0.526667	-0.413333
5	8855255	AT5G25440	Protein kinase superfamily protein	0.000341472	0.0486583	0.76	0.973333	0.213333
5	8857648	AT5G25450	Cytochrome bd ubiquinol oxidase, 14kDa subunit	0.000164626	0.0326518	0.863333	0.983333	0.12
5	8898623	AT5G25560	CHY-type/CTCHY-type/RING-type Zinc finger protein	3.63411e-08	5.10913e-05	0.01	0.22	0.21
5	8997916	AT5G25820	Exostosin family protein	0.000138316	0.0299615	0.886667	1	0.113333
5	901168	AT5G03560	Tetratricopeptide repeat (TPR)-like superfamily protein	8.55883e-07	0.00069735	0.72	0.316667	-0.403333
5	902235	AT5G03560	Tetratricopeptide repeat (TPR)-like superfamily protein	6.81698e-09	1.32102e-05	0.243333	0.676667	0.433333
5	9051731	AT5G25930	kinase family with leucine-rich repeat domain-containing protein	4.60993e-09	9.72152e-06	0.00666667	0.106667	0.1
5	9190404	AT5G26240	chloride channel D	7.07896e-05	0.0199044	0.0233333	0.206667	0.183333
5	94531	AT5G01230	S-adenosyl-L-methionine-dependent methyltransferases superfamily protein	1.57445e-05	0.00757639	0.933333	0.466667	-0.466667
5	9661174	AT5G27360	Major facilitator superfamily protein	0.000167048	0.0329047	1	0.816667	-0.183333

## Sheet: WT_Dark vs c1c2_Dark
Chromosome	Site	Gene	gene name	PValue	FDR	WT_Dark avgSSE	c1c2_Dark avg SSE	deltaSSE
1	2069510	AT1G06730	pfkB-like carbohydrate kinase family protein	4.79114e-23	3.106e-18	0.93	0	-0.93
4	695599	AT4G01610	Cysteine proteinases superfamily protein	3.6161e-07	0.0117212	0.893333	0.33	-0.563333

## Sheet: WT_Dark vs cis1_Dark
Chromosome	Site	Gene	gene name	PValue	FDR	WT_Dark avgSSE	cis1_Dark avg SSE	deltaSSE
1	10110005	AT1G28960	nudix hydrolase homolog 15	1.73408e-12	7.88103e-09	0	0.14	0.14
1	10582695	AT1G30110	nudix hydrolase homolog 25	0.000202249	0.0357927	0.963333	0.77	-0.193333
1	10838675	AT1G30590	RNA polymerase I specific transcription initiation factor RRN3 protein	4.50823e-10	1.28894e-06	0	0.166667	0.166667
1	10838738	AT1G30590	RNA polymerase I specific transcription initiation factor RRN3 protein	5.13043e-10	1.39901e-06	0	0.183333	0.183333
1	10907239	AT1G30755	elongation factor G, putative (DUF668)	0.000298799	0.0446705	0.983333	0.823333	-0.16
1	11145343	AT1G31190	myo-inositol monophosphatase like 1	1.03534e-05	0.00511457	1	0.846667	-0.153333
1	12086217	AT1G33330	Class I peptide chain release factor	0.00028934	0.0438331	0.98	0.81	-0.17
1	12353734	AT1G33980	Smg-4/UPF3 family protein	0.000192057	0.0350078	0.03	0.13	0.1
1	12438568	AT1G34150	Pseudouridine synthase family protein	1.92214e-05	0.00766294	0.97	0.68	-0.29
1	1290240	AT1G04630	GRIM-19 protein	1.64477e-08	2.6697e-05	0.00333333	0.116667	0.113333
1	12910063	AT1G35220	FAM91 carboxy-terminus protein	0.000286849	0.0436424	0.00333333	0.22	0.216667
1	13470409	AT1G36070	Transducin/WD40 repeat-like superfamily protein	6.40344e-06	0.00366837	0.00666667	0.203333	0.196667
1	1347620	AT1G04790	RING/U-box superfamily protein	0.000367016	0.0497024	0.236667	0.02	-0.216667
1	1577221	AT1G05380	Acyl-CoA N-acyltransferase with RING/FYVE/PHD-type zinc finger protein	0.000314661	0.0460323	0.883333	1	0.116667
1	15975261	AT1G42540	glutamate receptor 3.3	5.60919e-05	0.0158668	1	0.873333	-0.126667
1	17310307	AT1G47240	NRAMP metal ion transporter 2	0.000105614	0.0244894	0.0133333	0.22	0.206667
1	17734822	AT1G48090	calcium-dependent lipid-binding family protein	1.02159e-05	0.00511457	1	0.87	-0.13
1	17890643	AT1G48410	Stabilizer of iron transporter SufD / Polynucleotidyl transferase	4.26215e-08	5.69724e-05	0.31	0.696667	0.386667
1	17890649	AT1G48410	Stabilizer of iron transporter SufD / Polynucleotidyl transferase	1.08491e-08	1.89643e-05	0.616667	0.21	-0.406667
1	17951370	AT1G48550	Vacuolar protein sorting-associated protein 26	4.41832e-06	0.00261918	0.02	0.173333	0.153333
1	17951451	AT1G48550	Vacuolar protein sorting-associated protein 26	1.93747e-05	0.00767915	0.03	0.22	0.19
1	18259764	AT1G49340	Phosphatidylinositol 3- and 4-kinase family protein	1.12399e-07	0.000123589	0	0.156667	0.156667
1	18259850	AT1G49340	Phosphatidylinositol 3- and 4-kinase family protein	1.73311e-07	0.000171231	0	0.146667	0.146667
1	1848588	AT1G06090	Fatty acid desaturase family protein	0.000167998	0.0326289	1	0.86	-0.14
1	18524068	AT1G50030	target of rapamycin	2.37167e-10	7.34915e-07	0.01	0.363333	0.353333
1	18524114	AT1G50030	target of rapamycin	2.09346e-05	0.00815735	0.89	0.506667	-0.383333
1	18577642	AT1G50140	P-loop containing nucleoside triphosphate hydrolases superfamily protein	3.35876e-05	0.0112795	1	0.84	-0.16
1	18841947	AT1G50840	polymerase gamma 2	1.15396e-05	0.00542537	0.886667	0.473333	-0.413333
1	18841950	AT1G50840	polymerase gamma 2	3.0229e-05	0.01043	0.11	0.503333	0.393333
1	19189303	AT1G51740	syntaxin of plants 81	2.60378e-05	0.00949224	1	0.84	-0.16
1	19687276	AT1G52870	Peroxisomal membrane 22 kDa (Mpv17/PMP22) family protein	0.00019636	0.03532	0.88	1	0.12
1	1970997	AT1G06470	Nucleotide/sugar transporter family protein	1.60239e-05	0.00674311	1	0.856667	-0.143333
1	19816200	AT1G53165	Protein kinase superfamily protein	2.33816e-05	0.00885538	1	0.806667	-0.193333
1	19938284	AT1G53430	Leucine-rich repeat transmembrane protein kinase	0.000115701	0.0258609	1	0.88	-0.12
1	2017910	AT1G06590	anaphase-promoting complex subunit	0.000121705	0.0265887	0.816667	1	0.183333
1	20247286	AT1G54220	Dihydrolipoamide acetyltransferase, long form protein	1.31116e-07	0.000139663	0.84	1	0.16
1	20429773	AT1G54730	Major facilitator superfamily protein	4.94506e-05	0.0150771	0.43	0.82	0.39
1	2053648	AT1G06700	Protein kinase superfamily protein	0.000151115	0.0305693	0.946667	0.856667	-0.09
1	20657896	AT1G55350	calpain-type cysteine protease family	2.52921e-05	0.00937072	1	0.896667	-0.103333
1	20770221	AT1G55590	RNI-like superfamily protein	0.000182845	0.0341731	0	0.126667	0.126667
1	20965617	AT1G56050	GTP-binding protein-like protein	0.000271355	0.0426581	0.78	0.956667	0.176667
1	21027629	AT1G56180	ATP-dependent zinc metalloprotease	1.2189e-05	0.00553966	0.896667	1	0.103333
1	21147740	AT1G56460	HIT zinc finger and PAPA-1-like domain-containing protein	0.000281396	0.0432057	0.836667	0.983333	0.146667
1	2116973	AT1G06900	Insulinase (Peptidase family M16) family protein	0.000118718	0.0261917	0.996667	0.896667	-0.1
1	21214779	AT1G56612	Natural antisense transcript overlaps with AT1G56610	7.47108e-07	0.00062112	0	0.21	0.21
1	21337626	AT1G57610	calcium uniporter (DUF607)	0.000354214	0.0489807	0.103333	0.01	-0.0933333
1	22203878	AT1G60200	splicing factor PWI domain-containing protein / RNA recognition motif (RRM)-containing protein	4.21284e-09	8.20565e-06	0.02	0.286667	0.266667
1	22540671	AT1G61140	SNF2 domain-containing protein / helicase domain-containing protein / zinc finger protein-like protein	8.38311e-05	0.0210883	0	0.156667	0.156667
1	23194060	AT1G62640	3-ketoacyl-acyl carrier protein synthase III	9.7047e-05	0.0233344	0.896667	0.976667	0.08
1	23473074	AT1G63290	Aldolase-type TIM barrel family protein	5.13322e-05	0.015149	0	0.303333	0.303333
1	2364691	AT1G07650	Leucine-rich repeat transmembrane protein kinase	1.51445e-05	0.0064527	0.936667	0.753333	-0.183333
1	2364709	AT1G07650	Leucine-rich repeat transmembrane protein kinase	1.79997e-07	0.000172827	0.02	0.15	0.13
1	2380353	AT1G07700	Thioredoxin superfamily protein	0.000159133	0.0318135	1	0.886667	-0.113333
1	2384312	AT1G07705	NOT2 / NOT3 / NOT5 family	2.40866e-06	0.00162577	0.963333	0.713333	-0.25
1	23936694	AT1G64430	Pentatricopeptide repeat (PPR) superfamily protein	4.33697e-07	0.000383974	0.72	0.976667	0.256667
1	24435604	AT1G65700	Small nuclear ribonucleoprotein family protein	0.000360399	0.0492367	0.966667	0.846667	-0.12
1	24732265	AT1G66330	senescence-associated family protein	2.69581e-05	0.00962193	0.2	0	-0.2
1	24732377	AT1G66330	senescence-associated family protein	1.92232e-06	0.00132372	0.723333	1	0.276667
1	25586465	AT1G68260	Thioesterase superfamily protein	6.48791e-07	0.000546042	0.0166667	0.25	0.233333
1	25791258	AT1G68690	Protein kinase superfamily protein	7.04325e-06	0.00393567	0.01	0.233333	0.223333
1	25948386	AT1G69030	BSD domain-containing protein	0.00032329	0.0466822	1	0.883333	-0.116667
1	26249998	AT1G69770	chromomethylase 3	0.000177353	0.0338652	1	0.85	-0.15
1	26342175	AT1G69935	short hypocotyl in white light1	0.000100688	0.0237512	0.07	0.303333	0.233333
1	26431252	AT1G70190	ribosomal protein L7/L12 domain-containing protein	4.11408e-06	0.00250415	0.153333	0	-0.153333
1	26493226	AT1G70320	ubiquitin-protein ligase 2	0.000238001	0.0391712	0.0133333	0.206667	0.193333
1	26834759	AT1G71190	senescence associated gene 18	0.000227993	0.0383454	0.99	0.89	-0.1
1	26859323	AT1G71240	chromosome-partitioning protein, putative (DUF639)	0.000279772	0.043096	0.876667	1	0.123333
1	26933043	AT1G71480	Nuclear transport factor 2 (NTF2) family protein	0.000116236	0.0258956	0	0.143333	0.143333
1	26972532	AT1G71697	choline kinase 1	4.88139e-05	0.0149898	0.996667	0.886667	-0.11
1	27119413	AT1G72070	Chaperone DnaJ-domain superfamily protein	1.21708e-05	0.00553966	0.743333	0.943333	0.2
1	27137735	AT1G72130	Major facilitator superfamily protein	6.4316e-05	0.017262	0.793333	0.353333	-0.44
1	27230461	AT1G72320	pumilio 23	0.000268473	0.0424818	0.993333	0.853333	-0.14
1	27627177	AT1G73470	hypothetical protein	2.4333e-05	0.00911446	0.03	0.276667	0.246667
1	27627197	AT1G73470	hypothetical protein	8.72167e-07	0.000699498	0.946667	0.613333	-0.333333
1	27737928	AT1G73750	alpha/beta hydrolase family protein	0.000131133	0.0276234	0	0.116667	0.116667
1	28212108	NA		1.21747e-05	0.00553966	0	0.246667	0.246667
1	28213054	NA		1.01991e-06	0.00079919	0	0.156667	0.156667
1	28271474	AT1G75340	Zinc finger C-x8-C-x5-C-x3-H type family protein	1.12286e-05	0.00535296	1	0.84	-0.16
1	28347877	AT1G75510	Transcription initiation factor IIF, beta subunit	8.44834e-05	0.0211743	0.986667	0.876667	-0.11
1	28611384	AT1G76260	DWD (DDB1-binding WD40 protein) hypersensitive to ABA 2	0.000362896	0.0494787	0.79	0.966667	0.176667
1	28614010	AT1G76270	O-fucosyltransferase family protein	1.82151e-05	0.00734769	0.993333	0.8	-0.193333
1	28646104	AT1G76360	Protein kinase superfamily protein	8.33173e-07	0.000676179	0	0.106667	0.106667
1	28729525	AT1G76570	Chlorophyll A-B binding family protein	0.000231437	0.0384817	0.533333	0.88	0.346667
1	2881022	AT1G08960	cation exchanger 11	0.000214719	0.0369643	0.12	0	-0.12
1	29070492	AT1G77350	keratinocyte-associated-like protein	7.09281e-05	0.0183852	0.07	0.246667	0.176667
1	29331960	AT1G78000	sulfate transporter 1	8.2124e-05	0.0207354	0.03	0.35	0.32
1	29355738	AT1G78070	Transducin/WD40 repeat-like superfamily protein	0.000199343	0.035706	1	0.896667	-0.103333
1	29458362	AT1G78290	Protein kinase superfamily protein	6.33458e-05	0.0170688	0.78	0.983333	0.203333
1	29458920	AT1G78290	Protein kinase superfamily protein	2.6263e-05	0.00949434	0.253333	0.843333	0.59
1	29459011	AT1G78290	Protein kinase superfamily protein	4.83893e-05	0.0149267	0.0533333	0.496667	0.443333
1	29529720	AT1G78490	cytochrome P450, family 708, subfamily A, polypeptide 3	2.19868e-05	0.00851638	0.88	0.993333	0.113333
1	29826583	AT1G79280	nuclear pore anchor	0.000107155	0.0247625	0.99	0.88	-0.11
1	29826952	AT1G79280	nuclear pore anchor	0.000179562	0.0340629	1	0.873333	-0.126667
1	29847319	AT1G79350	RING/FYVE/PHD zinc finger superfamily protein	6.26777e-06	0.00362107	0.856667	1	0.143333
1	29965150	AT1G79630	Protein phosphatase 2C family protein	0.000131691	0.0276234	0.123333	0	-0.123333
1	29965655	AT1G79630	Protein phosphatase 2C family protein	0.000184626	0.0341731	0.29	0	-0.29
1	30047039	AT1G79880	RNA recognition motif (RRM)-containing protein	0.000263345	0.0421481	0.86	1	0.14
1	30048186	AT1G79880	RNA recognition motif (RRM)-containing protein	9.84713e-05	0.023472	0.0233333	0.296667	0.273333
1	30048203	AT1G79880	RNA recognition motif (RRM)-containing protein	0.000139373	0.0288048	0.91	0.513333	-0.396667
1	30181483	AT1G80270	PENTATRICOPEPTIDE REPEAT 596	0.000348126	0.0484335	0.98	0.816667	-0.163333
1	30259119	AT1G80480	plastid transcriptionally active 17	0.000185473	0.0341731	0.983333	0.903333	-0.08
1	3290505	AT1G10090	Early-responsive to dehydration stress protein (ERD4)	0.000184929	0.0341731	0.103333	0.00666667	-0.0966667
1	3290975	AT1G10090	Early-responsive to dehydration stress protein (ERD4)	0.000185144	0.0341731	0.63	0.886667	0.256667
1	3293455	AT1G10090	Early-responsive to dehydration stress protein (ERD4)	0.000273606	0.0427141	0.986667	0.88	-0.106667
1	4306663	AT1G12650	rRNA biogenesis RRP36-like protein	3.01353e-05	0.01043	1	0.86	-0.14
1	453365	AT1G02300	Cysteine proteinases superfamily protein	0.000186863	0.0343365	0.983333	0.743333	-0.24
1	456646	AT1G02305	Cysteine proteinases superfamily protein	1.47569e-06	0.00105895	0.286667	0	-0.286667
1	4749591	AT1G13880	ELM2 domain-containing protein	2.31749e-05	0.00882613	0.803333	0.983333	0.18
1	4863121	AT1G14230	GDA1/CD39 nucleoside phosphatase family protein	0.00032456	0.0466822	0.0133333	0.146667	0.133333
1	5246940	AT1G15240	phox (PX) domain-containing protein	1.37511e-05	0.00600922	0	0.11	0.11
1	5439837	AT1G15790	mediator of RNA polymerase II transcription subunit 15a-like protein	0.000340702	0.0478893	0.563333	0.93	0.366667
1	6170413	AT1G17940	Endosomal targeting BRO1-like domain-containing protein	0.000173954	0.0334995	0.796667	0.98	0.183333
1	6181597	AT1G17960	Threonyl-tRNA synthetase	7.18373e-05	0.0184804	0.86	1	0.14
1	6312448	AT1G18340	basal transcription factor complex subunit-like protein	9.15972e-05	0.0227897	0.826667	1	0.173333
1	6440188	AT1G18700	DNAJ heat shock N-terminal domain-containing protein	0.000214181	0.0369643	0.99	0.89	-0.1
1	6534073	AT1G18910	zinc ion binding protein	0.000331111	0.0471242	0.96	0.71	-0.25
1	6749990	AT1G19485	Transducin/WD40 repeat-like superfamily protein	6.27032e-05	0.0169627	0	0.166667	0.166667
1	7113644	AT1G20540	Transducin/WD40 repeat-like superfamily protein	3.00076e-05	0.01043	1	0.896667	-0.103333
1	7215815	AT1G20770	coiled-coil protein	1.33369e-05	0.00586581	0.986667	0.876667	-0.11
1	7395630	AT1G21120	O-methyltransferase family protein	0.000244215	0.0397342	0.993333	0.793333	-0.2
1	7756863	AT1G22020	serine hydroxymethyltransferase 6	0.000126089	0.0268609	0.976667	0.866667	-0.11
1	7922745	AT1G22440	Zinc-binding alcohol dehydrogenase family protein	0.00017784	0.0338652	0.976667	0.766667	-0.21
1	7951216	AT1G22510	E3 ubiquitin-protein ligase RNF170-like protein (DUF 1232)	1.76392e-05	0.00720059	1	0.87	-0.13
1	8328357	AT1G23460	Pectin lyase-like superfamily protein	2.58472e-05	0.00947341	1	0.836667	-0.163333
1	8636920	AT1G24340	FAD/NAD(P)-binding oxidoreductase family protein	1.12104e-06	0.00084915	0.00666667	0.31	0.303333
1	8636948	AT1G24340	FAD/NAD(P)-binding oxidoreductase family protein	5.9214e-07	0.000504592	0.976667	0.65	-0.326667
1	8905261	AT1G25380	NAD+ transporter 2	0.000112609	0.025441	0.846667	0.966667	0.12
1	9145984	AT1G26440	ureide permease 5	0.00023871	0.0391712	0.873333	1	0.126667
1	9379857	AT1G27020	plant/protein	0.000225105	0.038079	0.916667	0.98	0.0633333
1	9804026	AT1G28110	serine carboxypeptidase-like 45	1.49799e-06	0.00106376	0.246667	0.76	0.513333
2	10204031	AT2G23980	cyclic nucleotide-gated channel 6	1.02431e-05	0.00511457	0.446667	0.143333	-0.303333
2	10204040	AT2G23980	cyclic nucleotide-gated channel 6	5.3135e-08	6.58603e-05	0.35	0.803333	0.453333
2	10381914	AT2G24420	DNA repair ATPase-like protein	0.000202317	0.0357927	0.9	0.98	0.08
2	10383150	AT2G24420	DNA repair ATPase-like protein	0.000139435	0.0288048	0.0433333	0.333333	0.29
2	10967580	AT2G25730	zinc finger FYVE domain protein	0.000344262	0.0480923	1	0.83	-0.17
2	11022582	AT2G25840	Nucleotidylyl transferase superfamily protein	1.62217e-07	0.00016637	0.973333	0.716667	-0.256667
2	11149304	AT2G26190	calmodulin-binding family protein	0.000271572	0.0426581	0.986667	0.883333	-0.103333
2	11167632	AT2G26240	Transmembrane proteins 14C	6.93072e-05	0.0180336	0.946667	0.85	-0.0966667
2	11188437	AT2G26280	CTC-interacting domain 7	9.51709e-08	0.000108133	0.653333	0.943333	0.29
2	11188580	AT2G26280	CTC-interacting domain 7	1.17967e-09	2.77311e-06	0.593333	0.946667	0.353333
2	11215747	AT2G26340	hypothetical protein	2.99229e-06	0.00191184	0.0266667	0.203333	0.176667
2	11215758	AT2G26340	hypothetical protein	6.55842e-05	0.0175334	0.916667	0.7	-0.216667
2	11721706	AT2G27400	other_RNA	4.16688e-06	0.00251384	0	0.26	0.26
2	11878597	AT2G27900	coiled-coil protein	0.000171117	0.0331404	0.0466667	0.313333	0.266667
2	12057398	AT2G28290	P-loop containing nucleoside triphosphate hydrolases superfamily protein	0.000174461	0.0335024	0.89	1	0.11
2	12850819	AT2G30105	LRR/ubiquitin-like domain protein	0.000151847	0.0306263	0.786667	0.983333	0.196667
2	1333703	AT2G04039	DUF2996 family protein	0.000291442	0.0440328	0.723333	1	0.276667
2	13403885	AT2G31450	DNA glycosylase superfamily protein	5.11048e-05	0.015149	0.1	0.483333	0.383333
2	13955015	AT2G32900	centromere/kinetochore protein, putative (ZW10)	0.000163308	0.0321765	1	0.89	-0.11
2	14023506	AT2G33051	Natural antisense transcript overlaps with AT2G33050	1.67991e-06	0.0011686	0.273333	0.0466667	-0.226667
2	14023644	AT2G33051	Natural antisense transcript overlaps with AT2G33050	0.000179878	0.0340629	0.386667	0.0966667	-0.29
2	14024303	AT2G33051	Natural antisense transcript overlaps with AT2G33050	5.12888e-05	0.015149	0.926667	0.503333	-0.423333
2	14028024	AT2G33060	receptor like protein 27	0.000122585	0.0265887	0.14	0.01	-0.13
2	14499111	AT2G34357	ARM repeat superfamily protein	0.000287025	0.0436424	1	0.893333	-0.106667
2	14560665	AT2G34560	P-loop containing nucleoside triphosphate hydrolases superfamily protein	9.19348e-11	2.98447e-07	0.216667	0.68	0.463333
2	14560692	AT2G34560	P-loop containing nucleoside triphosphate hydrolases superfamily protein	1.45971e-11	5.52842e-08	0.73	0.243333	-0.486667
2	14917967	AT2G35510	similar to RCD one 1	5.18492e-05	0.0152356	0.766667	0.973333	0.206667
2	14918092	AT2G35510	similar to RCD one 1	1.42041e-06	0.00103013	0.713333	0.97	0.256667
2	15194938	AT2G36230	Aldolase-type TIM barrel family protein	3.72358e-05	0.0119163	0.63	0.96	0.33
2	15194952	AT2G36230	Aldolase-type TIM barrel family protein	4.54985e-05	0.0141631	0.283333	0.0233333	-0.26
2	16138835	AT2G38570	hypothetical protein	0.000165314	0.0321995	1	0.8	-0.2
2	16222795	AT2G38820	DNA-directed RNA polymerase subunit beta-beta protein, putative (DUF506)	1.38348e-08	2.30035e-05	0.05	0.33	0.28
2	16222861	AT2G38820	DNA-directed RNA polymerase subunit beta-beta protein, putative (DUF506)	3.74035e-09	7.49962e-06	0.05	0.373333	0.323333
2	16229597	AT2G38840	Guanylate-binding family protein	1.27474e-05	0.00571722	0.996667	0.863333	-0.133333
2	16313779	AT2G39090	tetratricopeptide repeat (TPR)-containing protein	5.37417e-09	9.90184e-06	0.323333	0.94	0.616667
2	16313907	AT2G39090	tetratricopeptide repeat (TPR)-containing protein	1.14245e-05	0.00540856	0.556667	0.953333	0.396667
2	16396976	AT2G39260	regulator of nonsense transcripts UPF2	7.17244e-05	0.0184804	1	0.853333	-0.146667
2	16476841	AT2G39470	PsbP-like protein 2	0.00028454	0.0434926	0.996667	0.883333	-0.113333
2	16483690	AT2G39480	P-glycoprotein 6	0.000102369	0.0238997	0	0.11	0.11
2	16536713	AT2G39670	Radical SAM superfamily protein	9.92772e-05	0.0235816	0.953333	0.766667	-0.186667
2	16870877	AT2G40400	DUF399 family protein, putative (DUF399 and DUF3411)	1.65769e-05	0.00683954	0.983333	0.876667	-0.106667
2	16871447	AT2G40400	DUF399 family protein, putative (DUF399 and DUF3411)	0.00012648	0.0268609	0.963333	0.803333	-0.16
2	17063773	AT2G40900	nodulin MtN21 /EamA-like transporter family protein	4.32231e-05	0.0135788	0.966667	0.836667	-0.13
2	17083736	AT2G40935	PLAC8 family protein	0.000154871	0.0311442	1	0.826667	-0.173333
2	17631648	AT2G42330	GC-rich sequence DNA-binding factor-like protein with Tuftelin interacting domain-containing protein	1.10105e-07	0.000123051	0.103333	0.703333	0.6
2	17631801	AT2G42330	GC-rich sequence DNA-binding factor-like protein with Tuftelin interacting domain-containing protein	4.41749e-06	0.00261918	0.176667	0.713333	0.536667
2	18100906	AT2G43650	Sas10/U3 ribonucleoprotein (Utp) family protein	0.000162391	0.032131	1	0.88	-0.12
2	18338651	AT2G44440	Emsy N Terminus (ENT) domain-containing protein	0.000213903	0.0369643	1	0.813333	-0.186667
2	18343195	AT2G44450	beta glucosidase 15	3.57047e-05	0.0116066	1	0.84	-0.16
2	18499084	AT2G44850	hypothetical protein	1.54613e-05	0.00654678	0.803333	1	0.196667
2	18896041	AT2G45910	U-box domain-containing protein kinase family protein	5.45702e-05	0.0156454	0.02	0.27	0.25
2	18896062	AT2G45910	U-box domain-containing protein kinase family protein	3.664e-05	0.011838	0.913333	0.57	-0.343333
2	19023220	AT2G46340	SPA (suppressor of phyA-105) protein family	1.25944e-07	0.000136284	0.00333333	0.16	0.156667
2	5545323	AT2G13370	chromatin remodeling 5	5.46206e-05	0.0156454	0.873333	0.986667	0.113333
2	5789969	AT2G13840	Polymerase/histidinol phosphatase-like protein	1.51354e-05	0.0064527	0.836667	1	0.163333
2	6189873	AT2G14530	TRICHOME BIREFRINGENCE-LIKE 13	9.74752e-06	0.00500987	1	0.896667	-0.103333
2	6279168	AT2G14680	myosin heavy chain-like protein	0.000210613	0.0368029	0.87	1	0.13
2	699812	AT2G02570	nucleic acid binding/RNA binding protein	3.00075e-06	0.00191184	0.0766667	0.293333	0.216667
2	700083	AT2G02570	nucleic acid binding/RNA binding protein	2.84722e-09	6.06564e-06	0.00333333	0.18	0.176667
2	7668870	AT2G17640	Trimeric LpxA-like enzymes superfamily protein	2.64614e-05	0.00949434	0.8	0.98	0.18
2	7713792	AT2G17760	Eukaryotic aspartyl protease family protein	8.05253e-06	0.00430813	0.83	0.983333	0.153333
2	7967989	AT2G18330	AAA-type ATPase family protein	0.000303326	0.0449803	1	0.846667	-0.153333
2	848441	AT2G02910	transmembrane protein (DUF616)	0.000125281	0.0268575	1	0.85	-0.15
2	8715296	AT2G20190	CLIP-associated protein	5.00869e-06	0.00294356	0.996667	0.9	-0.0966667
2	9067045	AT2G21150	XAP5 family protein	5.2992e-05	0.0155046	0.99	0.866667	-0.123333
2	9342027	AT2G21910	cytochrome P450, family 96, subfamily A, polypeptide 5	3.21243e-05	0.0108954	0.226667	0.03	-0.196667
2	9342150	AT2G21910	cytochrome P450, family 96, subfamily A, polypeptide 5	0.000218116	0.0373346	0.176667	0.0233333	-0.153333
2	9848147	AT2G23140	RING/U-box superfamily protein with ARM repeat domain-containing protein	9.433e-05	0.0232995	0.81	1	0.19
2	9857359	AT2G23150	natural resistance-associated macrophage protein 3	0.000128043	0.0271086	0.886667	0.993333	0.106667
3	10088607	AT3G27310	plant UBX domain-containing protein 1	3.71728e-08	5.06829e-05	0.993333	0.863333	-0.13
3	10468076	AT3G28130	nodulin MtN21 /EamA-like transporter family protein	0.00019279	0.0350246	0.92	0.52	-0.4
3	10981034	AT3G28956	RNA polymerase II, Rpb4, core protein	1.02449e-05	0.00511457	0.69	1	0.31
3	11165045	AT3G29200	chorismate mutase 1	6.65987e-05	0.017666	0.0133333	0.14	0.126667
3	14200490	NA		2.79369e-06	0.00181382	0.146667	0.00666667	-0.14
3	1493326	AT3G05230	Signal peptidase subunit	1.43828e-05	0.00624523	0.893333	0.996667	0.103333
3	15201829	AT3G43220	Phosphoinositide phosphatase family protein	0.000122357	0.0265887	0.986667	0.77	-0.216667
3	15510883	AT3G43590	zinc knuckle (CCHC-type) family protein	0.000143059	0.0292871	0.843333	1	0.156667
3	15511626	AT3G43590	zinc knuckle (CCHC-type) family protein	6.23974e-05	0.0169472	0.993333	0.863333	-0.13
3	15512187	AT3G43590	zinc knuckle (CCHC-type) family protein	6.66252e-06	0.0037537	0	0.13	0.13
3	15512749	AT3G43600	aldehyde oxidase 2	5.18773e-06	0.00302272	0	0.206667	0.206667
3	15518716	AT3G43610	Spc97 / Spc98 family of spindle pole body (SBP) component	8.93024e-06	0.00464727	0.98	0.613333	-0.366667
3	16120814	AT3G44530	histone chaperone HIRA-like protein	9.61614e-05	0.0233344	0.813333	1	0.186667
3	16619554	AT3G45290	Seven transmembrane MLO family protein	0.00034967	0.0485493	0	0.12	0.12
3	17309098	AT3G46980	phosphate transporter 4	6.78345e-05	0.0178549	1	0.833333	-0.166667
3	17336608	AT3G47060	FTSH protease 7	9.68245e-05	0.0233344	0	0.116667	0.116667
3	17667423	AT3G47890	Ubiquitin carboxyl-terminal hydrolase-related protein	0.000316286	0.046171	1	0.863333	-0.136667
3	18102084	AT3G48820	Glycosyltransferase family 29 (sialyltransferase) family protein	0.000122636	0.0265887	0.883333	1	0.116667
3	18275047	AT3G49290	ABL interactor-like protein 2	0.000347078	0.0483865	1	0.893333	-0.106667
3	19045323	AT3G51310	VPS35 homolog C	0.000162009	0.032131	0.986667	0.91	-0.0766667
3	19084951	AT3G51420	strictosidine synthase-like 4	0.000112703	0.025441	0.913333	0.7	-0.213333
3	19085006	AT3G51420	strictosidine synthase-like 4	8.57565e-10	2.08793e-06	0.00666667	0.15	0.143333
3	19223136	AT3G51830	SAC domain-containing protein 8	4.31295e-14	2.26171e-10	0.56	0.946667	0.386667
3	19223150	AT3G51830	SAC domain-containing protein 8	5.20182e-18	5.9103e-14	0.343333	0.0133333	-0.33
3	19269436	AT3G51920	calmodulin 9	0.000131431	0.0276234	0.0133333	0.126667	0.113333
3	19330679	AT3G52120	SWAP (Suppressor-of-White-APricot)/surp domain-containing protein / D111/G-patch domain-containing protein	1.40292e-06	0.00102839	0.973333	0.856667	-0.116667
3	19383613	AT3G52260	Pseudouridine synthase family protein	1.06103e-05	0.00512996	1	0.696667	-0.303333
3	1959480	NA		5.46138e-05	0.0156454	0.396667	0.0566667	-0.34
3	1960948	NA		1.05773e-06	0.000819401	0.38	0.0266667	-0.353333
3	19878266	AT3G53610	RAB GTPase homolog 8	2.67575e-17	2.60588e-13	0.85	0.256667	-0.593333
3	19878302	AT3G53610	RAB GTPase homolog 8	7.91463e-15	5.39556e-11	0.0133333	0.283333	0.27
3	19920209	AT3G53760	GAMMA-TUBULIN COMPLEX PROTEIN 4	0.000242778	0.039595	0.826667	1	0.173333
3	20060876	AT3G54180	cyclin-dependent kinase B1	0.000210657	0.0368029	0.876667	1	0.123333
3	20126442	AT3G54350	Forkhead-associated (FHA) domain-containing protein	6.25585e-08	7.6156e-05	0.193333	0.00333333	-0.19
3	20186659	AT3G54530	hypothetical protein	7.94321e-06	0.00430813	0.00333333	0.146667	0.143333
3	20218536	AT3G54620	basic leucine zipper 25	5.84384e-15	4.42651e-11	0.02	0.273333	0.253333
3	20218609	AT3G54620	basic leucine zipper 25	1.9146e-09	4.35074e-06	0.873333	0.496667	-0.376667
3	20387558	AT3G55010	phosphoribosylformylglycinamidine cyclo-ligase, chloroplast / phosphoribosyl-aminoimidazole synthetase / AIR synthase (PUR5)	0.000269387	0.0425107	0.986667	0.9	-0.0866667
3	20851562	AT3G56200	Transmembrane amino acid transporter family protein	0.0001154	0.0258609	0.896667	0.983333	0.0866667
3	21167254	AT3G57190	peptide chain release factor	3.4508e-05	0.0114198	0.71	1	0.29
3	21758463	AT3G58840	Tropomyosin-like protein	0.000201108	0.0357927	0.876667	0.556667	-0.32
3	21985129	AT3G59490	hypothetical protein	0.000187902	0.0344013	1	0.833333	-0.166667
3	22185530	AT3G60070	Major facilitator superfamily protein	1.48315e-05	0.00639932	0.963333	0.746667	-0.216667
3	2250343	AT3G07100	Sec23/Sec24 protein transport family protein	1.6351e-07	0.00016637	0.00333333	0.12	0.116667
3	22691673	AT3G61310	AT hook motif DNA-binding family protein	0.000118095	0.026139	0.883333	0.993333	0.11
3	22730185	AT3G61420	BSD domain (BTF2-like transcription factors, Synapse-associated proteins and DOS2-like proteins)	1.77956e-05	0.00722118	0.806667	1	0.193333
3	22814394	AT3G61650	gamma-tubulin	3.11573e-05	0.0106203	1	0.87	-0.13
3	22838435	AT3G61700	helicase with zinc finger protein	1.60336e-06	0.00112684	0.0833333	0.383333	0.3
3	22889576	AT3G61830	auxin response factor 18	0.000219061	0.0373346	1	0.893333	-0.106667
3	23055967	AT3G62300	agenet domain protein (DOMAIN OF UNKNOWN FUNCTION 724 7)	4.73642e-08	5.97946e-05	0.0333333	0.376667	0.343333
3	23216662	AT3G62750	beta glucosidase 8	3.74066e-05	0.0119163	0.846667	0.34	-0.506667
3	23216723	AT3G62750	beta glucosidase 8	8.13706e-07	0.000668337	0.0433333	0.476667	0.433333
3	23245323	AT3G62880	Mitochondrial import inner membrane translocase subunit Tim17/Tim22/Tim23 family protein	0.000122857	0.0265887	0.98	0.863333	-0.116667
3	285593	AT3G01790	Ribosomal protein L13 family protein	0.000100569	0.0237512	0.893333	0.666667	-0.226667
3	285624	AT3G01790	Ribosomal protein L13 family protein	2.55384e-06	0.00168303	0.03	0.213333	0.183333
3	2935552	AT3G09560	Lipin family protein	0.000357881	0.0491262	0.826667	1	0.173333
3	2946924	AT3G09600	Homeodomain-like superfamily protein	8.7396e-05	0.021824	0.636667	0.903333	0.266667
3	3268719	AT3G10490	NAC domain containing protein 52	0.000199554	0.035706	0.75	0.936667	0.186667
3	3306094	AT3G10572	3-phosphoinositide-dependent protein kinase-1	0.00032732	0.0466822	0.87	0.993333	0.123333
3	3469630	AT3G11070	Outer membrane OMP85 family protein	1.05469e-05	0.00512996	0.866667	0.99	0.123333
3	3764038	AT3G11910	ubiquitin-specific protease 13	0.000240885	0.0393804	0.95	0.79	-0.16
3	3829102	AT3G12020	P-loop containing nucleoside triphosphate hydrolases superfamily protein	0.000173161	0.0334412	1	0.84	-0.16
3	4150643	AT3G12980	histone acetyltransferase of the CBP family 5	6.65072e-05	0.017666	0.983333	0.773333	-0.21
3	4700586	AT3G14172	GPI-anchored adhesin-like protein	0.000267504	0.0424818	0.946667	0.696667	-0.25
3	5201203	AT3G15395	HrpN-interacting protein from malus protein	9.577e-05	0.0233344	0.89	0.99	0.1
3	5574008	AT3G16410	nitrile specifier protein 4	3.04229e-06	0.00192036	0.1	0.01	-0.09
3	607275	AT3G02800	Tyrosine phosphatase family protein	3.57534e-05	0.0116066	0.78	1	0.22
3	6170380	AT3G18035	winged-helix DNA-binding transcription factor family protein	0.000318224	0.0462558	0.893333	0.97	0.0766667
3	681291	AT3G03020	hypothetical protein	2.4883e-06	0.00166306	0.403333	0.813333	0.41
3	6873750	AT3G19780	hypothetical protein	9.82836e-05	0.023472	0.853333	1	0.146667
3	7479487	AT3G21280	ubiquitin carboxyl-terminal hydrolase	5.82057e-05	0.0162967	0.863333	1	0.136667
3	8444789	AT3G23540	alpha/beta-Hydrolases superfamily protein	0.000184674	0.0341731	0.97	0.82	-0.15
3	8454663	AT3G23560	MATE efflux family protein	0.000355757	0.0490945	0.806667	0.933333	0.126667
3	871480	AT3G03610	ELMO/CED-12 family protein	0.000279307	0.043096	0.97	0.81	-0.16
3	9069099	AT3G24840	Sec14p-like phosphatidylinositol transfer family protein	9.72094e-05	0.0233344	0.843333	1	0.156667
3	9800684	AT3G26670	magnesium transporter, putative (DUF803)	7.18299e-08	8.44273e-05	0.0766667	0.566667	0.49
4	10039956	AT4G18120	MEI2-like 3	2.37747e-14	1.35064e-10	0.173333	0.87	0.696667
4	10040067	AT4G18120	MEI2-like 3	1.22402e-11	4.90845e-08	0.136667	0.803333	0.666667
4	1057623	AT4G02400	U3 ribonucleoprotein (Utp) family protein	0.00026858	0.0424818	0.876667	0.993333	0.116667
4	10880859	AT4G20130	plastid transcriptionally active 14	2.09402e-05	0.00815735	1	0.856667	-0.143333
4	11260870	AT4G21100	damaged DNA binding protein 1B	9.77399e-06	0.00500987	0	0.143333	0.143333
4	11260948	AT4G21100	damaged DNA binding protein 1B	1.29097e-05	0.00575215	0	0.15	0.15
4	11408973	AT4G21430	protein B160	0.00030483	0.0449803	0.81	1	0.19
4	11862116	AT4G22540	OSBP(oxysterol binding protein)-related protein 2A	3.44596e-05	0.0114198	0.966667	0.803333	-0.163333
4	1206852	AT4G02725	spindle pole body-associated protein	6.34649e-09	1.13856e-05	0.99	0.863333	-0.126667
4	12280906	AT4G23540	ARM repeat superfamily protein	0.000108776	0.024968	0.846667	0.986667	0.14
4	12350550	AT4G23710	vacuolar ATP synthase subunit G2	0.00032692	0.0466822	0.813333	0.59	-0.223333
4	12350589	AT4G23710	vacuolar ATP synthase subunit G2	0.00019383	0.0350499	0.02	0.09	0.07
4	12401771	AT4G23840	Leucine-rich repeat (LRR) family protein	7.51222e-05	0.0192528	0.81	1	0.19
4	12409294	AT4G23860	PHD finger protein-like protein	0.00022435	0.0380458	0.243333	0.0533333	-0.19
4	12409306	AT4G23860	PHD finger protein-like protein	0.000314577	0.0460323	0.386667	0.726667	0.34
4	1259054	AT4G02820	Pentatricopeptide repeat (PPR) superfamily protein	0.00021125	0.0368029	0.07	0.393333	0.323333
4	12697733	AT4G24590	RING finger protein	0.000338337	0.0477539	0.843333	0.966667	0.123333
4	12759084	AT4G24750	Rhodanese/Cell cycle control phosphatase superfamily protein	1.77036e-11	6.35204e-08	0	0.216667	0.216667
4	12759119	AT4G24750	Rhodanese/Cell cycle control phosphatase superfamily protein	0.000213267	0.0369643	0.896667	0.606667	-0.29
4	13098644	AT4G25710	Galactose oxidase/kelch repeat superfamily protein	4.68828e-08	5.97946e-05	0.176667	0.566667	0.39
4	13098720	AT4G25710	Galactose oxidase/kelch repeat superfamily protein	2.41389e-07	0.000225424	0.186667	0.536667	0.35
4	1324736	AT4G03000	RING/U-box superfamily protein	0.000185407	0.0341731	0	0.186667	0.186667
4	1325063	AT4G03000	RING/U-box superfamily protein	0.000239031	0.0391712	0	0.153333	0.153333
4	13551500	AT4G26990	polyadenylate-binding protein interacting protein	1.24183e-05	0.00560648	1	0.88	-0.12
4	13593094	AT4G27080	PDI-like 5-4	8.15215e-06	0.00430813	0.99	0.89	-0.1
4	13662931	AT4G27270	Quinone reductase family protein	4.9613e-05	0.0150771	0.173333	0	-0.173333
4	13807742	AT4G27650	Eukaryotic release factor 1 (eRF1) family protein	0.000324092	0.0466822	0.856667	0.99	0.133333
4	13883452	AT4G27880	Protein with RING/U-box and TRAF-like domain	3.898e-07	0.000354313	0.01	0.17	0.16
4	13883632	AT4G27880	Protein with RING/U-box and TRAF-like domain	1.94349e-07	0.000184016	0.00666667	0.113333	0.106667
4	13935161	AT4G28020	tRNA-thr(GGU) m(6)t(6)A37 methyltransferase	6.70089e-05	0.0177059	0.776667	1	0.223333
4	14108920	AT4G28540	casein kinase I-like 6	0.000276322	0.0428124	0.973333	0.876667	-0.0966667
4	14253255	AT4G28880	casein kinase I-like 3	0.000301165	0.0449257	0.953333	0.863333	-0.09
4	14605510	AT4G29860	Transducin/WD40 repeat-like superfamily protein	0.000259626	0.0417434	0.163333	0	-0.163333
4	14610144	AT4G29890	choline monooxygenase, putative (CMO-like)	1.32928e-05	0.00586581	0.32	0.766667	0.446667
4	14610377	AT4G29890	choline monooxygenase, putative (CMO-like)	0.000339117	0.047765	1	0.88	-0.12
4	14670320	AT4G30000	Dihydropterin pyrophosphokinase / Dihydropteroate synthase	0.000123613	0.026613	0.64	0.116667	-0.523333
4	15041348	AT4G30900	DNAse I-like superfamily protein	0.000184402	0.0341731	0.75	0.963333	0.213333
4	15853753	AT4G32850	nuclear poly(a) polymerase	8.01553e-05	0.0203136	0.826667	0.96	0.133333
4	15854241	AT4G32850	nuclear poly(a) polymerase	0.000211623	0.0368029	0.556667	0.84	0.283333
4	15854326	AT4G32850	nuclear poly(a) polymerase	9.28291e-07	0.000735854	0.3	0.76	0.46
4	15854362	AT4G32850	nuclear poly(a) polymerase	0.000326427	0.0466822	0.22	0.0533333	-0.166667
4	16001154	AT4G33180	alpha/beta-Hydrolases superfamily protein	4.53773e-10	1.28894e-06	0.00666667	0.243333	0.236667
4	16031433	AT4G33240	1-phosphatidylinositol-3-phosphate 5-kinase FAB1A	2.56755e-06	0.00168303	0.00333333	0.153333	0.15
4	16031502	AT4G33240	1-phosphatidylinositol-3-phosphate 5-kinase FAB1A	0.000358149	0.0491262	0.0466667	0.246667	0.2
4	16295845	AT4G34000	abscisic acid responsive elements-binding factor 3	0.000148248	0.0300784	0.07	0.256667	0.186667
4	16837057	AT4G35440	chloride channel E	0.000273808	0.0427141	0.973333	0.83	-0.143333
4	16931493	AT4G35730	Regulator of Vps4 activity in the MVB pathway protein	0.000225967	0.0381302	0.833333	1	0.166667
4	16985117	AT4G35850	Pentatricopeptide repeat (PPR) superfamily protein	3.43955e-05	0.0114198	0.973333	0.813333	-0.16
4	16985138	AT4G35850	Pentatricopeptide repeat (PPR) superfamily protein	2.07802e-08	3.14806e-05	0	0.11	0.11
4	17199633	AT4G36400	FAD-linked oxidases family protein	5.98752e-05	0.0165927	0.993333	0.856667	-0.136667
4	17353626	AT4G36850	PQ-loop repeat family protein / transmembrane family protein	0.000336354	0.0476714	0.84	0.956667	0.116667
4	17474237	AT4G37080	ternary complex factor MIP1 leucine-zipper protein (Protein of unknown function, DUF547)	6.84825e-05	0.0178873	0.486667	0.966667	0.48
4	17557672	AT4G37310	cytochrome P450, family 81, subfamily H, polypeptide 1	4.27223e-05	0.0135373	0.01	0.12	0.11
4	17558323	AT4G37310	cytochrome P450, family 81, subfamily H, polypeptide 1	0.000201464	0.0357927	0.97	0.813333	-0.156667
4	17741520	AT4G37750	Integrase-type DNA-binding superfamily protein	0.000230006	0.0384313	0.85	1	0.15
4	17972506	AT4G38380	MATE efflux family protein	6.81919e-05	0.0178799	0.87	1	0.13
4	18138407	AT4G38890	FMN-linked oxidoreductases superfamily protein	3.00224e-05	0.01043	0.993333	0.843333	-0.15
4	18226951	AT4G39120	inositol monophosphatase family protein	1.05228e-05	0.00512996	0.993333	0.783333	-0.21
4	18260773	AT4G39210	Glucose-1-phosphate adenylyltransferase family protein	0.00016519	0.0321995	0.883333	1	0.116667
4	18476448	AT4G39820	Tetratricopeptide repeat (TPR)-like superfamily protein	0.00029195	0.0440328	0.993333	0.886667	-0.106667
4	18574962	AT4G40065	other_RNA	9.57251e-05	0.0233344	0	0.193333	0.193333
4	18575046	AT4G40065	other_RNA	4.79437e-05	0.0148564	0	0.186667	0.186667
4	18870	AT4G00050	basic helix-loop-helix (bHLH) DNA-binding superfamily protein	0.000188225	0.0344013	0.826667	1	0.173333
4	254274	AT4G00590	N-terminal nucleophile aminohydrolases (Ntn hydrolases) superfamily protein	0.00025819	0.0416106	1	0.866667	-0.133333
4	263141	AT4G00630	K+ efflux antiporter 2	0.000193177	0.0350246	0.983333	0.853333	-0.13
4	2744538	AT4G05410	Transducin/WD40 repeat-like superfamily protein	0.000370012	0.0498507	0.95	0.74	-0.21
4	431217	AT4G00990	Transcription factor jumonji (jmjC) domain-containing protein	6.47483e-08	7.7439e-05	0.84	0.323333	-0.516667
4	5829852	AT4G09150	T-complex protein 11	2.55443e-05	0.00941301	1	0.89	-0.11
4	6039694	AT4G09550	AtGCP3 interacting protein 1	5.02677e-05	0.015149	0.943333	0.64	-0.303333
4	6149739	AT4G09760	Protein kinase superfamily protein	7.85382e-05	0.019978	0.116667	0	-0.116667
4	6285998	AT4G10050	esterase/lipase/thioesterase family protein	3.97586e-07	0.000356635	0.766667	1	0.233333
4	6307160	AT4G10090	elongator protein 6	0.000219026	0.0373346	1	0.806667	-0.193333
4	695599	AT4G01610	Cysteine proteinases superfamily protein	0.000147085	0.0299316	0.893333	0.59	-0.303333
4	7120279	AT4G11830	phospholipase D gamma 2	8.1424e-06	0.00430813	0	0.153333	0.153333
4	7209032	AT4G12020	protein kinase family protein	0.000102185	0.0238997	0.99	0.78	-0.21
4	7607496	AT4G13030	P-loop containing nucleoside triphosphate hydrolases superfamily protein	0.000304252	0.0449803	0.42	0.1	-0.32
4	7607505	AT4G13030	P-loop containing nucleoside triphosphate hydrolases superfamily protein	0.000360011	0.0492367	0.516667	0.866667	0.35
4	803763	AT4G01860	Transducin family protein / WD-40 repeat family protein	0.000160739	0.0320407	0.976667	0.753333	-0.223333
4	8228437	AT4G14290	alpha/beta-Hydrolases superfamily protein	5.85305e-05	0.0162967	0.78	1	0.22
4	8497563	AT4G14790	ATP-dependent RNA helicase	0.00029288	0.0440715	1	0.873333	-0.126667
4	8533461	AT4G14920	Acyl-CoA N-acyltransferase with RING/FYVE/PHD-type zinc finger protein	0.000162606	0.032131	0.17	0	-0.17
4	8574897	AT4G15010	Mitochondrial substrate carrier family protein	1.93741e-08	3.00175e-05	0.153333	0.81	0.656667
4	8575068	AT4G15010	Mitochondrial substrate carrier family protein	0.000253738	0.0409901	0.646667	0.956667	0.31
4	8612574	AT4G15080	DHHC-type zinc finger family protein	0.000325389	0.0466822	0.87	1	0.13
4	9169856	AT4G16180	transmembrane protein	0.00023116	0.0384817	0.946667	0.783333	-0.163333
4	9631916	AT4G17140	pleckstrin homology (PH) domain-containing protein	0.00018229	0.0341731	0.993333	0.826667	-0.166667
4	9639142	AT4G17150	alpha/beta-Hydrolases superfamily protein	0.0002935	0.0440715	0	0.11	0.11
4	9641218	AT4G17150	alpha/beta-Hydrolases superfamily protein	5.81486e-05	0.0162967	0.98	0.786667	-0.193333
4	9677419	AT4G17270	Mo25 family protein	9.22476e-05	0.022868	0.986667	0.906667	-0.08
4	9806566	AT4G17610	tRNA/rRNA methyltransferase (SpoU) family protein	0.000357172	0.0491262	0.99	0.846667	-0.143333
4	9823210	AT4G17620	glycine-rich protein	0.00012375	0.026613	0.983333	0.826667	-0.156667
4	9967863	AT4G17950	AT hook motif DNA-binding family protein	0.000195014	0.0351706	0.993333	0.893333	-0.1
5	10281913	AT5G28290	NIMA-related kinase 3	0.000142099	0.0291783	0	0.146667	0.146667
5	10323336	AT5G28350	Quinoprotein amine dehydrogenase, beta chain-like	3.25979e-06	0.00203877	0.166667	0	-0.166667
5	1072960	AT5G03970	F-box associated ubiquitination effector family protein	5.34165e-05	0.015562	0.143333	0	-0.143333
5	10941408	AT5G28919	hypothetical protein	6.58427e-21	1.49621e-16	0.02	0.403333	0.383333
5	10941494	AT5G28919	hypothetical protein	4.79096e-18	5.9103e-14	0.0233333	0.376667	0.353333
5	1123748	AT5G04130	DNA GYRASE B2	1.08808e-05	0.00522372	0.87	1	0.13
5	1251564	AT5G04430	binding to TOMV RNA 1L (long form)	3.26571e-05	0.0110213	0.323333	0.58	0.256667
5	1259717	AT5G04460	RING/U-box superfamily protein	6.08367e-05	0.0167232	1	0.836667	-0.163333
5	1329297	AT5G04620	biotin F	0.000203451	0.0358389	1	0.883333	-0.116667
5	13485434	AT5G35220	Peptidase M50 family protein	9.4849e-05	0.0233344	0.8	0.983333	0.183333
5	13744780	AT5G35560	DENN (AEX-3) domain-containing protein	0.000117388	0.0260671	0.01	0.136667	0.126667
5	1437146	AT5G04900	NYC1-like protein	0.000220965	0.0375652	1	0.836667	-0.163333
5	1454469	AT5G04940	SU(VAR)3-9 homolog 1	0.000110547	0.0251599	1	0.82	-0.18
5	14641911	AT5G37055	HIT-type Zinc finger family protein	0.000276101	0.0428124	0.99	0.856667	-0.133333
5	15585202	AT5G38930	RmlC-like cupins superfamily protein	9.49244e-12	4.04449e-08	1	0.343333	-0.656667
5	15628946	AT5G39040	transporter associated with antigen processing protein 2	1.61866e-05	0.00676978	0.89	1	0.11
5	15903778	AT5G39740	ribosomal protein L5 B	0.00034232	0.0479192	0.916667	0.79	-0.126667
5	16063570	AT5G40160	Ankyrin repeat family protein	0.000145581	0.0297142	0	0.183333	0.183333
5	16063573	AT5G40160	Ankyrin repeat family protein	0.000234796	0.0389453	1	0.8	-0.2
5	17108577	AT5G42670	Agenet domain-containing protein	0.000264668	0.0422551	1	0.786667	-0.213333
5	17667976	AT5G43910	pfkB-like carbohydrate kinase family protein	1.63756e-05	0.00680706	0.0166667	0.336667	0.32
5	17786365	AT5G44180	Homeodomain-like transcriptional regulator	0.000304397	0.0449803	1	0.88	-0.12
5	17935530	AT5G44520	NagB/RpiA/CoA transferase-like superfamily protein	5.44126e-05	0.0156454	0.00333333	0.15	0.146667
5	17935585	AT5G44520	NagB/RpiA/CoA transferase-like superfamily protein	0.00010794	0.0248597	0.96	0.653333	-0.306667
5	18015435	NA		2.77363e-05	0.00984811	0	0.166667	0.166667
5	18015626	NA		3.56419e-08	4.95873e-05	0	0.316667	0.316667
5	18138091	AT5G44910	Toll-Interleukin-Resistance (TIR) domain family protein	8.40828e-08	9.71541e-05	0	0.253333	0.253333
5	18138170	AT5G44910	Toll-Interleukin-Resistance (TIR) domain family protein	1.69611e-07	0.00017004	0.01	0.32	0.31
5	18140548	AT5G44930	Exostosin family protein	7.90165e-06	0.00430813	1	0.763333	-0.236667
5	18720231	AT5G46180	ornithine-delta-aminotransferase	0.000268261	0.0424818	0.976667	0.91	-0.0666667
5	1884195	AT5G06220	LETM1-like protein	5.8568e-05	0.0162967	0.98	0.876667	-0.103333
5	1920543	AT5G06290	2-cysteine peroxiredoxin B	4.1096e-06	0.00250415	0.0166667	0.126667	0.11
5	19240801	AT5G47430	DWNN domain, a CCHC-type zinc finger	0.000250149	0.0405063	0.46	0.196667	-0.263333
5	19351825	AT5G47790	SMAD/FHA domain-containing protein	7.15754e-06	0.00396702	0.983333	0.723333	-0.26
5	19469066	AT5G48030	gametophytic factor 2	2.2246e-06	0.00151656	1	0.88	-0.12
5	19643411	AT5G48470	hypothetical protein	0.000228929	0.0383454	1	0.866667	-0.133333
5	19720935	AT5G48620	Disease resistance protein (CC-NBS-LRR class) family	1.38003e-07	0.000144738	0.0466667	0.36	0.313333
5	19721059	AT5G48620	Disease resistance protein (CC-NBS-LRR class) family	4.70013e-08	5.97946e-05	0.0433333	0.333333	0.29
5	19871952	AT5G49020	protein arginine methyltransferase 4A	0.000298787	0.0446705	1	0.886667	-0.113333
5	19879219	AT5G49030	tRNA synthetase class I (I, L, M and V) family protein	0.00036937	0.0498507	0.993333	0.88	-0.113333
5	1992921	AT5G06530	ABC-2 type transporter family protein	2.30841e-05	0.00882613	1	0.886667	-0.113333
5	20459331	AT5G50280	Pentatricopeptide repeat (PPR) superfamily protein	3.56905e-05	0.0116066	0	0.116667	0.116667
5	20789687	AT5G51150	Mitochondrial import inner membrane translocase subunit Tim17/Tim22/Tim23 family protein	0.000126249	0.0268609	0.883333	0.99	0.106667
5	20789837	AT5G51150	Mitochondrial import inner membrane translocase subunit Tim17/Tim22/Tim23 family protein	0.000336341	0.0476714	0.0166667	0.0866667	0.07
5	20844953	AT5G51290	Diacylglycerol kinase family protein	0.000109754	0.0251079	0.0166667	0.166667	0.15
5	20845104	AT5G51290	Diacylglycerol kinase family protein	4.42683e-07	0.000386905	0.75	0.986667	0.236667
5	20849473	AT5G51300	splicing factor-like protein	1.20159e-05	0.00553966	0.02	0.196667	0.176667
5	21227733	AT5G52280	Myosin heavy chain-related protein	0.0001011	0.0237661	0.823333	1	0.176667
5	21313087	AT5G52520	Class II aaRS and biotin synthetases superfamily protein	5.08738e-05	0.015149	0.993333	0.86	-0.133333
5	21328348	AT5G52550	stress response NST1-like protein	0.000310746	0.0457541	0.103333	0	-0.103333
5	2158315	AT5G06970	plant/protein (DUF810)	0.000156193	0.0313176	0.0133333	0.15	0.136667
5	21682992	AT5G53430	SET domain group 29	4.28924e-05	0.0135373	0.983333	0.693333	-0.29
5	2201259	AT5G07080	HXXXD-type acyl-transferase family protein	0.000133471	0.027911	0.11	0	-0.11
5	22330663	AT5G55040	DNA-binding bromodomain-containing protein	2.95115e-11	1.00593e-07	0.976667	0.536667	-0.44
5	22362891	AT5G55100	SWAP (Suppressor-of-White-APricot)/surp domain-containing protein	0.000365273	0.0496043	0.99	0.903333	-0.0866667
5	22417895	AT5G55260	protein phosphatase X 2	0.000164736	0.0321995	0.976667	0.81	-0.166667
5	22959252	AT5G56750	N-MYC downregulated-like 1	0.000202663	0.0357927	0.973333	0.83	-0.143333
5	23246151	AT5G57370	U4/U6.U5 small nuclear ribonucleoprotein	0.00033756	0.047743	0.88	0.97	0.09
5	23376835	AT5G57700	BNR/Asp-box repeat family protein	6.07637e-05	0.0167232	0.993333	0.89	-0.103333
5	23638008	AT5G58470	TBP-associated factor 15B	0.000228779	0.0383454	0.226667	0.673333	0.446667
5	23713682	AT5G58700	phosphatidylinositol-speciwc phospholipase C4	5.53027e-05	0.0157146	1	0.876667	-0.123333
5	23958235	AT5G59400	PGR5-like A protein	0.000103464	0.0240727	1	0.846667	-0.153333
5	2406964	AT5G07610	F-box family protein	1.02973e-05	0.00511457	0	0.146667	0.146667
5	2407064	AT5G07610	F-box family protein	3.70674e-05	0.0119163	0	0.113333	0.113333
5	24182781	AT5G60040	nuclear RNA polymerase C1	0.000121272	0.0265887	0.853333	1	0.146667
5	24300667	AT5G60410	DNA-binding protein with MIZ/SP-RING zinc finger, PHD-finger and SAP domain-containing protein	3.30617e-29	2.25388e-24	0.0266667	0.723333	0.696667
5	24300752	AT5G60410	DNA-binding protein with MIZ/SP-RING zinc finger, PHD-finger and SAP domain-containing protein	2.1162e-19	3.60664e-15	0.0533333	0.653333	0.6
5	24300764	AT5G60410	DNA-binding protein with MIZ/SP-RING zinc finger, PHD-finger and SAP domain-containing protein	1.73941e-08	2.75765e-05	0.00333333	0.106667	0.103333
5	2462050	AT5G07740	actin binding protein	5.53234e-05	0.0157146	0.99	0.856667	-0.133333
5	2474969	AT5G07770	Actin-binding FH2 protein	0.000280049	0.043096	0	0.103333	0.103333
5	24865398	AT5G61930	APO RNA-binding protein (DUF794)	0.000216003	0.0370917	1	0.73	-0.27
5	24936662	AT5G62090	SEUSS-like 2	0.000235735	0.0390061	0.993333	0.883333	-0.11
5	25300892	AT5G63080	2-oxoglutarate (2OG) and Fe(II)-dependent oxygenase superfamily protein	0.000238081	0.0391712	0.873333	1	0.126667
5	25385042	AT5G63370	Protein kinase superfamily protein	7.43441e-28	2.53409e-23	0.00333333	0.406667	0.403333
5	25407738	AT5G63440	hypothetical protein (DUF167)	6.20502e-05	0.0169203	0.983333	0.776667	-0.206667
5	25698472	AT5G64250	Aldolase-type TIM barrel family protein	0.000263379	0.0421481	0.0233333	0.106667	0.0833333
5	26365687	AT5G65920	ARM repeat superfamily protein	3.42566e-06	0.00212304	0	0.126667	0.126667
5	26376146	AT5G65930	kinesin-like calmodulin-binding protein (ZWICHEL)	4.77219e-07	0.00041181	0.98	0.603333	-0.376667
5	26536316	NA		1.16729e-05	0.00545045	0.0333333	0.406667	0.373333
5	26543155	AT5G66470	GTP-binding protein Era-like protein	1.08853e-06	0.000833793	0.00333333	0.166667	0.163333
5	26558479	AT5G66540	U3 small nucleolar ribonucleoprotein	0.000138598	0.0288048	0.98	0.78	-0.2
5	26665670	AT5G66790	Protein kinase superfamily protein	8.51521e-06	0.00446538	0.0366667	0.406667	0.37
5	26665761	AT5G66790	Protein kinase superfamily protein	2.6387e-05	0.00949434	0.0233333	0.283333	0.26
5	26785617	AT5G67110	basic helix-loop-helix (bHLH) DNA-binding superfamily protein	0.00032479	0.0466822	0.823333	0.986667	0.163333
5	26957107	AT5G67580	Homeodomain-like/winged-helix DNA-binding family protein	0.000113871	0.0256199	0.986667	0.866667	-0.12
5	2701881	AT5G08390	Transducin/WD40 repeat-like superfamily protein	3.0293e-05	0.01043	1	0.856667	-0.143333
5	2980110	AT5G09600	succinate dehydrogenase 3-1	0.000141781	0.0291783	0.896667	0.98	0.0833333
5	3291046	AT5G10470	kinesin like protein for actin based chloroplast movement 1	1.95432e-05	0.00770113	0	0.103333	0.103333
5	3365528	AT5G10650	RING/U-box superfamily protein	0.00011072	0.0251599	0.85	0.973333	0.123333
5	3512307	AT5G11060	homeobox protein knotted-1-like 4	0.000341412	0.0478904	1	0.873333	-0.126667
5	3512502	AT5G11060	homeobox protein knotted-1-like 4	0.000180471	0.0340805	0.163333	0	-0.163333
5	369537	AT5G01950	Leucine-rich repeat protein kinase family protein	0.000274876	0.0427828	0.816667	0.99	0.173333
5	369690	AT5G01950	Leucine-rich repeat protein kinase family protein	0.000318013	0.0462558	0.876667	1	0.123333
5	3713899	AT5G11560	catalytics	3.48165e-05	0.0114662	0.833333	0.97	0.136667
5	379311	AT5G01990	Auxin efflux carrier family protein	0.000365207	0.0496043	0.973333	0.833333	-0.14
5	3837142	AT5G11910	alpha/beta-Hydrolases superfamily protein	1.78296e-07	0.000172827	0.176667	0	-0.176667
5	3983007	AT5G12320	ankyrin repeat family protein	0.000164877	0.0321995	0.88	1	0.12
5	3983520	AT5G12320	ankyrin repeat family protein	0.000245573	0.03986	0.98	0.803333	-0.176667
5	4453171	AT5G13800	pheophytinase	0.000367453	0.0497024	0.946667	0.826667	-0.12
5	4505776	AT5G13960	histone-lysine N-methyltransferase, H3 lysine-9 specific SUVH4-like protein	0.000287441	0.0436424	0.676667	0.986667	0.31
5	4691592	AT5G14550	Core-2/I-branching beta-1,6-N-acetylglucosaminyltransferase family protein	2.26078e-05	0.00870744	0.926667	0.623333	-0.303333
5	4802697	AT5G14850	Alg9-like mannosyltransferase family	0.000175403	0.0335887	1	0.87	-0.13
5	5012191	AT5G15440	EID1-like 1	2.28743e-14	1.35064e-10	0.03	0.51	0.48
5	5012302	AT5G15440	EID1-like 1	5.43759e-10	1.42574e-06	0	0.236667	0.236667
5	5012316	AT5G15440	EID1-like 1	8.10799e-06	0.00430813	0.0333333	0.26	0.226667
5	5445321	AT5G16610	hypothetical protein	1.87102e-05	0.007503	0	0.166667	0.166667
5	5471676	AT5G16680	RING/FYVE/PHD zinc finger superfamily protein	0.000205396	0.0360882	0.983333	0.826667	-0.156667
5	5919486	AT5G17890	DA1-related protein 4	4.54128e-05	0.0141631	0.01	0.173333	0.163333
5	6258994	AT5G18760	RING/U-box superfamily protein	1.37539e-06	0.00101916	0	0.146667	0.146667
5	6554932	AT5G19430	RING/U-box superfamily protein	0.000273112	0.0427141	0.886667	0.983333	0.0966667
5	6642382	AT5G19660	SITE-1 protease	6.56264e-06	0.00372823	0.86	0.99	0.13
5	6675927	AT5G19740	Peptidase M28 family protein	0.000313766	0.0460323	0.886667	0.986667	0.1
5	6676013	AT5G19740	Peptidase M28 family protein	3.20192e-09	6.61459e-06	0.933333	0.4	-0.533333
5	6676022	AT5G19740	Peptidase M28 family protein	6.60139e-16	5.62537e-12	0	0.536667	0.536667
5	6803032	AT5G20150	SPX domain-containing protein 1	4.62716e-09	8.76231e-06	0	0.213333	0.213333
5	6882053	AT5G20360	Octicosapeptide/Phox/Bem1p (PB1) domain-containing protein / tetratricopeptide repeat (TPR)-containing protein	0.000304715	0.0449803	0.676667	0.936667	0.26
5	7309943	AT5G22070	Core-2/I-branching beta-1,6-N-acetylglucosaminyltransferase family protein	7.74362e-05	0.0197715	0.98	0.896667	-0.0833333
5	7338244	AT5G22130	mannosyltransferase family protein	6.11108e-05	0.0167311	0.0166667	0.32	0.303333
5	7518903	AT5G22620	phosphoglycerate/bisphosphoglycerate mutase family protein	4.97614e-05	0.0150771	0.496667	0.86	0.363333
5	7588123	AT5G22770	alpha-adaptin	1.18474e-06	0.000887537	0.01	0.146667	0.136667
5	7720502	AT5G23020	2-isopropylmalate synthase 2	0.00028346	0.0434249	0.993333	0.88	-0.113333
5	7886048	AT5G23410	other_RNA	2.64543e-09	5.81757e-06	0.00333333	0.223333	0.22
5	8341828	AT5G24430	Calcium-dependent protein kinase (CDPK) family protein	9.64103e-05	0.0233344	0.983333	0.856667	-0.126667
5	8430338	AT5G24620	Pathogenesis-related thaumatin superfamily protein	3.05186e-05	0.0104548	0.956667	0.67	-0.286667
5	87935	AT5G01220	sulfoquinovosyldiacylglycerol 2	5.10088e-05	0.015149	0.993333	0.873333	-0.12
5	8868391	AT5G25475	AP2/B3-like transcriptional factor family protein	2.80481e-05	0.00990724	1	0.896667	-0.103333
5	887302	AT5G03530	RAB GTPase homolog C2A	1.2929e-08	2.20349e-05	0	0.466667	0.466667
5	8898361	AT5G25560	CHY-type/CTCHY-type/RING-type Zinc finger protein	2.87743e-08	4.08666e-05	0.0466667	0.323333	0.276667
5	8898623	AT5G25560	CHY-type/CTCHY-type/RING-type Zinc finger protein	1.51847e-13	7.39408e-10	0.0166667	0.296667	0.28
5	8976531	AT5G25780	eukaryotic translation initiation factor 3B-2	0.000321153	0.0465822	0.996667	0.89	-0.106667
5	901168	AT5G03560	Tetratricopeptide repeat (TPR)-like superfamily protein	2.45104e-05	0.00913072	0.766667	0.416667	-0.35
5	902235	AT5G03560	Tetratricopeptide repeat (TPR)-like superfamily protein	2.4007e-08	3.48214e-05	0.173333	0.653333	0.48
5	9051731	AT5G25930	kinase family with leucine-rich repeat domain-containing protein	6.30589e-10	1.59217e-06	0	0.213333	0.213333
5	9051830	AT5G25930	kinase family with leucine-rich repeat domain-containing protein	2.19442e-08	3.25213e-05	0	0.15	0.15
5	9190404	AT5G26240	chloride channel D	2.38881e-05	0.00899723	0.06	0.336667	0.276667
5	9190419	AT5G26240	chloride channel D	0.000139288	0.0288048	0.876667	0.586667	-0.29
5	9375437	AT5G26610	D111/G-patch domain-containing protein	0.000353777	0.0489807	0.22	0.62	0.4
5	9661392	AT5G27360	Major facilitator superfamily protein	1.66544e-05	0.00683954	0.523333	0.99	0.466667
5	9672873	AT5G27395	Mitochondrial inner membrane translocase complex, subunit Tim44-related protein	2.66063e-07	0.000245109	1	0.85	-0.15
