# Supplementary material for: CRY2 interacts with CIS1 to regulate thermosensory flowering via FLM alternative splicing
Source: Nat Commun. 2022 Nov 17;13:7045. doi: 10.1038/s41467-022-34886-2 (PMC9671898; doi:10.1038/s41467-022-34886-2)
Supplement: Supplementary file 6 — Supplementary Data 4 [file 41467_2022_34886_MOESM6_ESM.xlsx]

## Sheet: WT_Blue vs WT_Dark 
Chromosome	Site	Gene	gene name	PValue	FDR	WT_Blue avgSSE	WT_Dark avgSSE	delta SSE
1	10029673	AT1G28520	vascular plant one zinc finger protein	0.00281654	0.188874	0.97	0.863333	-0.106667
1	10030310	AT1G28520	vascular plant one zinc finger protein	0.00972332	0.31902	0.906667	0.97	0.0633333
1	1006175	AT1G03930	dual specificity kinase 1	0.0334319	0.512093	0.933333	0.846667	-0.0866667
1	10087430	AT1G28710	Nucleotide-diphospho-sugar transferase family protein	0.0368865	0.529816	0.686667	0.85	0.163333
1	1010118	AT1G03940	HXXXD-type acyl-transferase family protein	0.00224649	0.17054	0.3	0.626667	0.326667
1	1010248	AT1G03940	HXXXD-type acyl-transferase family protein	0.0182629	0.402106	0.296667	0.543333	0.246667
1	1014676	AT1G03960	Calcium-binding EF hand family protein	0.0179892	0.400913	0.29	0.613333	0.323333
1	10181213	AT1G29150	non-ATPase subunit 9	0.0362656	0.526795	0.796667	0.876667	0.08
1	10256725	AT1G29320	Transducin/WD40 repeat-like superfamily protein	0.0260618	0.461662	0.976667	0.903333	-0.0733333
1	10331963	AT1G29550	Eukaryotic initiation factor 4E protein	0.0150779	0.376289	0.816667	0.983333	0.166667
1	10415118	AT1G29750	receptor-like kinase in flowers 1	0.00772688	0.287762	0.836667	0.97	0.133333
1	10435697	AT1G29810	Transcriptional coactivator/pterin dehydratase	0.0336478	0.513419	0.96	0.826667	-0.133333
1	10439962	AT1G29820	Magnesium transporter CorA-like family protein	0.019145	0.411272	0.893333	0.98	0.0866667
1	10460485	AT1G29880	glycyl-tRNA synthetase / glycine-tRNA ligase	0.0404631	0.547706	0.953333	0.906667	-0.0466667
1	10483215	AT1G29940	nuclear RNA polymerase A2	0.0131156	0.355014	0.97	0.876667	-0.0933333
1	10485072	AT1G29940	nuclear RNA polymerase A2	0.00621587	0.262537	0.976667	0.9	-0.0766667
1	10499244	AT1G29965	Ribosomal protein L18ae/LX family protein	0.0427634	0.55774	0.913333	0.976667	0.0633333
1	1053187	AT1G04080	Tetratricopeptide repeat (TPR)-like superfamily protein	0.00345775	0.207096	0.0533333	0.193333	0.14
1	10582869	AT1G30110	nudix hydrolase homolog 25	0.000529469	0.0924989	0.963333	0.81	-0.153333
1	10627431	AT1G30210	TEOSINTE BRANCHED 1, cycloidea, and PCF family 24	0.0311607	0.496407	0.87	0.96	0.09
1	10630380	AT1G30210	TEOSINTE BRANCHED 1, cycloidea, and PCF family 24	0.04461	0.567089	0.433333	0.163333	-0.27
1	10644353	AT1G30240	proline-, glutamic acid/leucine-rich protein	0.0480167	0.580134	0.98	0.913333	-0.0666667
1	10663423	AT1G30282	Natural antisense transcript overlaps with AT1G30280	0.00129735	0.130825	1	0.893333	-0.106667
1	10745115	AT1G30410	multidrug resistance-associated protein 13	0.0115884	0.33815	0	0.136667	0.136667
1	10747304	AT1G30410	multidrug resistance-associated protein 13	0.00147794	0.139032	1	0.793333	-0.206667
1	10764961	AT1G30450	cation-chloride co-transporter 1	0.0285631	0.479128	0.853333	0.936667	0.0833333
1	10769247	AT1G30450	cation-chloride co-transporter 1	0.0319861	0.502309	0.0266667	0.0866667	0.06
1	10789719	AT1G30475	hypothetical protein	0.0414062	0.552369	0.893333	0.73	-0.163333
1	10796474	AT1G30490	Homeobox-leucine zipper family protein / lipid-binding START domain-containing protein	0.0488816	0.58334	0.973333	0.9	-0.0733333
1	10800012	AT1G30490	Homeobox-leucine zipper family protein / lipid-binding START domain-containing protein	0.0101173	0.323023	0.906667	0.99	0.0833333
1	10804909	AT1G30500	nuclear factor Y, subunit A7	0.0223664	0.436748	0.97	0.893333	-0.0766667
1	10805153	AT1G30500	nuclear factor Y, subunit A7	0.0255067	0.458222	0.97	0.893333	-0.0766667
1	10817801	AT1G30540	Actin-like ATPase superfamily protein	0.0222683	0.436285	0.903333	0.976667	0.0733333
1	10836694	AT1G30590	RNA polymerase I specific transcription initiation factor RRN3 protein	0.0303208	0.492106	0.903333	0.976667	0.0733333
1	10842228	AT1G30600	Subtilase family protein	0.000457383	0.0873965	0.993333	0.866667	-0.126667
1	10847397	AT1G30610	pentatricopeptide (PPR) repeat-containing protein	0.00635981	0.263792	0	0.103333	0.103333
1	10854873	AT1G30620	NAD(P)-binding Rossmann-fold superfamily protein	0.0216723	0.432417	0.943333	0.82	-0.123333
1	10856154	AT1G30620	NAD(P)-binding Rossmann-fold superfamily protein	0.0459247	0.573931	0.966667	0.906667	-0.06
1	10860852	AT1G30640	Protein kinase family protein	0.0484925	0.582631	0.94	0.816667	-0.123333
1	10863691	AT1G30640	Protein kinase family protein	0.0413169	0.551712	0.176667	0.06	-0.116667
1	10864033	AT1G30640	Protein kinase family protein	0.0301191	0.490412	0.98	0.916667	-0.0633333
1	10882763	AT1G30680	toprim domain-containing protein	0.0440074	0.563977	0.826667	0.953333	0.126667
1	10883932	AT1G30680	toprim domain-containing protein	0.0319832	0.502309	0.84	0.933333	0.0933333
1	10884248	AT1G30680	toprim domain-containing protein	0.0016412	0.146792	0.903333	0.99	0.0866667
1	10884649	AT1G30680	toprim domain-containing protein	0.0343264	0.516625	0.983333	0.873333	-0.11
1	10885987	AT1G30680	toprim domain-containing protein	0.0252391	0.455232	0.86	0.99	0.13
1	10909262	AT1G30757	transmembrane protein	0.03688	0.529816	0.0933333	0.266667	0.173333
1	10909294	AT1G30757	transmembrane protein	0.0137812	0.361939	0.0533333	0.213333	0.16
1	10946522	AT1G30820	CTP synthase family protein	0.0411134	0.551006	0.976667	0.913333	-0.0633333
1	10946937	AT1G30820	CTP synthase family protein	0.0137593	0.361902	0.96	0.86	-0.1
1	10947289	AT1G30820	CTP synthase family protein	0.0396278	0.543509	0.966667	0.916667	-0.05
1	11041203	AT1G30970	zinc finger (C2H2 type) family protein	0.021312	0.430465	0.72	0.476667	-0.243333
1	11055486	AT1G31010	organellar single-stranded DNA binding protein 4	0.0457625	0.573181	0.963333	0.816667	-0.146667
1	11057901	AT1G31020	thioredoxin O2	0.00252275	0.179556	0.9	0.986667	0.0866667
1	1108078	AT1G04190	Tetratricopeptide repeat (TPR)-like superfamily protein	0.0248736	0.451824	0.9	0.97	0.07
1	1109983	AT1G04200	dyggve-melchior-clausen syndrome protein	0.000627692	0.099627	0.993333	0.89	-0.103333
1	11106834	AT1G31120	K+ uptake permease 10	0.0417148	0.552484	0.963333	0.893333	-0.07
1	11123808	AT1G31160	HISTIDINE TRIAD NUCLEOTIDE-BINDING 2	0.0200724	0.420452	0.976667	0.9	-0.0766667
1	11141925	AT1G31175	cytochrome C oxidase biogenesis Cmc1-like protein	0.0334237	0.512091	0.793333	0.946667	0.153333
1	11143776	AT1G31180	isopropylmalate dehydrogenase 3	0.00497102	0.240263	0.91	0.983333	0.0733333
1	11158080	AT1G31220	Formyl transferase	0.0154734	0.379279	0.886667	0.986667	0.1
1	11162093	AT1G31230	aspartate kinase-homoserine dehydrogenase i	0.0351818	0.521951	0.91	0.98	0.07
1	11182403	AT1G31280	Argonaute family protein	0.00398703	0.22181	0.873333	0.61	-0.263333
1	11182406	AT1G31280	Argonaute family protein	0.0458038	0.573378	0.106667	0.246667	0.14
1	11247815	AT1G31410	putrescine-binding periplasmic protein-like protein	0.00801594	0.292548	0.9	0.643333	-0.256667
1	11248221	AT1G31410	putrescine-binding periplasmic protein-like protein	0.00835877	0.296525	0.963333	0.82	-0.143333
1	11248342	AT1G31410	putrescine-binding periplasmic protein-like protein	0.0367407	0.529048	0.156667	0.326667	0.17
1	11248356	AT1G31410	putrescine-binding periplasmic protein-like protein	0.02844	0.478577	0.813333	0.59	-0.223333
1	11267092	AT1G31480	shoot gravitropism 2 (SGR2)	0.0407167	0.548893	0.963333	0.833333	-0.13
1	11267526	AT1G31480	shoot gravitropism 2 (SGR2)	0.0433274	0.561648	0.866667	0.986667	0.12
1	11274126	AT1G31500	DNAse I-like superfamily protein	0.000126157	0.0474842	0.946667	0.623333	-0.323333
1	11274235	AT1G31500	DNAse I-like superfamily protein	0.00360311	0.211012	0.93	0.68	-0.25
1	11274460	AT1G31500	DNAse I-like superfamily protein	0.0308336	0.495106	0.9	0.686667	-0.213333
1	11274848	AT1G31500	DNAse I-like superfamily protein	0.00415849	0.225538	0.0733333	0.36	0.286667
1	11274853	AT1G31500	DNAse I-like superfamily protein	0.00142556	0.136976	0.92	0.563333	-0.356667
1	11326902	AT1G31650	RHO guanyl-nucleotide exchange factor 14	0.0248819	0.451824	0.923333	0.76	-0.163333
1	11327685	AT1G31650	RHO guanyl-nucleotide exchange factor 14	0.00820854	0.295086	0.85	0.983333	0.133333
1	11398346	AT1G31800	cytochrome P450, family 97, subfamily A, polypeptide 3	0.0495308	0.584942	0.93	0.85	-0.08
1	11398778	AT1G31800	cytochrome P450, family 97, subfamily A, polypeptide 3	0.00092104	0.112486	0.9	0.63	-0.27
1	11402533	AT1G31810	Formin Homology 14	0.0218455	0.433174	0.89	0.98	0.09
1	11423230	AT1G31835	hypothetical protein	0.0151305	0.376327	0.0233333	0.143333	0.12
1	11423367	AT1G31835	hypothetical protein	0.0281114	0.476366	0.0333333	0.15	0.116667
1	11454507	NA		0.00223289	0.1697	0.03	0.11	0.08
1	1146371	AT1G04280	P-loop containing nucleoside triphosphate hydrolases superfamily protein	0.0328922	0.510106	0.08	0.0366667	-0.0433333
1	1146522	AT1G04280	P-loop containing nucleoside triphosphate hydrolases superfamily protein	0.0172298	0.393908	0.973333	0.903333	-0.07
1	11467265	AT1G31930	extra-large GTP-binding protein 3	0.0182326	0.402106	0.89	0.97	0.08
1	1153124	AT1G04300	TRAF-like superfamily protein	0.0352485	0.522237	0.906667	0.78	-0.126667
1	1153233	AT1G04300	TRAF-like superfamily protein	0.0271935	0.47043	0.856667	0.663333	-0.193333
1	115339	AT1G01290	cofactor of nitrate reductase and xanthine dehydrogenase 3	0.00785961	0.289782	0.743333	0.923333	0.18
1	11557077	AT1G32120	serine/threonine-protein phosphatase 7 long form-like protein	1.58197e-05	0.0171619	0.68	0.97	0.29
1	11557160	AT1G32120	serine/threonine-protein phosphatase 7 long form-like protein	0.0248302	0.451494	0.496667	0.736667	0.24
1	11560567	AT1G32130	Transcription elongation factor (TFIIS) family protein	0.0177623	0.398763	0.973333	0.923333	-0.05
1	11566700	AT1G32150	basic region/leucine zipper transcription factor 68	0.0110438	0.333395	0.113333	0	-0.113333
1	11566725	AT1G32150	basic region/leucine zipper transcription factor 68	0.00124013	0.127931	0.693333	0.976667	0.283333
1	11567526	AT1G32150	basic region/leucine zipper transcription factor 68	0.0294473	0.485554	0.89	0.686667	-0.203333
1	11567909	AT1G32150	basic region/leucine zipper transcription factor 68	0.0456162	0.572568	0.76	0.916667	0.156667
1	11602930	AT1G32200	phospholipid/glycerol acyltransferase family protein	0.00734173	0.280571	0.973333	0.906667	-0.0666667
1	11616575	NA		0.0035954	0.211012	0.116667	0	-0.116667
1	1165322	AT1G04350	2-oxoglutarate (2OG) and Fe(II)-dependent oxygenase superfamily protein	0.00696143	0.272846	0.0433333	0.18	0.136667
1	11654497	AT1G32310	valine-tRNA ligase	0.00583043	0.256208	0.896667	0.983333	0.0866667
1	1165801	AT1G04350	2-oxoglutarate (2OG) and Fe(II)-dependent oxygenase superfamily protein	7.46927e-05	0.0386448	0.863333	0.486667	-0.376667
1	11658526	AT1G32330	heat shock transcription factor A1D	0.00508301	0.24192	0.78	0.95	0.17
1	11742970	AT1G32490	RNA helicase family protein	0.0251011	0.454012	0.966667	0.893333	-0.0733333
1	11745007	AT1G32490	RNA helicase family protein	0.0053747	0.247937	0.896667	0.986667	0.09
1	11747154	AT1G32490	RNA helicase family protein	0.0286291	0.479128	0.953333	0.863333	-0.09
1	11772443	AT1G32550	2Fe-2S ferredoxin-like superfamily protein	0.0252455	0.455232	0.9	0.99	0.09
1	11848498	AT1G32750	HAC13 protein (HAC13)	0.0176377	0.398081	0.973333	0.92	-0.0533333
1	11854987	AT1G32750	HAC13 protein (HAC13)	0.00937282	0.31484	0.903333	0.993333	0.09
1	11882866	AT1G32810	RING/FYVE/PHD zinc finger superfamily protein	0.0439594	0.563977	0.0466667	0.14	0.0933333
1	11884518	AT1G32810	RING/FYVE/PHD zinc finger superfamily protein	0.0281867	0.477031	0.97	0.903333	-0.0666667
1	11884744	AT1G32810	RING/FYVE/PHD zinc finger superfamily protein	0.0186286	0.406348	0.0566667	0.186667	0.13
1	11907379	AT1G32860	Glycosyl hydrolase superfamily protein	0.0207353	0.425531	0.813333	0.94	0.126667
1	11968679	AT1G33050	hypothetical protein	0.00260239	0.18203	0.0666667	0.2	0.133333
1	11970511	AT1G33050	hypothetical protein	0.0441638	0.564289	0.966667	0.89	-0.0766667
1	11976929	AT1G33060	NAC 014	0.0179564	0.400713	0.72	0.92	0.2
1	12048834	AT1G33230	TMPIT-like protein	0.0427105	0.557375	0.966667	0.913333	-0.0533333
1	12067054	AT1G33265	Transmembrane proteins 14C	0.0387559	0.539803	0.773333	0.9	0.126667
1	12069277	AT1G33270	Acyl transferase/acyl hydrolase/lysophospholipase superfamily protein	0.00336075	0.20438	0.976667	0.823333	-0.153333
1	12074658	AT1G33290	P-loop containing nucleoside triphosphate hydrolases superfamily protein	0.0248127	0.451479	0.233333	0.113333	-0.12
1	12093382	AT1G33360	ATP-dependent Clp protease	0.0156065	0.380205	0.973333	0.81	-0.163333
1	12093462	AT1G33360	ATP-dependent Clp protease	0.0357461	0.524314	0.956667	0.846667	-0.11
1	12105118	AT1G33400	Tetratricopeptide repeat (TPR)-like superfamily protein	0.0224242	0.436748	0.966667	0.806667	-0.16
1	12106547	AT1G33400	Tetratricopeptide repeat (TPR)-like superfamily protein	0.00636863	0.263832	0.863333	0.986667	0.123333
1	12111594	AT1G33410	SUPPRESSOR OF AUXIN RESISTANCE1	3.71085e-05	0.0286887	0.88	1	0.12
1	12111709	AT1G33410	SUPPRESSOR OF AUXIN RESISTANCE1	0.0297645	0.487567	0.893333	0.98	0.0866667
1	12112487	AT1G33410	SUPPRESSOR OF AUXIN RESISTANCE1	0.0390161	0.539853	0.966667	0.913333	-0.0533333
1	12114998	AT1G33410	SUPPRESSOR OF AUXIN RESISTANCE1	0.00617445	0.262015	0.983333	0.9	-0.0833333
1	12116442	AT1G33410	SUPPRESSOR OF AUXIN RESISTANCE1	0.0467013	0.576737	0.9	0.956667	0.0566667
1	12117057	AT1G33410	SUPPRESSOR OF AUXIN RESISTANCE1	0.00577668	0.255777	0.943333	0.8	-0.143333
1	12117559	AT1G33410	SUPPRESSOR OF AUXIN RESISTANCE1	0.00265588	0.183027	0.91	0.986667	0.0766667
1	12121894	AT1G33415	Natural antisense transcript overlaps with AT1G33420 and AT1G33430	0.0147192	0.372117	0.906667	0.776667	-0.13
1	12121981	AT1G33415	Natural antisense transcript overlaps with AT1G33420 and AT1G33430	0.0126343	0.350425	0.89	0.716667	-0.173333
1	12170222	AT1G33560	Disease resistance protein (CC-NBS-LRR class) family	0.0219421	0.434055	0.963333	0.883333	-0.08
1	12213214	AT1G33700	Beta-glucosidase, GBA2 type family protein	0.026062	0.461662	1	0.896667	-0.103333
1	12268789	AT1G33811	GDSL-like Lipase/Acylhydrolase superfamily protein	0.0328355	0.509884	0.86	0.946667	0.0866667
1	1228801	AT1G04510	MOS4-associated complex 3A	0.0448672	0.568961	0.923333	0.956667	0.0333333
1	12351206	AT1G33970	P-loop containing nucleoside triphosphate hydrolases superfamily protein	0.00618643	0.262047	0.72	0.9	0.18
1	12428803	AT1G34120	inositol polyphosphate 5-phosphatase I	0.000844071	0.110013	1	0.85	-0.15
1	12436478	AT1G34150	Pseudouridine synthase family protein	0.00458994	0.234411	0.84	0.986667	0.146667
1	12436696	AT1G34150	Pseudouridine synthase family protein	0.00773525	0.287762	0.0433333	0.176667	0.133333
1	12436703	AT1G34150	Pseudouridine synthase family protein	0.012196	0.344955	0.94	0.796667	-0.143333
1	12437029	AT1G34150	Pseudouridine synthase family protein	0.010522	0.326584	0.856667	0.98	0.123333
1	12437940	AT1G34150	Pseudouridine synthase family protein	0.00236271	0.174971	0.726667	0.943333	0.216667
1	12437950	AT1G34150	Pseudouridine synthase family protein	0.0114492	0.336424	0.133333	0.0366667	-0.0966667
1	12438333	AT1G34150	Pseudouridine synthase family protein	0.0276894	0.474132	0.85	0.956667	0.106667
1	12459582	AT1G34210	somatic embryogenesis receptor-like kinase 2	0.0284702	0.47882	0.896667	0.973333	0.0766667
1	12459870	AT1G34210	somatic embryogenesis receptor-like kinase 2	0.00471316	0.235924	0.906667	0.99	0.0833333
1	12461489	AT1G34210	somatic embryogenesis receptor-like kinase 2	0.00132732	0.133049	0.843333	0.97	0.126667
1	12531433	AT1G34340	alpha/beta-Hydrolases superfamily protein	0.0481212	0.580696	0.49	0.243333	-0.246667
1	12543694	AT1G34360	translation initiation factor 3 (IF-3) family protein	0.00328484	0.202243	0.883333	1	0.116667
1	12605093	AT1G34470	magnesium transporter, putative (DUF803)	0.00846625	0.298073	0.163333	0.416667	0.253333
1	12606130	AT1G34470	magnesium transporter, putative (DUF803)	0.00905148	0.309314	0.773333	0.92	0.146667
1	12649830	AT1G34550	transmembrane protein (DUF616)	0.00528651	0.245899	0.92	0.976667	0.0566667
1	12655603	AT1G34570	Essential protein Yae1, N-terminal	0.0260996	0.462085	0.99	0.89	-0.1
1	12744111	AT1G34760	general regulatory factor 11	0.000720009	0.103409	0.866667	0.986667	0.12
1	12745129	AT1G34760	general regulatory factor 11	0.0214946	0.431492	0.846667	0.95	0.103333
1	12749441	AT1G34780	APR-like 4	0.0444307	0.566049	0.81	0.923333	0.113333
1	1282959	AT1G04620	coenzyme F420 hydrogenase family / dehydrogenase, beta subunit family	0.0488504	0.58329	0.896667	0.97	0.0733333
1	1283067	AT1G04620	coenzyme F420 hydrogenase family / dehydrogenase, beta subunit family	0.035996	0.526035	0.91	0.976667	0.0666667
1	130149	AT1G01320	Tetratricopeptide repeat (TPR)-like superfamily protein	0.0294529	0.485554	0.94	0.8	-0.14
1	13026943	AT1G35420	alpha/beta-Hydrolases superfamily protein	0.0146412	0.371648	0.843333	0.933333	0.09
1	130371	AT1G01320	Tetratricopeptide repeat (TPR)-like superfamily protein	0.00193974	0.15959	0.98	0.88	-0.1
1	13194683	AT1G35660	erythroid differentiation factor-like protein	0.0141146	0.364714	0.946667	0.76	-0.186667
1	1323731	AT1G04710	peroxisomal 3-ketoacyl-CoA thiolase 4	0.037569	0.533849	0.91	0.986667	0.0766667
1	133539	AT1G01340	cyclic nucleotide gated channel 10	0.0290896	0.482746	0.876667	0.96	0.0833333
1	1347615	AT1G04790	RING/U-box superfamily protein	0.00688334	0.27122	0.933333	0.71	-0.223333
1	1347620	AT1G04790	RING/U-box superfamily protein	0.0169204	0.392167	0.0566667	0.236667	0.18
1	1352070	AT1G04810	26S proteasome regulatory complex, non-ATPase subcomplex, Rpn2/Psmd1 subunit	0.0238783	0.446223	0.953333	0.893333	-0.06
1	1360536	AT1G04830	Ypt/Rab-GAP domain of gyp1p superfamily protein	0.00792823	0.291236	0.96	0.876667	-0.0833333
1	13642533	AT1G36280	L-Aspartase-like family protein	0.00155385	0.142581	0.973333	0.816667	-0.156667
1	13701993	AT1G36390	Co-chaperone GrpE family protein	0.00631254	0.263616	0.846667	0.983333	0.136667
1	1403440	AT1G04950	TATA BOX ASSOCIATED FACTOR II 59	0.0252607	0.455287	0.846667	0.95	0.103333
1	1403443	AT1G04950	TATA BOX ASSOCIATED FACTOR II 59	0.0172688	0.394213	0.123333	0.0266667	-0.0966667
1	1406958	AT1G04950	TATA BOX ASSOCIATED FACTOR II 59	0.0110032	0.333395	0.973333	0.896667	-0.0766667
1	1409951	AT1G04960	golgin family A protein (DUF1664)	0.00862488	0.301826	0.826667	0.946667	0.12
1	1420032	AT1G04990	Zinc finger C-x8-C-x5-C-x3-H type family protein	0.0420708	0.553863	0.926667	0.82	-0.106667
1	1439304	AT1G05030	Major facilitator superfamily protein	0.00378643	0.216394	0.983333	0.813333	-0.17
1	1449061	AT1G05055	general transcription factor II H2	0.000322452	0.0741854	1	0.88	-0.12
1	1471779	AT1G05120	Helicase protein with RING/U-box domain-containing protein	0.0331317	0.510596	0.773333	0.933333	0.16
1	1492732	AT1G05170	Galactosyltransferase family protein	0.00156254	0.142989	0.876667	0.986667	0.11
1	1492952	AT1G05170	Galactosyltransferase family protein	0.0231623	0.440705	0.91	0.976667	0.0666667
1	1493327	AT1G05170	Galactosyltransferase family protein	0.0242769	0.447605	0.913333	0.726667	-0.186667
1	1500679	AT1G05180	NAD(P)-binding Rossmann-fold superfamily protein	0.0197567	0.417085	0.973333	0.916667	-0.0566667
1	1507917	AT1G05200	glutamate receptor 3.4	0.0312502	0.496901	0.933333	0.83	-0.103333
1	1514589	AT1G05230	homeodomain GLABROUS 2	0.0276173	0.473742	0.956667	0.843333	-0.113333
1	1563924	AT1G05350	NAD(P)-binding Rossmann-fold superfamily protein	0.0434819	0.562314	0.923333	0.973333	0.05
1	1577127	AT1G05380	Acyl-CoA N-acyltransferase with RING/FYVE/PHD-type zinc finger protein	0.00487735	0.238698	0.0966667	0.0133333	-0.0833333
1	1577148	AT1G05380	Acyl-CoA N-acyltransferase with RING/FYVE/PHD-type zinc finger protein	0.0181094	0.401589	0.84	0.94	0.1
1	1585931	AT1G05410	CDPK adapter, putative (DUF1423)	0.00683105	0.270357	0.96	0.85	-0.11
1	15894165	AT1G42430	inactive purple acid phosphatase-like protein	0.00466745	0.235924	0.983333	0.903333	-0.08
1	15928530	AT1G42470	Patched family protein	0.0226865	0.437847	0.896667	0.966667	0.07
1	15934920	AT1G42470	Patched family protein	0.0166265	0.389378	0.96	0.873333	-0.0866667
1	15937802	AT1G42480	TLR4 regulator/MIR-interacting MSAP protein	0.00641136	0.264632	0.91	0.983333	0.0733333
1	15975182	AT1G42540	glutamate receptor 3.3	0.0220942	0.435412	0.0266667	0.08	0.0533333
1	16310024	AT1G43245	SET domain-containing protein	0.046657	0.576528	0.86	0.97	0.11
1	1631494	AT1G05520	Sec23/Sec24 protein transport family protein	0.0286832	0.47916	0.96	0.91	-0.05
1	16411068	AT1G43580	Sphingomyelin synthetase family protein	0.011999	0.342843	0.893333	0.96	0.0666667
1	16411347	AT1G43580	Sphingomyelin synthetase family protein	0.0439606	0.563977	0.86	0.936667	0.0766667
1	16469766	AT1G43670	Inositol monophosphatase family protein	0.0412226	0.551329	0.953333	0.9	-0.0533333
1	164770	AT1G01448	Natural antisense transcript overlaps with AT1G01450	0.033061	0.510596	0.896667	0.983333	0.0866667
1	1652718	AT1G05570	callose synthase 1	0.00543572	0.249084	0.983333	0.873333	-0.11
1	1656692	AT1G05570	callose synthase 1	0.00402542	0.222625	0.983333	0.896667	-0.0866667
1	1657751	AT1G05570	callose synthase 1	0.00880047	0.304485	0.97	0.886667	-0.0833333
1	16619331	AT1G43850	SEUSS transcriptional co-regulator	0.0496181	0.584942	0.906667	0.966667	0.06
1	1669527	AT1G05590	beta-hexosaminidase 2	4.232e-05	0.0295938	0.89	1	0.11
1	16875975	AT1G44608	hypothetical protein	0.00620097	0.262148	0.723333	0.97	0.246667
1	16893831	AT1G44750	purine permease 11	0.0411469	0.551006	0.913333	0.816667	-0.0966667
1	16912609	AT1G44790	ChaC-like family protein	0.0164515	0.388433	0.95	0.866667	-0.0833333
1	16976270	AT1G44910	pre-mRNA-processing protein 40A	0.0495734	0.584942	0.21	0.06	-0.15
1	17079143	AT1G45150	alpha-1,6-mannosyl-glycoprotein 2-beta-N-acetylglucosaminyltransferase	0.000438254	0.0848659	0.876667	1	0.123333
1	17080685	AT1G45150	alpha-1,6-mannosyl-glycoprotein 2-beta-N-acetylglucosaminyltransferase	0.000980774	0.115529	0	0.13	0.13
1	17080689	AT1G45150	alpha-1,6-mannosyl-glycoprotein 2-beta-N-acetylglucosaminyltransferase	0.00602105	0.258908	0.92	0.706667	-0.213333
1	17101275	AT1G45180	RING/U-box superfamily protein	0.0385823	0.538391	0.933333	0.81	-0.123333
1	17153438	AT1G45233	THO complex, subunit 5	0.0119511	0.342202	0.896667	1	0.103333
1	1716211	AT1G05710	basic helix-loop-helix (bHLH) DNA-binding superfamily protein	0.00585848	0.25663	0.08	0.246667	0.166667
1	1724233	AT1G05750	Tetratricopeptide repeat (TPR)-like superfamily protein	0.0360396	0.52608	0.973333	0.916667	-0.0566667
1	17327864	AT1G47270	tubby like protein 6	0.0161974	0.385505	0.896667	0.976667	0.08
1	1733997	AT1G05790	lipase class 3 family protein	0.0220316	0.435052	0.75	0.906667	0.156667
1	17343595	AT1G47310	signal peptidase I	0.0313181	0.49751	0.993333	0.883333	-0.11
1	1745317	AT1G05805	basic helix-loop-helix (bHLH) DNA-binding superfamily protein	0.0247318	0.450681	0.956667	0.846667	-0.11
1	1746209	AT1G05805	basic helix-loop-helix (bHLH) DNA-binding superfamily protein	0.00288499	0.190065	0.973333	0.876667	-0.0966667
1	17463514	AT1G47550	exocyst complex component sec3A	0.0159881	0.383168	0.83	0.926667	0.0966667
1	17481698	AT1G47570	RING/U-box superfamily protein	0.0224472	0.436748	0.893333	0.71	-0.183333
1	17636247	AT1G47870	winged-helix DNA-binding transcription factor family protein	0.00305514	0.194776	0.963333	0.77	-0.193333
1	1763628	AT1G05840	Eukaryotic aspartyl protease family protein	0.00928762	0.313018	0.786667	0.92	0.133333
1	1764594	AT1G05840	Eukaryotic aspartyl protease family protein	0.0215033	0.431492	0.98	0.91	-0.07
1	1765917	AT1G05840	Eukaryotic aspartyl protease family protein	0.0350184	0.520924	0.876667	0.96	0.0833333
1	17717420	AT1G48030	mitochondrial lipoamide dehydrogenase 1	0.0142613	0.36662	0.55	0.7	0.15
1	17724380	AT1G48050	Ku80 family protein	0.000190401	0.0556798	0.97	0.783333	-0.186667
1	17725302	AT1G48050	Ku80 family protein	0.0127469	0.351067	0.97	0.826667	-0.143333
1	17725400	AT1G48050	Ku80 family protein	0.00017071	0.0540392	0.97	0.723333	-0.246667
1	17743172	AT1G48090	calcium-dependent lipid-binding family protein	0.0295885	0.486108	0.78	0.96	0.18
1	17788286	AT1G48160	signal recognition particle 19 kDa protein, putative / SRP19	0.0269445	0.468049	0.86	0.963333	0.103333
1	17800393	AT1G48210	Protein kinase superfamily protein	0.0432077	0.561052	0.953333	0.896667	-0.0566667
1	17815303	AT1G48260	CBL-interacting protein kinase 17	0.0282421	0.477031	0.856667	0.963333	0.106667
1	17816909	AT1G48260	CBL-interacting protein kinase 17	0.0477084	0.579105	0.963333	0.85	-0.113333
1	17829551	AT1G48270	G-protein-coupled receptor 1	0.00814784	0.294816	0.603333	0.903333	0.3
1	17849054	AT1G48310	chromatin remodeling factor18	0.00133953	0.133255	0.99	0.813333	-0.176667
1	17849161	AT1G48310	chromatin remodeling factor18	0.00261672	0.18203	0.97	0.786667	-0.183333
1	17849220	AT1G48310	chromatin remodeling factor18	0.0208245	0.426113	0.983333	0.89	-0.0933333
1	17855368	AT1G48320	Thioesterase superfamily protein	0.00103608	0.119327	0.943333	0.746667	-0.196667
1	17855451	AT1G48320	Thioesterase superfamily protein	0.00369925	0.213389	0.92	0.7	-0.22
1	17878508	AT1G48380	root hair initiation protein root hairless 1 (RHL1)	0.0233596	0.442084	0.893333	1	0.106667
1	17906514	AT1G48430	Dihydroxyacetone kinase	0.0168935	0.392044	0.956667	0.87	-0.0866667
1	17949993	AT1G48540	Outer arm dynein light chain 1 protein	0.00142391	0.136976	0.846667	0.98	0.133333
1	1795070	AT1G05910	cell division cycle protein 48-related / CDC48-like protein	0.00338766	0.204802	0.803333	0.976667	0.173333
1	17951449	AT1G48550	Vacuolar protein sorting-associated protein 26	0.0148336	0.373253	0.103333	0.01	-0.0933333
1	17951943	AT1G48550	Vacuolar protein sorting-associated protein 26	0.00128924	0.130633	0.883333	0.983333	0.1
1	17955670	AT1G48570	zinc finger (Ran-binding) family protein	0.016866	0.391914	0.906667	0.983333	0.0766667
1	17966415	AT1G48598		0.0365815	0.528266	0.133333	0.0366667	-0.0966667
1	17971429	AT1G48610	AT hook motif-containing protein	0.0122577	0.345829	0.973333	0.893333	-0.08
1	17993770	AT1G48650	DEA(D/H)-box RNA helicase family protein	0.0151574	0.376482	0.893333	0.983333	0.09
1	18062768	AT1G48840	Plant protein of unknown function (DUF639)	0.00423203	0.226991	0.98	0.863333	-0.116667
1	18062983	AT1G48840	Plant protein of unknown function (DUF639)	0.0364277	0.527439	0.94	0.84	-0.1
1	18064163	AT1G48840	Plant protein of unknown function (DUF639)	0.042983	0.559628	0.92	0.813333	-0.106667
1	18107625	AT1G48950	C3HC zinc finger-like protein	0.0422687	0.555164	0.9	0.973333	0.0733333
1	18112989	AT1G48960	Adenine nucleotide alpha hydrolases-like superfamily protein	0.00795248	0.291808	0.973333	0.863333	-0.11
1	18113429	AT1G48960	Adenine nucleotide alpha hydrolases-like superfamily protein	0.0022699	0.171158	1	0.863333	-0.136667
1	1813433	AT1G05960	ARM repeat superfamily protein	0.0347558	0.51884	0.933333	0.853333	-0.08
1	18143567	AT1G49040	stomatal cytokinesis defective / SCD1 protein (SCD1)	0.0414204	0.552369	0.903333	0.963333	0.06
1	18151239	AT1G49050	Eukaryotic aspartyl protease family protein	0.00108846	0.122393	0.89	0.993333	0.103333
1	1816402	AT1G05970	RNA-binding (RRM/RBD/RNP motifs) family protein	0.0362179	0.526592	0.18	0.406667	0.226667
1	1816408	AT1G05970	RNA-binding (RRM/RBD/RNP motifs) family protein	0.0305311	0.492832	0.77	0.41	-0.36
1	1816544	AT1G05970	RNA-binding (RRM/RBD/RNP motifs) family protein	0.0400713	0.545125	0.9	0.993333	0.0933333
1	18185040	AT1G49180	protein kinase family protein	0.0342718	0.516026	0.876667	0.963333	0.0866667
1	18185655	AT1G49180	protein kinase family protein	0.0180123	0.40096	0.28	0.593333	0.313333
1	18186580	AT1G49180	protein kinase family protein	0.0240082	0.446503	0.966667	0.823333	-0.143333
1	18186642	AT1G49180	protein kinase family protein	0.00911107	0.310072	0.123333	0	-0.123333
1	18259728	AT1G49340	Phosphatidylinositol 3- and 4-kinase family protein	0.00972135	0.31902	0.93	0.78	-0.15
1	18291772	AT1G49430	long-chain acyl-CoA synthetase 2	0.0192967	0.413187	0.763333	0.9	0.136667
1	18294285	AT1G49430	long-chain acyl-CoA synthetase 2	0.00906499	0.309498	0.98	0.916667	-0.0633333
1	18314844	AT1G49480	related to vernalization1 1	0.00280856	0.188715	0.92	0.976667	0.0566667
1	18328163	AT1G49510	embryo defective 1273	0.0136751	0.361837	0.943333	0.84	-0.103333
1	18336569	AT1G49540	elongator protein 2	0.0103175	0.323829	0.19	0.0333333	-0.156667
1	18336575	AT1G49540	elongator protein 2	0.00563545	0.253372	0.77	0.963333	0.193333
1	18384119	AT1G49670	ARP protein (REF)	0.04643	0.575448	0.97	0.923333	-0.0466667
1	18384472	AT1G49670	ARP protein (REF)	0.0404479	0.547706	0.956667	0.886667	-0.07
1	18392558	AT1G49710	fucosyltransferase 12	0.00100767	0.117462	0.98	0.853333	-0.126667
1	18393379	AT1G49710	fucosyltransferase 12	0.0286125	0.479128	0.98	0.9	-0.08
1	18443876	AT1G49820	S-methyl-5-thioribose kinase	0.0491146	0.584061	0.883333	0.963333	0.08
1	1845208	AT1G06080	delta 9 desaturase 1	0.0207514	0.425531	0.966667	0.893333	-0.0733333
1	18453103	AT1G49840	glutamyl-tRNA (Gln) amidotransferase subunit A (DUF620)	0.000769976	0.105476	0.99	0.67	-0.32
1	1848588	AT1G06090	Fatty acid desaturase family protein	0.000630501	0.0997823	0.89	1	0.11
1	18508560	AT1G49980	DNA/RNA polymerases superfamily protein	0.0145359	0.370779	0.76	0.95	0.19
1	18508884	AT1G49980	DNA/RNA polymerases superfamily protein	0.00455888	0.234347	0.983333	0.786667	-0.196667
1	18510947	AT1G49980	DNA/RNA polymerases superfamily protein	0.0234801	0.442993	0.906667	0.64	-0.266667
1	18515597	AT1G50000	methyltransferase	0.0101191	0.323024	0.346667	0.0866667	-0.26
1	18515658	AT1G50000	methyltransferase	0.00452172	0.23305	0.62	0.946667	0.326667
1	18524114	AT1G50030	target of rapamycin	0.0184583	0.40496	0.966667	0.89	-0.0766667
1	18565867	AT1G50120	immunoglobulin	0.00100729	0.117462	0.973333	0.826667	-0.146667
1	18570028	AT1G50140	P-loop containing nucleoside triphosphate hydrolases superfamily protein	0.00365519	0.21176	0.986667	0.91	-0.0766667
1	18570613	AT1G50140	P-loop containing nucleoside triphosphate hydrolases superfamily protein	0.0404797	0.54782	0.863333	0.94	0.0766667
1	18577002	AT1G50140	P-loop containing nucleoside triphosphate hydrolases superfamily protein	0.00697862	0.272896	0.886667	0.986667	0.1
1	1858793	AT1G06130	glyoxalase 2-4	0.00670302	0.26852	0.8	0.923333	0.123333
1	18620089	AT1G50260	N-terminal-transmembrane-C2 domain type 5.1	0.000221892	0.0599377	0.883333	1	0.116667
1	18620373	AT1G50260	N-terminal-transmembrane-C2 domain type 5.1	0.0233802	0.442225	0.0233333	0.0833333	0.06
1	18653625	AT1G50360	P-loop containing nucleoside triphosphate hydrolases superfamily protein	0.00113647	0.124589	0.793333	0.966667	0.173333
1	18655083	AT1G50360	P-loop containing nucleoside triphosphate hydrolases superfamily protein	0.0240722	0.446503	0.96	0.873333	-0.0866667
1	18685966	AT1G50440	RING/FYVE/PHD zinc finger superfamily protein	0.0439278	0.563977	0.86	0.723333	-0.136667
1	18686060	AT1G50440	RING/FYVE/PHD zinc finger superfamily protein	0.00279031	0.187864	0.893333	0.653333	-0.24
1	18686575	AT1G50440	RING/FYVE/PHD zinc finger superfamily protein	0.03407	0.515198	0.936667	0.843333	-0.0933333
1	18710801	AT1G50500	Membrane trafficking VPS53 family protein	0.0111436	0.333857	0.9	0.973333	0.0733333
1	18715130	AT1G50500	Membrane trafficking VPS53 family protein	0.0299748	0.489169	0.9	0.966667	0.0666667
1	18751874	AT1G50630	extracellular ligand-gated ion channel protein (DUF3537)	0.0258799	0.46085	0.913333	0.98	0.0666667
1	18757456	AT1G50640	ethylene responsive element binding factor 3	0.000868348	0.110616	0.04	0.156667	0.116667
1	18784962	AT1G50710	HAUS augmin-like complex subunit	0.0459794	0.573974	0.886667	0.966667	0.08
1	18786657	AT1G50710	HAUS augmin-like complex subunit	0.000127076	0.0474842	1	0.873333	-0.126667
1	18787480	AT1G50710	HAUS augmin-like complex subunit	0.00137999	0.134912	0.826667	0.97	0.143333
1	18796068	AT1G50730	hypothetical protein	0.0122853	0.346163	0.35	0.116667	-0.233333
1	18798268	AT1G50730	hypothetical protein	0.00668533	0.268297	0.953333	0.82	-0.133333
1	18798353	AT1G50730	hypothetical protein	0.0246332	0.450103	0.99	0.893333	-0.0966667
1	18841947	AT1G50840	polymerase gamma 2	0.00287169	0.190065	0.696667	0.886667	0.19
1	18841950	AT1G50840	polymerase gamma 2	0.00487918	0.238698	0.28	0.11	-0.17
1	18842505	AT1G50840	polymerase gamma 2	0.0323003	0.50606	0.856667	0.94	0.0833333
1	18879353	AT1G50940	electron transfer flavoprotein alpha	0.014419	0.369174	0.826667	0.946667	0.12
1	18937038	AT1G51110	Plastid-lipid associated protein PAP / fibrillin family protein	0.000739798	0.104755	0.84	1	0.16
1	18944823	AT1G51140	basic helix-loop-helix (bHLH) DNA-binding superfamily protein	0.0421326	0.554291	0.966667	0.9	-0.0666667
1	1901350	AT1G06220	Ribosomal protein S5/Elongation factor G/III/V family protein	0.0379975	0.535789	0.92	0.973333	0.0533333
1	19020489	AT1G51310	tRNA (5-methylaminomethyl-2-thiouridylate)-methyltransferase	0.0137251	0.361902	0.983333	0.903333	-0.08
1	19036219	AT1G51350	ARM repeat superfamily protein	0.00764938	0.286948	0.896667	1	0.103333
1	19037549	AT1G51350	ARM repeat superfamily protein	0.0162609	0.385923	0.97	0.86	-0.11
1	19049427	AT1G51380	DEA(D/H)-box RNA helicase family protein	0.0315322	0.499143	0.8	0.576667	-0.223333
1	19120615	AT1G51560	Pyridoxamine 5-phosphate oxidase family protein	0.0359755	0.526035	0.956667	0.853333	-0.103333
1	19133158	AT1G51600	ZIM-LIKE 2	0.0418945	0.55308	0.163333	0.0666667	-0.0966667
1	19167565	AT1G51690	protein phosphatase 2A 55 kDa regulatory subunit B alpha isoform	0.0186292	0.406348	0.273333	0.15	-0.123333
1	19185039	AT1G51720	Amino acid dehydrogenase family protein	0.028689	0.47916	0.973333	0.91	-0.0633333
1	19188463	AT1G51730	Ubiquitin-conjugating enzyme family protein	0.00820488	0.295086	0.97	0.906667	-0.0633333
1	19190064	AT1G51740	syntaxin of plants 81	0.0106859	0.32924	0.0966667	0.00666667	-0.09
1	19190612	AT1G51740	syntaxin of plants 81	0.00356782	0.210747	0.983333	0.83	-0.153333
1	19221920	AT1G51805	Leucine-rich repeat protein kinase family protein	0.012804	0.351484	0.97	0.876667	-0.0933333
1	19244704	AT1G51830	Leucine-rich repeat protein kinase family protein	0.000920081	0.112486	0.986667	0.893333	-0.0933333
1	19296256	AT1G51940	protein kinase family protein / peptidoglycan-binding LysM domain-containing protein	0.0115112	0.337213	0.873333	0.993333	0.12
1	19297130	AT1G51940	protein kinase family protein / peptidoglycan-binding LysM domain-containing protein	0.0302272	0.49132	0.94	0.833333	-0.106667
1	1936368	AT1G06350	Fatty acid desaturase family protein	0.012085	0.343549	0.96	0.866667	-0.0933333
1	19385232	AT1G52100	Mannose-binding lectin superfamily protein	0.00313294	0.19753	0.183333	0.08	-0.103333
1	19385479	AT1G52100	Mannose-binding lectin superfamily protein	0.0372202	0.532192	0.703333	0.84	0.136667
1	19410288	AT1G52150	Homeobox-leucine zipper family protein / lipid-binding START domain-containing protein	0.0414584	0.552484	0.976667	0.913333	-0.0633333
1	19497326	AT1G52347	None	0.0172555	0.394213	0.84	0.95	0.11
1	19560271	AT1G52500	MUTM homolog-1	0.0260612	0.461662	0.683333	0.906667	0.223333
1	19561686	AT1G52510	alpha/beta-Hydrolases superfamily protein	0.00503775	0.241167	0.29	0.553333	0.263333
1	19561764	AT1G52510	alpha/beta-Hydrolases superfamily protein	0.000819558	0.108298	0.136667	0.413333	0.276667
1	19561893	AT1G52510	alpha/beta-Hydrolases superfamily protein	0.018645	0.406348	0.0933333	0.34	0.246667
1	19565962	AT1G52520	FAR1-related sequence 6	0.00552223	0.251278	0.973333	0.753333	-0.22
1	19573336	AT1G52550	transmembrane protein	0.0369307	0.529816	0.853333	0.956667	0.103333
1	19573755	AT1G52550	transmembrane protein	0.000346482	0.0774231	0.866667	1	0.133333
1	19607301	AT1G52630	O-fucosyltransferase family protein	0.0330079	0.510596	0.556667	0.77	0.213333
1	19615338	AT1G52670	Single hybrid motif superfamily protein	0.00281501	0.188874	0.91	0.983333	0.0733333
1	19644137	AT1G52730	Transducin/WD40 repeat-like superfamily protein	0.00782579	0.28916	0.98	0.9	-0.08
1	1967602	AT1G06460	alpha-crystallin domain 32.1	0.00702537	0.273769	0.98	0.846667	-0.133333
1	1967767	AT1G06460	alpha-crystallin domain 32.1	0.0024555	0.178163	0.903333	0.983333	0.08
1	1967863	AT1G06460	alpha-crystallin domain 32.1	0.00066977	0.101006	0.896667	0.986667	0.09
1	19686913	AT1G52870	Peroxisomal membrane 22 kDa (Mpv17/PMP22) family protein	0.0118605	0.341098	0.98	0.906667	-0.0733333
1	19687276	AT1G52870	Peroxisomal membrane 22 kDa (Mpv17/PMP22) family protein	0.00311171	0.196889	0.983333	0.88	-0.103333
1	1970604	AT1G06470	Nucleotide/sugar transporter family protein	0.00775961	0.288189	0.0133333	0.106667	0.0933333
1	1972030	AT1G06470	Nucleotide/sugar transporter family protein	0.0201845	0.421225	0.97	0.87	-0.1
1	19746151	AT1G53000	Nucleotide-diphospho-sugar transferases superfamily protein	0.0212416	0.430075	0.963333	0.873333	-0.09
1	19758173	AT1G53025	Ubiquitin-conjugating enzyme family protein	0.00244534	0.177809	0.853333	1	0.146667
1	19767141	AT1G53040	tRNA (met) cytidine acetyltransferase, putative (DUF616)	0.00573573	0.254812	0.886667	0.99	0.103333
1	19772240	AT1G53050	Protein kinase superfamily protein	0.00496357	0.240263	0.0233333	0.123333	0.1
1	19786407	AT1G53090	SPA1-related 4	0.00390253	0.219285	0.923333	0.763333	-0.16
1	19818255	AT1G53165	Protein kinase superfamily protein	0.0499847	0.586219	0.936667	0.84	-0.0966667
1	19838822	AT1G53190	RING/U-box superfamily protein	0.0411841	0.551006	0.916667	0.976667	0.06
1	19842650	AT1G53200	TAF RNA polymerase I subunit A	0.0240454	0.446503	0.0233333	0.156667	0.133333
1	19865937	AT1G53280	Class I glutamine amidotransferase-like superfamily protein	0.0206767	0.425139	0.903333	0.96	0.0566667
1	1987435	AT1G06490	glucan synthase-like 7	0.00601627	0.258908	0.876667	1	0.123333
1	19916380	AT1G53380	hypothetical protein (DUF641)	0.000564339	0.0959226	0.876667	1	0.123333
1	19950347	AT1G53440	Leucine-rich repeat transmembrane protein kinase	0.0416143	0.552484	0.93	0.743333	-0.186667
1	19950635	AT1G53440	Leucine-rich repeat transmembrane protein kinase	0.000870199	0.110642	0.986667	0.893333	-0.0933333
1	19950952	AT1G53440	Leucine-rich repeat transmembrane protein kinase	0.00564046	0.253372	0.963333	0.856667	-0.106667
1	19951481	AT1G53440	Leucine-rich repeat transmembrane protein kinase	0.000309787	0.0726002	0.193333	0.633333	0.44
1	19973143	AT1G53510	mitogen-activated protein kinase 18	0.0317999	0.500787	0.776667	0.616667	-0.16
1	19979654	AT1G53530	Peptidase S24/S26A/S26B/S26C family protein	0.00297462	0.191457	0.823333	0.98	0.156667
1	199889	AT1G01550	BPS1-like protein (DUF793)	0.00126936	0.129408	0.623333	0.813333	0.19
1	19997627	AT1G53590	Calcium-dependent lipid-binding (CaLB domain) family protein	0.00846889	0.298073	0.913333	0.98	0.0666667
1	20054663	AT1G53710	Calcineurin-like metallo-phosphoesterase superfamily protein	0.01274	0.351043	0.873333	0.98	0.106667
1	20058677	AT1G53720	cyclophilin 59	0.000322912	0.0741854	0.976667	0.803333	-0.173333
1	20058913	AT1G53720	cyclophilin 59	3.27923e-06	0.00648709	0.92	0.55	-0.37
1	20059002	AT1G53720	cyclophilin 59	0.00356723	0.210747	0.803333	0.513333	-0.29
1	20070002	AT1G53760	K+-H+ exchange-like protein	0.00378674	0.216394	0.783333	0.95	0.166667
1	20072443	AT1G53770	O-fucosyltransferase family protein	0.0038606	0.218465	0.863333	0.99	0.126667
1	20077745	AT1G53780	26S proteasome regulatory complex ATPase	0.0148103	0.373138	0.426667	0.213333	-0.213333
1	2008185	AT1G06560	NOL1/NOP2/sun family protein	0.0123547	0.34624	0.953333	0.78	-0.173333
1	2008722	AT1G06560	NOL1/NOP2/sun family protein	0.000481597	0.0899702	0.88	1	0.12
1	20099836	AT1G53830	pectin methylesterase 2	0.0257155	0.459104	1	0.873333	-0.126667
1	2011187	AT1G06560	NOL1/NOP2/sun family protein	0.0116861	0.33909	0.933333	0.796667	-0.136667
1	2011353	AT1G06560	NOL1/NOP2/sun family protein	0.00866188	0.302021	0.956667	0.836667	-0.12
1	2020997	AT1G06590	anaphase-promoting complex subunit	0.00583645	0.25624	0.983333	0.906667	-0.0766667
1	2021505	AT1G06590	anaphase-promoting complex subunit	0.0101406	0.323076	0.13	0	-0.13
1	2021569	AT1G06590	anaphase-promoting complex subunit	0.015762	0.381623	0.113333	0	-0.113333
1	20223167	AT1G54170	CTC-interacting domain 3	0.0384818	0.538391	0.893333	0.96	0.0666667
1	20225750	AT1G54170	CTC-interacting domain 3	0.0215174	0.431492	0.956667	0.866667	-0.09
1	20247155	AT1G54220	Dihydrolipoamide acetyltransferase, long form protein	0.000513102	0.0917853	0.896667	0.993333	0.0966667
1	20275089	AT1G54310	S-adenosyl-L-methionine-dependent methyltransferases superfamily protein	0.00881488	0.304514	0.983333	0.9	-0.0833333
1	20283888	AT1G54340	isocitrate dehydrogenase	0.0337213	0.513957	0.966667	0.916667	-0.05
1	20284489	AT1G54340	isocitrate dehydrogenase	0.0193519	0.413187	0.966667	0.91	-0.0566667
1	20287918	AT1G54350	ABC transporter family protein	0.0094002	0.314978	0.976667	0.913333	-0.0633333
1	2028976	AT1G06630	F-box/RNI-like superfamily protein	0.00360901	0.211012	0.99	0.886667	-0.103333
1	20291457	AT1G54360	TBP-ASSOCIATED FACTOR 6B	0.0433489	0.561648	0.97	0.916667	-0.0533333
1	20294344	AT1G54370	sodium hydrogen exchanger 5	0.0302511	0.491584	0.886667	0.766667	-0.12
1	20296184	AT1G54370	sodium hydrogen exchanger 5	0.00212568	0.167025	0.886667	0.983333	0.0966667
1	20299244	AT1G54380	spliceosome protein-like protein	0.0369595	0.529816	0.663333	0.493333	-0.17
1	20305623	AT1G54390	PHD finger protein-like protein	0.00635418	0.263792	0.98	0.906667	-0.0733333
1	20325886	AT1G54440	Polynucleotidyl transferase, ribonuclease H fold protein with HRDC domain-containing protein	0.00017103	0.0540392	0.983333	0.666667	-0.316667
1	20342202	AT1G54460	TPX2 (targeting protein for Xklp2) protein family	0.0313793	0.498011	0.863333	0.963333	0.1
1	20351373	AT1G54490	exoribonuclease 4	0.00604481	0.259053	0.97	0.876667	-0.0933333
1	2035244	AT1G06645	2-oxoglutarate (2OG) and Fe(II)-dependent oxygenase superfamily protein	0.0336719	0.513554	0.796667	0.936667	0.14
1	20382929	AT1G54570	Esterase/lipase/thioesterase family protein	0.00205636	0.163295	0.926667	0.73	-0.196667
1	20383489	AT1G54570	Esterase/lipase/thioesterase family protein	0.000628038	0.099627	0.986667	0.873333	-0.113333
1	20384556	AT1G54570	Esterase/lipase/thioesterase family protein	0.0456799	0.572568	0.916667	0.776667	-0.14
1	20406921	AT1G54650	Methyltransferase family protein	0.0158973	0.382423	0.96	0.783333	-0.176667
1	2042482	AT1G06670	nuclear DEIH-boxhelicase	0.0196647	0.415928	0.966667	0.853333	-0.113333
1	20429853	AT1G54730	Major facilitator superfamily protein	0.0102601	0.323829	0.736667	0.44	-0.296667
1	20471602	AT1G54920	hypothetical protein	0.0207325	0.425531	0.886667	0.963333	0.0766667
1	20474054	AT1G54920	hypothetical protein	0.0114222	0.336037	0.0466667	0.12	0.0733333
1	2048863	AT1G06680	photosystem II subunit P-1	1.56521e-05	0.0171619	0.283333	0	-0.283333
1	2050473	AT1G06690	NAD(P)-linked oxidoreductase superfamily protein	1.94097e-06	0.00435165	0.986667	0.89	-0.0966667
1	2051154	AT1G06690	NAD(P)-linked oxidoreductase superfamily protein	0.0182319	0.402106	0.93	0.843333	-0.0866667
1	2051396	AT1G06690	NAD(P)-linked oxidoreductase superfamily protein	0.0468658	0.576881	0.953333	0.903333	-0.05
1	2051483	AT1G06690	NAD(P)-linked oxidoreductase superfamily protein	0.00399095	0.221844	0.98	0.916667	-0.0633333
1	20516178	AT1G55000	peptidoglycan-binding LysM domain-containing protein	0.000183674	0.0547327	0.0166667	0.146667	0.13
1	20516271	AT1G55000	peptidoglycan-binding LysM domain-containing protein	0.00159269	0.144763	0.106667	0.326667	0.22
1	20553483	AT1G55080	mediator of RNA polymerase II transcription subunit-like protein	0.007632	0.286776	0.773333	0.973333	0.2
1	20554585	AT1G55090	carbon-nitrogen hydrolase family protein	0.0417112	0.552484	0.916667	0.97	0.0533333
1	20555517	AT1G55090	carbon-nitrogen hydrolase family protein	0.024721	0.450606	0.97	0.89	-0.08
1	20555920	AT1G55090	carbon-nitrogen hydrolase family protein	0.0406248	0.54879	0.96	0.886667	-0.0733333
1	20580567	AT1G55170	DNA double-strand break repair protein	0.0220614	0.435235	0.906667	0.746667	-0.16
1	20581785	AT1G55170	DNA double-strand break repair protein	0.048641	0.582808	0.703333	0.436667	-0.266667
1	20607792	AT1G55250	histone mono-ubiquitination 2	0.0081038	0.294467	0.893333	0.986667	0.0933333
1	20607967	AT1G55250	histone mono-ubiquitination 2	0.0350353	0.520924	0.95	0.823333	-0.126667
1	20609697	AT1G55250	histone mono-ubiquitination 2	0.0187604	0.407434	0.79	0.553333	-0.236667
1	2061737	AT1G06720	P-loop containing nucleoside triphosphate hydrolases superfamily protein	0.00516409	0.243233	0.893333	0.993333	0.1
1	20618149	AT1G55270	Galactose oxidase/kelch repeat superfamily protein	0.00197145	0.160805	0.136667	0.0133333	-0.123333
1	20631119	AT1G55310	SC35-like splicing factor 33	0.0135888	0.361427	0.653333	0.466667	-0.186667
1	20631884	AT1G55310	SC35-like splicing factor 33	0.0174163	0.396075	0.756667	0.603333	-0.153333
1	2063321	AT1G06720	P-loop containing nucleoside triphosphate hydrolases superfamily protein	0.0469064	0.576881	0.916667	0.98	0.0633333
1	20636047	AT1G55320	acyl-activating enzyme 18	0.00390069	0.219285	0.993333	0.903333	-0.09
1	20638841	AT1G55325	RNA polymerase II transcription mediator	0.0409247	0.549796	0.88	0.956667	0.0766667
1	20660807	AT1G55350	calpain-type cysteine protease family	0.0229017	0.439478	0.926667	0.753333	-0.173333
1	20720024	AT1G55500	evolutionarily conserved C-terminal region 4	0.0444453	0.566065	0.933333	0.86	-0.0733333
1	20720027	AT1G55500	evolutionarily conserved C-terminal region 4	0.0108877	0.332264	0.0333333	0.0933333	0.06
1	20725043	AT1G55510	branched-chain alpha-keto acid decarboxylase E1 beta subunit	0.0461675	0.574326	0.806667	0.926667	0.12
1	20725469	AT1G55510	branched-chain alpha-keto acid decarboxylase E1 beta subunit	0.0167483	0.390719	0.9	0.986667	0.0866667
1	20726303	AT1G55520	TATA binding protein 2	0.0341199	0.51535	0.87	0.956667	0.0866667
1	20732122	AT1G55535	transmembrane protein	0.0240047	0.446503	0.876667	0.973333	0.0966667
1	20811922	AT1G55690	Sec14p-like phosphatidylinositol transfer family protein	0.0464098	0.575448	0.813333	0.94	0.126667
1	20812172	AT1G55690	Sec14p-like phosphatidylinositol transfer family protein	0.0234052	0.442376	0.96	0.843333	-0.116667
1	2081601	AT1G06770	DREB2A-interacting protein 1	0.0205678	0.424162	0.956667	0.783333	-0.173333
1	20836621	AT1G55740	seed imbibition 1	0.0309937	0.49603	0.773333	0.933333	0.16
1	20841261	AT1G55750	BSD domain (BTF2-like transcription factors, Synapse-associated proteins and DOS2-like proteins)	0.037709	0.534474	0.966667	0.87	-0.0966667
1	20841969	AT1G55750	BSD domain (BTF2-like transcription factors, Synapse-associated proteins and DOS2-like proteins)	0.0304514	0.49282	0.816667	0.926667	0.11
1	20861270	AT1G55810	uridine kinase-like 3	0.0123336	0.346163	0.933333	0.796667	-0.136667
1	20862778	AT1G55810	uridine kinase-like 3	0.00261969	0.18203	0.836667	0.496667	-0.34
1	20862870	AT1G55810	uridine kinase-like 3	0.000102686	0.0451416	0.856667	0.526667	-0.33
1	20867124	AT1G55820	lysine-specific demethylase, putative (DUF1296)	0.00272016	0.185388	0.846667	0.993333	0.146667
1	20874057	AT1G55840	Sec14p-like phosphatidylinositol transfer family protein	0.0394096	0.542174	0.926667	0.866667	-0.06
1	2088919	AT1G06790	RNA polymerase Rpb7 N-terminal domain-containing protein	0.00123261	0.127931	1	0.883333	-0.116667
1	20892322	AT1G55860	LOW protein: E3 ubiquitin ligase-like protein	0.0167088	0.390541	0.896667	0.99	0.0933333
1	20896663	AT1G55870	Polynucleotidyl transferase, ribonuclease H-like superfamily protein	0.00986401	0.320509	0.83	0.976667	0.146667
1	20899858	AT1G55880	Pyridoxal-5-phosphate-dependent enzyme family protein	0.0163055	0.386709	0.98	0.906667	-0.0733333
1	20921240	AT1G55930	CBS domain-containing protein / transporter associated domain-containing protein	0.00579657	0.255825	0.856667	0.986667	0.13
1	20921850	AT1G55930	CBS domain-containing protein / transporter associated domain-containing protein	0.0120521	0.343303	0.923333	0.783333	-0.14
1	20921917	AT1G55930	CBS domain-containing protein / transporter associated domain-containing protein	0.024935	0.452184	0.9	0.763333	-0.136667
1	2093792	AT1G06820	carotenoid isomerase	0.00295138	0.190875	0.98	0.91	-0.07
1	2094967	AT1G06820	carotenoid isomerase	0.0168322	0.391347	0.91	0.983333	0.0733333
1	2095484	AT1G06820	carotenoid isomerase	0.00331954	0.202895	0.886667	0.983333	0.0966667
1	20965802	AT1G56050	GTP-binding protein-like protein	0.00201764	0.162222	0.99	0.88	-0.11
1	20966782	AT1G56060	cysteine-rich/transmembrane domain protein B	0.0361677	0.526492	0.96	0.87	-0.09
1	20975689	AT1G56080	interactor of constitutive active ROPs protein	0.0355895	0.524103	0.733333	0.933333	0.2
1	21005210	AT1G56140	Leucine-rich repeat transmembrane protein kinase	0.0207502	0.425531	0.91	0.976667	0.0666667
1	21026807	AT1G56180	ATP-dependent zinc metalloprotease	0.0271266	0.469603	0.873333	0.956667	0.0833333
1	21027629	AT1G56180	ATP-dependent zinc metalloprotease	0.0284758	0.47882	0.966667	0.896667	-0.07
1	21085918	AT1G56320	hypothetical protein	0.0130113	0.353735	0.773333	0.94	0.166667
1	21086305	AT1G56320	hypothetical protein	0.026925	0.468049	0.893333	0.963333	0.07
1	2109518	AT1G06870	Peptidase S24/S26A/S26B/S26C family protein	0.000674961	0.101087	0.983333	0.876667	-0.106667
1	21095867	AT1G56350	Peptide chain release factor 2	0.0492066	0.584535	0.77	0.91	0.14
1	21123099	AT1G56420	antigenic heat-stable protein	0.00456372	0.234347	0.896667	1	0.103333
1	21140547	AT1G56440	Tetratricopeptide repeat (TPR)-like superfamily protein	0.0196098	0.415418	0.99	0.9	-0.09
1	21140887	AT1G56440	Tetratricopeptide repeat (TPR)-like superfamily protein	0.00570725	0.254368	0.846667	0.983333	0.136667
1	21141016	AT1G56440	Tetratricopeptide repeat (TPR)-like superfamily protein	0.00670098	0.26852	1	0.866667	-0.133333
1	21147740	AT1G56460	HIT zinc finger and PAPA-1-like domain-containing protein	0.00483605	0.238309	0.96	0.836667	-0.123333
1	21149246	AT1G56460	HIT zinc finger and PAPA-1-like domain-containing protein	0.00203627	0.162853	0.89	0.986667	0.0966667
1	2115398	AT1G06900	Insulinase (Peptidase family M16) family protein	0.00633799	0.263792	0.853333	0.946667	0.0933333
1	21161313	AT1G56500	haloacid dehalogenase-like hydrolase family protein	0.0498346	0.585579	0.883333	0.956667	0.0733333
1	21163711	AT1G56500	haloacid dehalogenase-like hydrolase family protein	0.00492548	0.23937	0.96	0.823333	-0.136667
1	21163836	AT1G56500	haloacid dehalogenase-like hydrolase family protein	0.00550783	0.251217	0.103333	0.00666667	-0.0966667
1	21166281	AT1G56500	haloacid dehalogenase-like hydrolase family protein	0.0263903	0.464027	0.91	0.796667	-0.113333
1	2118965	AT1G06900	Insulinase (Peptidase family M16) family protein	0.01274	0.351043	0.973333	0.903333	-0.07
1	21213399	AT1G56610	Protein with RNI-like/FBD-like domain	0.00171579	0.148686	0.893333	1	0.106667
1	21214719	AT1G56612	Natural antisense transcript overlaps with AT1G56610	0.0492505	0.584598	0.93	0.813333	-0.116667
1	21237949	AT1G56660	MAEBL domain protein	1.27122e-06	0.0035626	0.99	0.683333	-0.306667
1	21264221	AT1G56720	Protein kinase superfamily protein	0.00643803	0.264683	0.95	0.81	-0.14
1	21311412	AT1G57540	40S ribosomal protein	0.0286022	0.479128	0.623333	0.826667	0.203333
1	21311440	AT1G57540	40S ribosomal protein	0.0204711	0.423397	0.366667	0.163333	-0.203333
1	21337626	AT1G57610	calcium uniporter (DUF607)	0.0217158	0.432773	0.04	0.103333	0.0633333
1	21337703	AT1G57610	calcium uniporter (DUF607)	0.0242185	0.447322	0.0366667	0.08	0.0433333
1	21416903	AT1G57820	Zinc finger (C3HC4-type RING finger) family protein	0.0194952	0.414628	0.903333	0.973333	0.07
1	21435252	AT1G57870	shaggy-like kinase 42	0.00324396	0.201467	0.983333	0.896667	-0.0866667
1	21458930	AT1G58025	DNA-binding bromodomain-containing protein	0.000658111	0.100365	1	0.876667	-0.123333
1	21462115	AT1G58025	DNA-binding bromodomain-containing protein	0.0270564	0.469024	0.873333	0.696667	-0.176667
1	21495223	AT1G58060	RNA helicase family protein	0.0242925	0.447647	0.79	0.943333	0.153333
1	21498378	AT1G58060	RNA helicase family protein	0.0366677	0.528908	0.99	0.893333	-0.0966667
1	2153749	AT1G07010	Calcineurin-like metallo-phosphoesterase superfamily protein	0.0152082	0.376482	0.97	0.913333	-0.0566667
1	21541832	AT1G58190	receptor like protein 9	0.0120271	0.343139	0.47	0.81	0.34
1	21549921	AT1G58200	MSCS-like 3	0.0109388	0.333067	0.863333	0.693333	-0.17
1	21550049	AT1G58200	MSCS-like 3	0.0452278	0.569965	0.936667	0.863333	-0.0733333
1	21551387	AT1G58200	MSCS-like 3	0.00127459	0.1295	0.0466667	0.226667	0.18
1	21551390	AT1G58200	MSCS-like 3	0.0151856	0.376482	0.9	0.703333	-0.196667
1	21551597	AT1G58200	MSCS-like 3	0.0106555	0.328757	0.02	0.14	0.12
1	21551989	AT1G58200	MSCS-like 3	0.020229	0.421547	0.883333	0.726667	-0.156667
1	21567916	AT1G58230	binding protein	0.0147335	0.372267	0.873333	1	0.126667
1	21575945	AT1G58230	binding protein	0.0314028	0.498266	0.893333	0.97	0.0766667
1	21591363	AT1G58250	HYPERSENSITIVE TO PI STARVATION 4	0.0146907	0.371883	0.95	0.833333	-0.116667
1	21621261	AT1G58280	Phosphoglycerate mutase family protein	0.0345516	0.517861	0.806667	0.586667	-0.22
1	21621336	AT1G58280	Phosphoglycerate mutase family protein	0.0493037	0.58485	0.843333	0.65	-0.193333
1	21621941	AT1G58280	Phosphoglycerate mutase family protein	0.0058745	0.25663	1	0.893333	-0.106667
1	21685677	AT1G58370	glycosyl hydrolase family 10 protein / carbohydrate-binding domain-containing protein	0.031459	0.498707	0.96	0.813333	-0.146667
1	21715240	AT1G58440	FAD/NAD(P)-binding oxidoreductase family protein	0.0104396	0.325051	0.976667	0.906667	-0.07
1	21715360	AT1G58440	FAD/NAD(P)-binding oxidoreductase family protein	0.00257067	0.181621	0.89	0.983333	0.0933333
1	21735392	AT1G58520	GDSL-like lipase/acylhydrolase superfamily protein	0.04698	0.576881	0.98	0.916667	-0.0633333
1	21743756	AT1G58590	other_RNA	0.0186818	0.406348	0.246667	0.516667	0.27
1	21761384	AT1G58602	LRR and NB-ARC domains-containing disease resistance protein	0.00783132	0.28916	0.906667	0.986667	0.08
1	21862185	AT1G59520	CW7	0.0207445	0.425531	0.0233333	0.0933333	0.07
1	21862574	AT1G59520	CW7	0.0393203	0.541943	0.886667	0.733333	-0.153333
1	2187919	AT1G07128	Natural antisense transcript overlaps with AT1G07130	0.0166107	0.389378	0.0866667	0.2	0.113333
1	21890609	AT1G59600	ZCW7	0.00946768	0.316028	0.993333	0.89	-0.103333
1	21898034	AT1G59610	dynamin-like 3	0.0374827	0.5336	0.96	0.91	-0.05
1	21984849	AT1G59760	RNA helicase, ATP-dependent, SK12/DOB1 protein	0.0464064	0.575448	0.936667	0.86	-0.0766667
1	21986723	AT1G59760	RNA helicase, ATP-dependent, SK12/DOB1 protein	0.00100439	0.117462	0.99	0.886667	-0.103333
1	21989190	AT1G59760	RNA helicase, ATP-dependent, SK12/DOB1 protein	0.0474503	0.578447	0.86	0.943333	0.0833333
1	22012660	AT1G59820	aminophospholipid ATPase 3	0.0165954	0.389378	0.973333	0.913333	-0.06
1	22015244	AT1G59820	aminophospholipid ATPase 3	0.035644	0.524103	0.97	0.916667	-0.0533333
1	22027800	AT1G59840	cofactor assembly of complex C	0.00463492	0.235615	0.02	0.0866667	0.0666667
1	22027995	AT1G59840	cofactor assembly of complex C	0.0424877	0.556303	0.876667	0.976667	0.1
1	22114880	AT1G60030	nucleobase-ascorbate transporter 7	0.0288746	0.480482	0.956667	0.863333	-0.0933333
1	22115900	AT1G60030	nucleobase-ascorbate transporter 7	0.0224275	0.436748	0.98	0.86	-0.12
1	22116001	AT1G60030	nucleobase-ascorbate transporter 7	0.0352091	0.522053	0.986667	0.906667	-0.08
1	22139975	AT1G60060	Serine/threonine-protein kinase WNK (With No Lysine)-like protein	0.0482722	0.581194	0.93	0.81	-0.12
1	22145683	AT1G60070	Adaptor protein complex AP-1, gamma subunit	0.0260978	0.462085	0.98	0.916667	-0.0633333
1	22148396	AT1G60070	Adaptor protein complex AP-1, gamma subunit	0.0461698	0.574326	0.79	0.923333	0.133333
1	22152676	AT1G60080	3-5-exoribonuclease family protein	0.00656752	0.26745	0.97	0.806667	-0.163333
1	22154095	AT1G60080	3-5-exoribonuclease family protein	0.0189857	0.409551	0.976667	0.883333	-0.0933333
1	2217859	AT1G07220	O-glucosyltransferase rumi-like protein (DUF821)	0.026778	0.46729	0.98	0.916667	-0.0633333
1	22203749	AT1G60200	splicing factor PWI domain-containing protein / RNA recognition motif (RRM)-containing protein	0.0103527	0.323829	0.486667	0.183333	-0.303333
1	22204553	AT1G60200	splicing factor PWI domain-containing protein / RNA recognition motif (RRM)-containing protein	0.00926501	0.312599	0.223333	0.536667	0.313333
1	22212511	AT1G60230	Radical SAM superfamily protein	0.0282259	0.477031	0.876667	0.71	-0.166667
1	22264939	AT1G60430	actin-related protein C3	0.00489977	0.238698	0.89	0.983333	0.0933333
1	22265482	AT1G60430	actin-related protein C3	0.0164864	0.388941	0.986667	0.896667	-0.09
1	22266878	AT1G60440	pantothenate kinase 1	0.00450457	0.232709	0.98	0.91	-0.07
1	22268586	AT1G60440	pantothenate kinase 1	0.0352149	0.522053	0.856667	0.71	-0.146667
1	22268751	AT1G60440	pantothenate kinase 1	0.000783708	0.106127	0.99	0.886667	-0.103333
1	22295934	AT1G60505	Natural antisense transcript overlaps with AT1G60510	0.0279451	0.475368	0.173333	0.413333	0.24
1	22300661	AT1G60525	Natural antisense transcript overlaps with AT1G60530	0.00933923	0.314078	0.57	0.28	-0.29
1	22300674	AT1G60525	Natural antisense transcript overlaps with AT1G60530	0.0118501	0.341098	0.0466667	0.23	0.183333
1	22301108	AT1G60525	Natural antisense transcript overlaps with AT1G60530	3.27602e-06	0.00648709	0.686667	1	0.313333
1	22307080	AT1G60550	enoyl-CoA hydratase/isomerase D	0.0393901	0.542128	0.953333	0.896667	-0.0566667
1	22338766	AT1G60640	stress response protein	0.0412587	0.551444	0.9	0.983333	0.0833333
1	22338853	AT1G60640	stress response protein	0.0444356	0.566049	0.873333	0.966667	0.0933333
1	22345923	AT1G60670	hypothetical protein (DUF3755)	0.0139477	0.363142	0.983333	0.873333	-0.11
1	22363492	AT1G60750	NAD(P)-linked oxidoreductase superfamily protein	5.10721e-06	0.00875006	0.82	1	0.18
1	22381479	AT1G60790	trichome birefringence-like protein (DUF828)	4.47585e-05	0.0295938	0.79	0.986667	0.196667
1	22398268	AT1G60850	DNA-directed RNA polymerase family protein	0.00838388	0.296647	0.986667	0.863333	-0.123333
1	22403650	AT1G60860	ARF-GAP domain 2	0.0385259	0.538391	0.12	0.01	-0.11
1	22414017	AT1G60890	Phosphatidylinositol-4-phosphate 5-kinase family protein	0.00388481	0.219021	0.833333	0.983333	0.15
1	22425365	AT1G60900	U2 snRNP auxilliary factor, large subunit, splicing factor	0.00338533	0.204802	0.163333	0.05	-0.113333
1	22425403	AT1G60900	U2 snRNP auxilliary factor, large subunit, splicing factor	0.0435703	0.562404	0.226667	0.106667	-0.12
1	22425573	AT1G60900	U2 snRNP auxilliary factor, large subunit, splicing factor	0.0411264	0.551006	0.343333	0.09	-0.253333
1	22426146	AT1G60900	U2 snRNP auxilliary factor, large subunit, splicing factor	0.00415583	0.225539	0.98	0.916667	-0.0633333
1	22442107	AT1G60940	SNF1-related protein kinase 2.10	0.0427362	0.557494	0.706667	0.89	0.183333
1	22464610	AT1G60990	Glycine cleavage T-protein family	0.0201268	0.420915	0.896667	0.97	0.0733333
1	22466827	AT1G60995	S3 self-incompatibility locus-linked pollen protein	0.0231176	0.440231	0.963333	0.863333	-0.1
1	22480806	AT1G61030	WAPL (Wings apart-like protein regulation of heterochromatin) protein	0.0403435	0.546967	0.953333	0.926667	-0.0266667
1	22481229	AT1G61030	WAPL (Wings apart-like protein regulation of heterochromatin) protein	0.001912	0.158571	0.99	0.843333	-0.146667
1	22570640	AT1G61210	Transducin/WD40 repeat-like superfamily protein	0.0104018	0.3245	0.84	0.96	0.12
1	22570913	AT1G61210	Transducin/WD40 repeat-like superfamily protein	0.0433072	0.561648	0.95	0.873333	-0.0766667
1	22584440	AT1G61240	lysine ketoglutarate reductase trans-splicing-like protein (DUF707)	0.0284091	0.478417	0.87	0.963333	0.0933333
1	22629434	AT1G61340	F-box family protein	0.000241529	0.0621462	0.95	0.69	-0.26
1	22629525	AT1G61340	F-box family protein	0.00115417	0.125081	0.926667	0.683333	-0.243333
1	22642950	AT1G61370	S-locus lectin protein kinase family protein	0.0232482	0.441445	0.966667	0.88	-0.0866667
1	22647553	AT1G61380	S-domain-1 29	0.0223892	0.436748	0.97	0.926667	-0.0433333
1	2266854	AT1G07380	Neutral/alkaline non-lysosomal ceramidase	0.000151553	0.0509671	1	0.896667	-0.103333
1	22709622	AT1G61560	Seven transmembrane MLO family protein	0.00627369	0.263616	0.786667	0.98	0.193333
1	22754963	AT1G61660	basic helix-loop-helix (bHLH) DNA-binding superfamily protein	0.00916811	0.310654	0.973333	0.903333	-0.07
1	22838248	AT1G61820	beta glucosidase 46	0.005998	0.258908	0.976667	0.91	-0.0666667
1	22858037	AT1G61850	phospholipase A I-like protein	0.00892381	0.307016	0.836667	0.96	0.123333
1	22859072	AT1G61850	phospholipase A I-like protein	0.0280799	0.476366	0.03	0.09	0.06
1	22884652	AT1G61900	hypothetical protein	0.0489439	0.58334	0.97	0.926667	-0.0433333
1	2297529	AT1G07480	Transcription factor IIA, alpha/beta subunit	0.00382995	0.217938	0.98	0.913333	-0.0666667
1	22983901	AT1G62200	Major facilitator superfamily protein	0.00214388	0.167043	0.863333	0.986667	0.123333
1	22996230	AT1G62250	orotidine 5-phosphate decarboxylase	0.00169502	0.148253	0.99	0.806667	-0.183333
1	23047914	AT1G62330	O-fucosyltransferase family protein	0.0114205	0.336037	0.886667	0.986667	0.1
1	23108123	AT1G62430	CDP-diacylglycerol synthase 1	0.0330768	0.510596	0.963333	0.86	-0.103333
1	2311951	NA		0.00427801	0.227708	0.0333333	0.11	0.0766667
1	23171053	AT1G62570	flavin-monooxygenase glucosinolate S-oxygenase 4	0.00964576	0.318336	0.966667	0.893333	-0.0733333
1	23180345	AT1G62600	Flavin-binding monooxygenase family protein	0.0452368	0.569965	0.09	0.203333	0.113333
1	23193902	AT1G62640	3-ketoacyl-acyl carrier protein synthase III	0.0393821	0.542128	0.953333	0.883333	-0.07
1	23225711	AT1G62710	beta vacuolar processing enzyme	0.0145922	0.371233	0.876667	0.97	0.0933333
1	23232288	AT1G62740	stress-inducible protein	0.000411893	0.0831828	0.91	0.986667	0.0766667
1	23232466	AT1G62740	stress-inducible protein	0.0441226	0.564289	0.963333	0.913333	-0.05
1	23238248	AT1G62760	Plant invertase/pectin methylesterase inhibitor superfamily protein	0.00777749	0.288469	0.11	0.00333333	-0.106667
1	23304365	AT1G62920	proteasome maturation factor	0.00403594	0.222625	0.703333	0.963333	0.26
1	2331922	AT1G07570	Protein kinase superfamily protein	0.0389844	0.539853	0.906667	0.956667	0.05
1	23319490	AT1G62960	ACC synthase 10	4.88834e-05	0.0295938	0.82	0.976667	0.156667
1	2332930	AT1G07570	Protein kinase superfamily protein	0.0439589	0.563977	0.85	0.926667	0.0766667
1	2333504	AT1G07570	Protein kinase superfamily protein	0.0231473	0.440545	0.843333	0.95	0.106667
1	23350527	AT1G63010	Major Facilitator Superfamily with SPX (SYG1/Pho81/XPR1) domain-containing protein	0.0326258	0.508457	0.963333	0.903333	-0.06
1	23428088	AT1G63180	UDP-D-glucose/UDP-D-galactose 4-epimerase 3	0.0110787	0.333428	0.876667	0.956667	0.08
1	23456919	AT1G63240	hypothetical protein	0.000927172	0.112566	0	0.113333	0.113333
1	23457002	AT1G63240	hypothetical protein	0.000501802	0.0909736	0	0.12	0.12
1	23467306	AT1G63260	tetraspanin10	0.0480018	0.580134	0.98	0.906667	-0.0733333
1	2350682	AT1G07630	pol-like 5	0.00802633	0.292602	0.976667	0.84	-0.136667
1	23516123	AT1G63420	O-glucosyltransferase-like protein (DUF821)	0.00683731	0.270357	0.9	0.99	0.09
1	23540153	AT1G63480	AT hook motif DNA-binding family protein	0.0273374	0.471324	0.886667	0.98	0.0933333
1	23550997	AT1G63490	transcription factor jumonji (jmjC) domain-containing protein	0.0027053	0.185106	0.67	0.92	0.25
1	23584034	AT1G63610	hypothetical protein	0.0146639	0.371883	0.906667	0.97	0.0633333
1	23590395	AT1G63640	P-loop nucleoside triphosphate hydrolases superfamily protein with CH (Calponin Homology) domain-containing protein	0.00193254	0.159488	0.806667	0.97	0.163333
1	23608313	AT1G63670	hypothetical protein (DUF3741)	0.00106081	0.120482	0.87	1	0.13
1	2361682	AT1G07650	Leucine-rich repeat transmembrane protein kinase	0.0274611	0.472386	0.0533333	0.116667	0.0633333
1	23617535	AT1G63680	ALBINO OR PALE-GREEN 13	0.0154947	0.379327	0.123333	0.0233333	-0.1
1	23617558	AT1G63680	ALBINO OR PALE-GREEN 13	0.0461164	0.574326	0.87	0.966667	0.0966667
1	23664165	AT1G63770	Peptidase M1 family protein	0.00059601	0.0982197	0.436667	0.186667	-0.25
1	23664613	AT1G63770	Peptidase M1 family protein	0.000375264	0.0800182	0.513333	0.786667	0.273333
1	23672734	AT1G63810	nucleolar protein	0.0139164	0.363142	0.87	0.976667	0.106667
1	23685405	AT1G63830	PLAC8 family protein	3.19588e-05	0.026214	0.513333	0.76	0.246667
1	2370967	AT1G07670	endomembrane-type CA-ATPase 4	0.0440655	0.564112	0.963333	0.923333	-0.04
1	23764035	AT1G64050	hypothetical protein	0.00484048	0.238309	0.98	0.856667	-0.123333
1	23765099	AT1G64050	hypothetical protein	0.011043	0.333395	0.856667	0.96	0.103333
1	23774048	AT1G64060	respiratory burst oxidase protein F	0.0184431	0.404858	0.876667	0.72	-0.156667
1	23775566	AT1G64060	respiratory burst oxidase protein F	0.0144051	0.369098	0.896667	0.746667	-0.15
1	23797105	AT1G64110	P-loop containing nucleoside triphosphate hydrolases superfamily protein	0.00285429	0.189697	0.986667	0.906667	-0.08
1	2381013	AT1G07700	Thioredoxin superfamily protein	0.00351369	0.209143	0.983333	0.903333	-0.08
1	23829114	AT1G64200	vacuolar H+-ATPase subunit E isoform 3	0.0356935	0.524103	0.803333	0.923333	0.12
1	23882104	AT1G64350	Transducin/WD40 repeat-like superfamily protein	0.0243617	0.448309	0.876667	0.97	0.0933333
1	23882260	AT1G64350	Transducin/WD40 repeat-like superfamily protein	0.0492641	0.584598	0.986667	0.91	-0.0766667
1	23900368	AT1G64385	transmembrane protein	0.0411622	0.551006	0.956667	0.84	-0.116667
1	23936694	AT1G64430	Pentatricopeptide repeat (PPR) superfamily protein	0.0269339	0.468049	0.896667	0.72	-0.176667
1	23944065	AT1G64460	phosphatidylinositol 4-kinase gamma-like protein	0.00218548	0.167612	0.856667	0.966667	0.11
1	23981923	AT1G64570	Homeodomain-like superfamily protein	0.0365405	0.528111	0.966667	0.91	-0.0566667
1	23997829	AT1G64600	copper ion binding / methyltransferase	0.00290212	0.190065	0.97	0.796667	-0.173333
1	23997999	AT1G64600	copper ion binding / methyltransferase	0.012588	0.349789	0.846667	0.983333	0.136667
1	24019970	AT1G64628		0.00779822	0.288826	0.856667	0.98	0.123333
1	24070611	AT1G64790	ILITYHIA	0.00912096	0.31015	0.97	0.876667	-0.0933333
1	24099715	AT1G64860	sigma factor A	0.000231228	0.06123	0.976667	0.89	-0.0866667
1	24100556	AT1G64860	sigma factor A	0.00928907	0.313018	0.946667	0.87	-0.0766667
1	24108393	AT1G64880	Ribosomal protein S5 family protein	0.0253669	0.456809	0.98	0.903333	-0.0766667
1	24110116	AT1G64890	Major facilitator superfamily protein	0.0240734	0.446503	0.763333	0.92	0.156667
1	2411929	AT1G07780	phosphoribosylanthranilate isomerase 1	0.0129442	0.353125	0.426667	0.683333	0.256667
1	24174092	AT1G65070	DNA mismatch repair protein MutS, type 2	0.00640868	0.264632	0.676667	0.323333	-0.353333
1	2422948	AT1G07830	ribosomal protein L29 family protein	0.0384429	0.538391	0.966667	0.9	-0.0666667
1	24230662	AT1G65230	transmembrane protein, putative (DUF2358)	0.00348817	0.20835	0.93	0.753333	-0.176667
1	24242510	AT1G65270	ER membrane protein complex subunit-like protein	0.0262152	0.46267	0.913333	0.963333	0.05
1	24295921	AT1G65410	non-intrinsic ABC protein 11	0.0142647	0.36662	0.88	0.97	0.09
1	24363149	AT1G65540	LETM1-like protein	0.0196462	0.415763	0.963333	0.913333	-0.05
1	24382532	AT1G65580	Endonuclease/exonuclease/phosphatase family protein	0.0177502	0.398624	0.906667	0.983333	0.0766667
1	24390134	AT1G65590	beta-hexosaminidase 3	0.0117607	0.339933	0.943333	0.843333	-0.1
1	24420263	AT1G65660	Pre-mRNA splicing Prp18-interacting factor	0.0264923	0.464633	0.896667	0.97	0.0733333
1	24434553	AT1G65700	Small nuclear ribonucleoprotein family protein	0.0127572	0.351084	0.876667	0.966667	0.09
1	24435529	AT1G65700	Small nuclear ribonucleoprotein family protein	0.00321625	0.200468	0.873333	0.97	0.0966667
1	24525887	AT1G65920	Regulator of chromosome condensation (RCC1) family with FYVE zinc finger domain-containing protein	0.0451426	0.569767	0.973333	0.893333	-0.08
1	24548876	AT1G65950	Protein kinase superfamily protein	0.00718687	0.277172	0.99	0.83	-0.16
1	24568291	AT1G65985	transmembrane protein, putative (DUF247)	0.000241617	0.0621462	0.773333	0.993333	0.22
1	24696916	AT1G66260	RNA-binding (RRM/RBD/RNP motifs) family protein	0.0085941	0.301062	0.716667	0.533333	-0.183333
1	24697661	AT1G66260	RNA-binding (RRM/RBD/RNP motifs) family protein	0.000307717	0.0723673	0.776667	0.55	-0.226667
1	24730047	AT1G66330	senescence-associated family protein	0.0461186	0.574326	0.933333	0.873333	-0.06
1	24732154	AT1G66330	senescence-associated family protein	0.0133857	0.359124	0.806667	0.596667	-0.21
1	2474490	AT1G07980	nuclear factor Y, subunit C10	0.0144801	0.370316	0.82	0.936667	0.116667
1	24813285	AT1G66510	AAR2 protein family	0.0486162	0.582808	0.97	0.89	-0.08
1	24820824	AT1G66530	Arginyl-tRNA synthetase, class Ic	0.0162217	0.385811	0.93	0.8	-0.13
1	24821321	AT1G66530	Arginyl-tRNA synthetase, class Ic	0.00161018	0.145565	0.99	0.863333	-0.126667
1	24864505	AT1G66670	CLP protease proteolytic subunit 3	0.0159963	0.383168	0.92	0.966667	0.0466667
1	24866603	AT1G66680	S-adenosyl-L-methionine-dependent methyltransferases superfamily protein	0.0044214	0.231607	0.87	0.96	0.09
1	24896528	AT1G66750	CDK-activating kinase 4	0.00944695	0.315806	0.9	0.99	0.09
1	2490046	AT1G08030	tyrosylprotein sulfotransferase	0.0377581	0.534542	0.88	0.963333	0.0833333
1	2490356	AT1G08030	tyrosylprotein sulfotransferase	0.00406212	0.2234	0.136667	0.02	-0.116667
1	2495820	AT1G08040	trimethylguanosine synthase (DUF707)	0.0495798	0.584942	0.973333	0.913333	-0.06
1	25045622	AT1G67080	abscisic acid (aba)-deficient 4	0.0363727	0.527361	0.926667	0.806667	-0.12
1	25046199	AT1G67080	abscisic acid (aba)-deficient 4	0.040549	0.548314	0.946667	0.876667	-0.07
1	25046362	AT1G67080	abscisic acid (aba)-deficient 4	0.0228302	0.439244	0.976667	0.906667	-0.07
1	25046633	AT1G67080	abscisic acid (aba)-deficient 4	0.0422471	0.555019	0.89	0.946667	0.0566667
1	25079464	AT1G67120	midasin-like protein	0.0424656	0.556229	0.04	0.103333	0.0633333
1	25080364	AT1G67120	midasin-like protein	0.000108016	0.0454072	0.99	0.8	-0.19
1	25081729	AT1G67120	midasin-like protein	0.0394599	0.542533	0.873333	0.973333	0.1
1	25105865	AT1G67140	HEAT repeat-containing protein	0.00149837	0.139392	0.886667	0.993333	0.106667
1	25108736	AT1G67140	HEAT repeat-containing protein	0.0204348	0.423247	0.806667	0.963333	0.156667
1	25110635	AT1G67140	HEAT repeat-containing protein	0.00457504	0.234347	0.863333	1	0.136667
1	25114229	AT1G67140	HEAT repeat-containing protein	0.0275118	0.472896	0.983333	0.873333	-0.11
1	25137662	AT1G67195	microRNA ath-MIR414 precursor	0.0136563	0.361482	0.156667	0.44	0.283333
1	25194547	AT1G67300	Major facilitator superfamily protein	8.09669e-05	0.0400429	0.833333	1	0.166667
1	25201951	AT1G67310	Calmodulin-binding transcription activator protein with CG-1 and Ankyrin domain	0.0297133	0.486969	0.97	0.913333	-0.0566667
1	25202189	AT1G67310	Calmodulin-binding transcription activator protein with CG-1 and Ankyrin domain	0.0284283	0.4785	0.976667	0.903333	-0.0733333
1	25206643	AT1G67320	DNA primase, large subunit family	0.0161537	0.384873	0.986667	0.883333	-0.103333
1	25207390	AT1G67320	DNA primase, large subunit family	0.038164	0.537269	0.99	0.906667	-0.0833333
1	25252407	AT1G67410	Exostosin family protein	0.00183103	0.154912	0.863333	1	0.136667
1	25283758	AT1G67490	glucosidase 1	0.0184719	0.40496	0.983333	0.9	-0.0833333
1	25298147	AT1G67510	Leucine-rich repeat protein kinase family protein	0.0416511	0.552484	0.916667	0.81	-0.106667
1	25298695	AT1G67510	Leucine-rich repeat protein kinase family protein	0.0420141	0.553599	0.94	0.843333	-0.0966667
1	25377815	AT1G67710	response regulator 11	0.000784198	0.106127	0.136667	0	-0.136667
1	25377830	AT1G67710	response regulator 11	0.0050868	0.24192	0.85	0.98	0.13
1	25377923	AT1G67710	response regulator 11	0.00201053	0.16195	0.12	0	-0.12
1	25378488	AT1G67710	response regulator 11	0.0405441	0.548314	0.61	0.846667	0.236667
1	25378571	AT1G67710	response regulator 11	0.00117221	0.125517	0.12	0	-0.12
1	25388364	AT1G67720	Leucine-rich repeat protein kinase family protein	0.00833632	0.29637	0.866667	0.986667	0.12
1	25402850	AT1G67750	Pectate lyase family protein	0.0489563	0.58334	0.95	0.903333	-0.0466667
1	25419866	AT1G67792	Natural antisense transcript overlaps with AT1G67790	0.00203025	0.162759	0.16	0.0166667	-0.143333
1	25423287	AT1G67800	Copine (Calcium-dependent phospholipid-binding protein) family	0.0435725	0.562404	0.153333	0.0766667	-0.0766667
1	25436194	AT1G67840	chloroplast sensor kinase	0.00686041	0.270634	0.163333	0.0366667	-0.126667
1	25439053	AT1G67850	lysine ketoglutarate reductase trans-splicing protein (DUF707)	0.0366448	0.528908	0.163333	0.06	-0.103333
1	2546369	AT1G08130	DNA ligase 1	0.0400108	0.544884	0.86	0.976667	0.116667
1	25467882	AT1G67900	Phototropic-responsive NPH3 family protein	0.0277827	0.47471	0.963333	0.893333	-0.07
1	25556881	AT1G68185	Ubiquitin-like superfamily protein	0.00216481	0.167241	1	0.83	-0.17
1	25559942	AT1G68190	B-box zinc finger family protein	0.00801804	0.292548	0.116667	0.0166667	-0.1
1	25597297	AT1G68290	endonuclease 2	0.00403809	0.222625	0.883333	0.623333	-0.26
1	25597853	AT1G68290	endonuclease 2	0.025542	0.458356	0.97	0.84	-0.13
1	25598411	AT1G68300	Adenine nucleotide alpha hydrolases-like superfamily protein	0.00630196	0.263616	0.173333	0.0233333	-0.15
1	25651844	AT1G68410	Protein phosphatase 2C family protein	0.00767664	0.287432	0.973333	0.92	-0.0533333
1	2569147	AT1G08190	vacuolar protein sorting 41	0.0454746	0.571812	0.933333	0.866667	-0.0666667
1	25747214	AT1G68568	Natural antisense transcript overlaps with AT1G68570	1.23357e-12	4.14849e-08	0.0333333	0.676667	0.643333
1	25747382	AT1G68568	Natural antisense transcript overlaps with AT1G68570	2.05322e-11	4.60332e-07	0.0333333	0.656667	0.623333
1	25748392	AT1G68570	Major facilitator superfamily protein	0.0325625	0.508157	0.97	0.893333	-0.0766667
1	25753367	AT1G68580	Agenet and bromo-adjacent homology (BAH) domain-containing protein	0.00680222	0.27024	0.263333	0.11	-0.153333
1	2577428	AT1G08210	Eukaryotic aspartyl protease family protein	0.0491862	0.584532	0.97	0.926667	-0.0433333
1	25778138	AT1G68660	Ribosomal protein L12/ ATP-dependent Clp protease adaptor protein ClpS family protein	0.0167594	0.390719	0.0133333	0.0933333	0.08
1	2578452	AT1G08210	Eukaryotic aspartyl protease family protein	0.000942233	0.11314	0.0166667	0.106667	0.09
1	2578477	AT1G08210	Eukaryotic aspartyl protease family protein	0.00552916	0.251278	0.943333	0.83	-0.113333
1	25810034	AT1G68725	arabinogalactan protein 19	0.00167801	0.148253	0.873333	0.99	0.116667
1	25824	AT1G01040	dicer-like 1	0.014144	0.365193	0.876667	0.97	0.0933333
1	2582860	AT1G08220	ATPase complex subunit	0.0362175	0.526592	0.773333	0.903333	0.13
1	2582865	AT1G08220	ATPase complex subunit	0.0223803	0.436748	0.173333	0.0566667	-0.116667
1	2585084	AT1G08230	Transmembrane amino acid transporter family protein	0.000195762	0.055898	0.93	0.736667	-0.193333
1	2586288	AT1G08230	Transmembrane amino acid transporter family protein	0.015505	0.379362	0.56	0.336667	-0.223333
1	25865988	AT1G68820	Transmembrane Fragile-X-F-associated protein	0.046215	0.57457	0.97	0.92	-0.05
1	25874276	AT1G68830	Serine/Threonine kinase domain protein	0.00893428	0.307075	0.953333	0.823333	-0.13
1	25905312	AT1G68890	2-oxoglutarate decarboxylase/hydro-lyase/magnesium ion-binding protein	0.00730083	0.279954	0.88	0.986667	0.106667
1	25905422	AT1G68890	2-oxoglutarate decarboxylase/hydro-lyase/magnesium ion-binding protein	0.00497959	0.240263	0.9	0.993333	0.0933333
1	25910007	AT1G68910	WPP domain-interacting protein 2	0.00428126	0.227708	0.99	0.836667	-0.153333
1	25910492	AT1G68910	WPP domain-interacting protein 2	0.0136449	0.361427	0.893333	1	0.106667
1	25915210	AT1G68920	basic helix-loop-helix (bHLH) DNA-binding superfamily protein	0.0431033	0.560399	0.0466667	0.133333	0.0866667
1	25916437	AT1G68920	basic helix-loop-helix (bHLH) DNA-binding superfamily protein	0.0181318	0.401695	0.0566667	0.156667	0.1
1	25916662	AT1G68920	basic helix-loop-helix (bHLH) DNA-binding superfamily protein	0.00764898	0.286948	0.976667	0.9	-0.0766667
1	25968554	AT1G69070	nucleolar-like protein	0.0034407	0.206607	0.876667	1	0.123333
1	25970421	AT1G69070	nucleolar-like protein	0.0119227	0.341868	0.976667	0.89	-0.0866667
1	25970569	AT1G69070	nucleolar-like protein	0.00608149	0.259708	0.986667	0.9	-0.0866667
1	26021490	AT1G69220	Protein kinase superfamily protein	0.0331932	0.510596	0.946667	0.856667	-0.09
1	26021834	AT1G69220	Protein kinase superfamily protein	0.00456595	0.234347	0.966667	0.856667	-0.11
1	26023490	AT1G69220	Protein kinase superfamily protein	0.0187332	0.407239	0.03	0.113333	0.0833333
1	26024778	AT1G69220	Protein kinase superfamily protein	0.0151617	0.376482	0.0333333	0.0966667	0.0633333
1	26024782	AT1G69220	Protein kinase superfamily protein	0.0229791	0.439756	0.93	0.846667	-0.0833333
1	2603263	AT1G08260	DNA polymerase epsilon catalytic subunit	0.00260703	0.18203	1	0.87	-0.13
1	26095487	AT1G69420	DHHC-type zinc finger family protein	0.029576	0.48602	0.913333	0.97	0.0566667
1	26128402	AT1G69520	S-adenosyl-L-methionine-dependent methyltransferases superfamily protein	0.00550915	0.251217	0.976667	0.846667	-0.13
1	26128624	AT1G69520	S-adenosyl-L-methionine-dependent methyltransferases superfamily protein	0.023578	0.443411	0.926667	0.686667	-0.24
1	26128634	AT1G69520	S-adenosyl-L-methionine-dependent methyltransferases superfamily protein	0.000757981	0.1052	0	0.13	0.13
1	26161820	AT1G69570	Dof-type zinc finger DNA-binding family protein	2.88287e-06	0.00605944	0	0.206667	0.206667
1	2622291	AT1G08320	bZIP transcription factor family protein	0.015332	0.378432	0.843333	0.986667	0.143333
1	2623227	AT1G08320	bZIP transcription factor family protein	0.00205401	0.163295	0.88	0.99	0.11
1	2623449	AT1G08320	bZIP transcription factor family protein	0.010054	0.322897	0.86	0.966667	0.106667
1	26249998	AT1G69770	chromomethylase 3	0.000390229	0.0814256	0.893333	1	0.106667
1	26259301	AT1G69780	Homeobox-leucine zipper protein family	0.0272571	0.471046	0.97	0.873333	-0.0966667
1	26295159	AT1G69840	SPFH/Band 7/PHB domain-containing membrane-associated protein family	0.0399282	0.544525	0.843333	0.923333	0.08
1	26295447	AT1G69840	SPFH/Band 7/PHB domain-containing membrane-associated protein family	0.00599502	0.258908	0.216667	0.0966667	-0.12
1	26295589	AT1G69840	SPFH/Band 7/PHB domain-containing membrane-associated protein family	0.0179696	0.400741	0.666667	0.473333	-0.193333
1	26363923	AT1G70000	myb-like transcription factor family protein	3.92959e-07	0.00156894	0.0166667	0.143333	0.126667
1	26364045	AT1G70000	myb-like transcription factor family protein	2.24343e-05	0.0208679	0.966667	0.823333	-0.143333
1	26364346	AT1G70000	myb-like transcription factor family protein	0.0423235	0.55545	0.86	0.73	-0.13
1	26384278	AT1G70060	SIN3-like 4	0.0151348	0.376327	0.863333	0.98	0.116667
1	26389309	AT1G70060	SIN3-like 4	0.009788	0.319712	0.896667	0.976667	0.08
1	26403936	AT1G70100	neurofilament heavy protein	0.0170069	0.3925	0.976667	0.883333	-0.0933333
1	26405310	AT1G70100	neurofilament heavy protein	0.0118998	0.341606	0.96	0.83	-0.13
1	2642599	AT1G08390	recQ-mediated instability-like protein	0.0312783	0.497111	0.856667	0.973333	0.116667
1	26433533	AT1G70200	RNA-binding (RRM/RBD/RNP motifs) family protein	0.000914641	0.112486	0.87	0.99	0.12
1	26480604	AT1G70300	K+ uptake permease 6	0.0469359	0.576881	0.976667	0.916667	-0.06
1	26536603	AT1G70410	beta carbonic anhydrase 4	0.00079731	0.107116	0.366667	0.656667	0.29
1	26537403	AT1G70410	beta carbonic anhydrase 4	0.00243649	0.177741	0.573333	0.313333	-0.26
1	26562966	AT1G70480	OBP32pep, putative (DUF220)	0.00622188	0.262537	0.856667	0.946667	0.09
1	26563110	AT1G70480	OBP32pep, putative (DUF220)	0.0121111	0.343855	0.856667	0.943333	0.0866667
1	26563188	AT1G70480	OBP32pep, putative (DUF220)	3.77085e-05	0.0288213	0.813333	0.97	0.156667
1	26583781	AT1G70518	other_RNA	0.0251609	0.454437	0.83	0.643333	-0.186667
1	26584247	AT1G70518	other_RNA	0.0287556	0.479451	0.893333	0.953333	0.06
1	26599081	AT1G70550	NEP-interacting protein, putative (DUF239)	0.0274998	0.472811	0.813333	0.62	-0.193333
1	26640958	AT1G70660	MMS ZWEI homologue 2	0.0141577	0.365267	0.903333	0.97	0.0666667
1	26674293	AT1G70740	Protein kinase superfamily protein	0.0254954	0.458141	0.96	0.876667	-0.0833333
1	2668134	AT1G08450	calreticulin 3	0.0152969	0.378159	0.943333	0.833333	-0.11
1	26688251	AT1G70770	transmembrane protein (Protein of unknown function DUF2359, transmembrane)	0.000331988	0.0748528	0	0.183333	0.183333
1	26784932	AT1G71010	FORMS APLOID AND BINUCLEATE CELLS 1C	0.047072	0.576881	0.96	0.88	-0.08
1	26840855	AT1G71210	Pentatricopeptide repeat (PPR) superfamily protein	0.00289893	0.190065	0	0.13	0.13
1	26862463	AT1G71260	WHIRLY 2	0.0245943	0.449759	0.8	0.916667	0.116667
1	26863957	AT1G71270	Vps52 / Sac2 family	0.00840868	0.297042	0.98	0.89	-0.09
1	26864776	AT1G71270	Vps52 / Sac2 family	0.0280444	0.476089	0.98	0.89	-0.09
1	26868909	AT1G71270	Vps52 / Sac2 family	0.0305347	0.492832	0.976667	0.91	-0.0666667
1	26869044	AT1G71270	Vps52 / Sac2 family	0.0255708	0.458393	0.826667	0.95	0.123333
1	26879590	AT1G71310	cobalt ion binding protein	0.0202681	0.421858	0.94	0.793333	-0.146667
1	2689302	AT1G08500	early nodulin-like protein 18	0.00864225	0.302021	0.863333	0.963333	0.1
1	26912877	AT1G71410	ARM repeat superfamily protein	4.01838e-05	0.0295938	0	0.13	0.13
1	26922138	AT1G71440	tubulin folding cofactor E / Pfifferling (PFI)	0.0187545	0.407434	0.873333	0.963333	0.09
1	26923650	AT1G71440	tubulin folding cofactor E / Pfifferling (PFI)	0.0084274	0.297547	0.97	0.85	-0.12
1	26932417	AT1G71480	Nuclear transport factor 2 (NTF2) family protein	0.000675125	0.101087	0.94	0.676667	-0.263333
1	26940202	AT1G71528	Natural antisense transcript overlaps with AT1G71530	0.000482891	0.0899702	0.03	0.216667	0.186667
1	26940320	AT1G71528	Natural antisense transcript overlaps with AT1G71530	0.0339428	0.514312	0.95	0.84	-0.11
1	26940338	AT1G71528	Natural antisense transcript overlaps with AT1G71530	0.00149099	0.139284	0.04	0.173333	0.133333
1	26941154	AT1G71528	Natural antisense transcript overlaps with AT1G71530	0.00591603	0.25761	0.953333	0.776667	-0.176667
1	26967840	AT1G71696	carboxypeptidase D	0.0034311	0.206304	0.886667	1	0.113333
1	26972059	AT1G71697	choline kinase 1	0.00580185	0.25589	0.99	0.883333	-0.106667
1	26973081	AT1G71697	choline kinase 1	0.0164533	0.388433	0.963333	0.896667	-0.0666667
1	26976292	AT1G71710	DNAse I-like superfamily protein	0.019934	0.419118	0.84	0.936667	0.0966667
1	26985573	AT1G71720	Nucleic acid-binding proteins superfamily	0.0461479	0.574326	0.923333	0.803333	-0.12
1	26998063	AT1G71790	Subunits of heterodimeric actin filament capping protein Capz superfamily	0.0293966	0.485554	0.956667	0.863333	-0.0933333
1	27004836	AT1G71810	Protein kinase superfamily protein	0.0154979	0.379327	0.953333	0.823333	-0.13
1	27019739	AT1G71830	somatic embryogenesis receptor-like kinase 1	0.0034142	0.205837	0.19	0.0233333	-0.166667
1	27019744	AT1G71830	somatic embryogenesis receptor-like kinase 1	0.0112608	0.334689	0.763333	0.936667	0.173333
1	27019911	AT1G71830	somatic embryogenesis receptor-like kinase 1	0.0182412	0.402106	0.883333	1	0.116667
1	27028762	AT1G71860	protein tyrosine phosphatase 1	0.0261628	0.462442	0.923333	0.966667	0.0433333
1	27116857	AT1G72050	transcription factor IIIA	0.0243743	0.448384	0.903333	0.973333	0.07
1	27118973	AT1G72060	serine-type endopeptidase inhibitor	0.00878848	0.304372	0.916667	0.786667	-0.13
1	27119270	AT1G72070	Chaperone DnaJ-domain superfamily protein	0.0299451	0.489137	0.83	0.69	-0.14
1	27119413	AT1G72070	Chaperone DnaJ-domain superfamily protein	0.0229564	0.439756	0.87	0.743333	-0.126667
1	27156915	AT1G72170	MICOS complex subunit, putative (DUF543)	0.0114921	0.337096	0.926667	0.74	-0.186667
1	27168310	AT1G72190	D-isomer specific 2-hydroxyacid dehydrogenase family protein	0.0339851	0.514603	0.903333	0.983333	0.08
1	27217701	AT1G72300	Leucine-rich receptor-like protein kinase family protein	0.00376015	0.215608	0.106667	0.00666667	-0.1
1	27230947	AT1G72320	pumilio 23	0.0214723	0.431492	0.95	0.836667	-0.113333
1	27249012	AT1G72390	nuclear receptor coactivator	0.0392262	0.540976	0.98	0.906667	-0.0733333
1	27255643	AT1G72410	COP1-interacting protein-like protein	0.0437709	0.563127	0.913333	0.976667	0.0633333
1	27290633	AT1G72490	hypothetical protein	0.0223965	0.436748	0.983333	0.85	-0.133333
1	27297417	AT1G72500	inter alpha-trypsin inhibitor, heavy chain-like protein	0.044971	0.569203	0.92	0.973333	0.0533333
1	27320100	AT1G72550	tRNA synthetase beta subunit family protein	0.0127017	0.350644	0.976667	0.916667	-0.06
1	27325670	AT1G72560	ARM repeat superfamily protein	0.0130019	0.353622	0.98	0.876667	-0.103333
1	27339186	AT1G72600	hydroxyproline-rich glycoprotein family protein	0.0201448	0.421051	0.05	0.123333	0.0733333
1	27346745	AT1G72640	NAD(P)-binding Rossmann-fold superfamily protein	0.00802049	0.292548	0.843333	0.653333	-0.19
1	27349708	AT1G72650	TRF-like 6	0.0244613	0.448801	0.8	0.92	0.12
1	27351193	AT1G72650	TRF-like 6	0.0169634	0.392347	0.913333	0.983333	0.07
1	27380901	AT1G72740	Homeodomain-like/winged-helix DNA-binding family protein	0.00470494	0.235924	0.976667	0.9	-0.0766667
1	27382148	AT1G72740	Homeodomain-like/winged-helix DNA-binding family protein	0.0279061	0.475301	0.95	0.886667	-0.0633333
1	27392986	AT1G72770	HYPERSENSITIVE TO ABA1	0.0323428	0.506373	0.0566667	0.126667	0.07
1	27406587	AT1G72830	nuclear factor Y, subunit A3	0.0267731	0.46729	0.773333	0.933333	0.16
1	27415215	AT1G72850	Disease resistance protein (TIR-NBS class)	0.045889	0.573844	0.843333	0.953333	0.11
1	2743986	AT1G08630	threonine aldolase 1	0.0271291	0.469603	0.976667	0.91	-0.0666667
1	27459896	AT1G72990	beta-galactosidase 17	0.00283373	0.189618	1	0.866667	-0.133333
1	27460891	AT1G72990	beta-galactosidase 17	0.0082804	0.296087	1	0.893333	-0.106667
1	2746629	AT1G08630	threonine aldolase 1	2.38435e-09	2.67285e-05	0.32	0.00333333	-0.316667
1	27470380	AT1G73020	anoctamin-like protein	0.00313683	0.19755	0.896667	1	0.103333
1	27470603	AT1G73020	anoctamin-like protein	0.0219238	0.433832	0.993333	0.896667	-0.0966667
1	27470761	AT1G73020	anoctamin-like protein	0.00103798	0.119341	0.86	1	0.14
1	2747889	AT1G08630	threonine aldolase 1	1.25706e-07	0.00060393	0.616667	0.986667	0.37
1	27479723	AT1G73060	Low PSII Accumulation 3	0.016891	0.392044	0.876667	0.953333	0.0766667
1	27489722	AT1G73090	WD repeat protein	0.0301976	0.491077	0.776667	0.923333	0.146667
1	27513727	AT1G73170	P-loop containing nucleoside triphosphate hydrolases superfamily protein	0.00853806	0.299567	0.81	0.936667	0.126667
1	27520197	AT1G73180	Eukaryotic translation initiation factor eIF2A family protein	0.0485098	0.582631	0.91	0.97	0.06
1	27525820	AT1G73200	testis-expressed sequence 2-like protein (DUF2404)	0.00728094	0.279807	0.84	0.99	0.15
1	2758816	AT1G08660	MALE GAMETOPHYTE DEFECTIVE 2	0.0356158	0.524103	0.963333	0.833333	-0.13
1	27589361	AT1G73380	hypothetical protein	0.0127375	0.351043	0.856667	0.95	0.0933333
1	2759065	AT1G08660	MALE GAMETOPHYTE DEFECTIVE 2	0.0182062	0.402106	0.83	0.936667	0.106667
1	27591489	AT1G73390	Endosomal targeting BRO1-like domain-containing protein	0.0340316	0.515069	0.88	0.95	0.07
1	27594494	AT1G73390	Endosomal targeting BRO1-like domain-containing protein	0.047516	0.578447	0.57	0.746667	0.176667
1	27594498	AT1G73390	Endosomal targeting BRO1-like domain-containing protein	0.0279737	0.475368	0.356667	0.19	-0.166667
1	27603848	AT1G73430	sec34-like family protein	0.000955133	0.113905	0.03	0.193333	0.163333
1	27603948	AT1G73430	sec34-like family protein	0.00291441	0.190084	0.0233333	0.11	0.0866667
1	27604291	AT1G73430	sec34-like family protein	0.0139423	0.363142	0.866667	0.956667	0.09
1	27610062	AT1G73430	sec34-like family protein	0.0119639	0.342237	0.876667	0.963333	0.0866667
1	27627262	AT1G73470	hypothetical protein	0.0118414	0.341098	0.98	0.906667	-0.0733333
1	27631365	AT1G73480	alpha/beta-Hydrolases superfamily protein	0.0304889	0.492832	0.103333	0.0333333	-0.07
1	27631720	AT1G73480	alpha/beta-Hydrolases superfamily protein	0.00779261	0.288777	0.87	0.976667	0.106667
1	27705854	AT1G73680	alpha dioxygenase	0.0395288	0.542964	0.86	0.936667	0.0766667
1	2773197	AT1G08710	F-box family protein	0.00115762	0.125081	0.943333	0.68	-0.263333
1	27738282	AT1G73750	alpha/beta hydrolase family protein	0.0206403	0.424898	0.963333	0.826667	-0.136667
1	27739590	AT1G73760	RING/U-box superfamily protein	0.0315576	0.499192	0.846667	0.953333	0.106667
1	27740269	AT1G73760	RING/U-box superfamily protein	0.00354361	0.210094	0.0233333	0.106667	0.0833333
1	27745012	AT1G73790	mitotic-spindle organizing 1B-like protein (DUF3743)	0.0345549	0.517861	0.946667	0.86	-0.0866667
1	27756943	AT1G73820	Ssu72-like family protein	0.023082	0.440231	0.906667	0.986667	0.08
1	2778361	AT1G08720	Protein kinase superfamily protein	0.00111458	0.124004	0.983333	0.896667	-0.0866667
1	27801029	AT1G73950	Transmembrane Fragile-X-F-associated protein	0.0388568	0.539853	0.906667	0.683333	-0.223333
1	27802683	AT1G73950	Transmembrane Fragile-X-F-associated protein	0.0450713	0.569767	0.91	0.986667	0.0766667
1	27807226	AT1G73960	TBP-associated factor 2	0.0265992	0.465858	0.86	0.953333	0.0933333
1	27821408	AT1G73980	Phosphoribulokinase / Uridine kinase family	0.00111541	0.124004	0.98	0.866667	-0.113333
1	27839669	AT1G74030	enolase 1	0.00495207	0.239968	0.966667	0.883333	-0.0833333
1	27843102	AT1G74040	2-isopropylmalate synthase 1	0.039129	0.540621	0.806667	0.956667	0.15
1	27912459	AT1G74210	PLC-like phosphodiesterases superfamily protein	0.00328108	0.202243	0.856667	0.986667	0.13
1	27942795	AT1G74320	Protein kinase superfamily protein	0.0275565	0.473181	0.853333	0.956667	0.103333
1	27943554	AT1G74330	Protein kinase superfamily protein	0.016371	0.387444	0.98	0.853333	-0.126667
1	27946643	AT1G74330	Protein kinase superfamily protein	0.0042296	0.226991	0.863333	1	0.136667
1	27966259	AT1G74410	RING/U-box superfamily protein	0.0073065	0.279954	0.846667	0.973333	0.126667
1	28009973	AT1G74530	transmembrane protein	0.00587016	0.25663	0.983333	0.893333	-0.09
1	28010058	AT1G74530	transmembrane protein	0.00938998	0.31484	0.96	0.846667	-0.113333
1	28010570	AT1G74530	transmembrane protein	0.0486049	0.582808	0.96	0.84	-0.12
1	2803875	AT1G08750	Peptidase C13 family	0.00213613	0.167043	0.96	0.74	-0.22
1	28042051	AT1G74650	myb domain protein 31	0.00171088	0.148686	0	0.133333	0.133333
1	28080476	AT1G74740	calcium-dependent protein kinase 30	0.0455199	0.572108	0.83	0.916667	0.0866667
1	28137333	AT1G74910	ADP-glucose pyrophosphorylase family protein	0.0107897	0.330924	0.966667	0.92	-0.0466667
1	2820099	AT1G08810	myb domain protein 60	0.0272295	0.470811	0.96	0.826667	-0.133333
1	28218146	AT1G75180	Erythronate-4-phosphate dehydrogenase family protein	0.0488704	0.58334	0.223333	0.123333	-0.1
1	28227730	AT1G75210	HAD-superfamily hydrolase, subfamily IG, 5-nucleotidase	0.00353945	0.210094	0.966667	0.866667	-0.1
1	28236433	AT1G75230	DNA glycosylase superfamily protein	0.0340134	0.514908	0.983333	0.903333	-0.08
1	28256877	AT1G75295	Natural antisense transcript overlaps with AT1G75290 and AT1G75300	0.0331944	0.510596	0.92	0.75	-0.17
1	28271041	AT1G75340	Zinc finger C-x8-C-x5-C-x3-H type family protein	0.0498296	0.585579	0.96	0.816667	-0.143333
1	282766	AT1G01770	propionyl-CoA carboxylase	0.00361412	0.211012	0.986667	0.88	-0.106667
1	28306611	AT1G75420	UDP-Glycosyltransferase superfamily protein	0.00814002	0.294816	0.983333	0.883333	-0.1
1	28315009	AT1G75440	ubiquitin-conjugating enzyme 16	0.000824792	0.108699	0.176667	0.0333333	-0.143333
1	28315183	AT1G75450	cytokinin oxidase 5	8.55102e-05	0.0402741	0.396667	0.0833333	-0.313333
1	28317376	AT1G75450	cytokinin oxidase 5	0.0269806	0.468203	0.28	0.0933333	-0.186667
1	28347777	AT1G75510	Transcription initiation factor IIF, beta subunit	0.0419512	0.55337	0.91	0.966667	0.0566667
1	28372562	AT1G75560	zinc knuckle (CCHC-type) family protein	0.0194765	0.414423	0.946667	0.873333	-0.0733333
1	28373191	AT1G75560	zinc knuckle (CCHC-type) family protein	0.00236822	0.17504	0.903333	0.71	-0.193333
1	28413049	AT1G75660	5-3 exoribonuclease 3	0.0202634	0.421858	0.966667	0.91	-0.0566667
1	28415957	AT1G75670	DNA-directed RNA polymerase	0.0460896	0.574326	0.856667	0.95	0.0933333
1	28416395	AT1G75670	DNA-directed RNA polymerase	0.0383217	0.538217	0.966667	0.876667	-0.09
1	28422294	AT1G75690	DnaJ/Hsp40 cysteine-rich domain superfamily protein	0.0489663	0.58334	0.873333	0.936667	0.0633333
1	28479931	AT1G75850	VPS35 homolog B	0.0193482	0.413187	0.93	0.826667	-0.103333
1	28480236	AT1G75850	VPS35 homolog B	0.00722471	0.278234	0.94	0.83	-0.11
1	28482263	AT1G75850	VPS35 homolog B	0.0474626	0.578447	0.933333	0.836667	-0.0966667
1	28482709	AT1G75850	VPS35 homolog B	0.0100022	0.32266	0.82	0.553333	-0.266667
1	28482774	AT1G75850	VPS35 homolog B	0.00236469	0.174971	0.103333	0.326667	0.223333
1	28482891	AT1G75850	VPS35 homolog B	0.0136094	0.361427	0.963333	0.876667	-0.0866667
1	28484748	AT1G75860	DNA ligase	0.0137703	0.361935	0.973333	0.88	-0.0933333
1	28499784	AT1G75900	GDSL-like Lipase/Acylhydrolase superfamily protein	0.0117455	0.339933	0.886667	0.966667	0.08
1	2850722	AT1G08890	Major facilitator superfamily protein	0.0311363	0.496391	0.933333	0.86	-0.0733333
1	2851894	AT1G08890	Major facilitator superfamily protein	0.0152984	0.378159	0.89	0.97	0.08
1	28523765	AT1G75980	Single hybrid motif superfamily protein	0.0190091	0.409662	0.02	0.13	0.11
1	2852905	AT1G08900	Major facilitator superfamily protein	0.0206609	0.4251	0.836667	0.956667	0.12
1	28529304	AT1G76010	Alba DNA/RNA-binding protein	0.0102354	0.323829	0.02	0.0966667	0.0766667
1	2853435	AT1G08900	Major facilitator superfamily protein	0.00641938	0.264632	0.99	0.896667	-0.0933333
1	2853843	AT1G08900	Major facilitator superfamily protein	0.0281162	0.476366	0.833333	0.936667	0.103333
1	28542011	AT1G76050	Pseudouridine synthase family protein	0.0452348	0.569965	0.14	0.05	-0.09
1	28542829	AT1G76050	Pseudouridine synthase family protein	0.0158693	0.382204	0.986667	0.883333	-0.103333
1	28563003	AT1G76130	alpha-amylase-like 2	0.00232278	0.17404	0.896667	1	0.103333
1	28574037	AT1G76140	Prolyl oligopeptidase family protein	0.0225965	0.437335	0.963333	0.913333	-0.05
1	28574261	AT1G76140	Prolyl oligopeptidase family protein	0.0103103	0.323829	0.973333	0.916667	-0.0566667
1	28576023	AT1G76150	enoyl-CoA hydratase 2	0.0463317	0.575236	0.963333	0.93	-0.0333333
1	28611033	AT1G76260	DWD (DDB1-binding WD40 protein) hypersensitive to ABA 2	0.00665116	0.268039	0.99	0.876667	-0.113333
1	28612234	AT1G76260	DWD (DDB1-binding WD40 protein) hypersensitive to ABA 2	5.1826e-05	0.0295938	1	0.853333	-0.146667
1	28612602	AT1G76260	DWD (DDB1-binding WD40 protein) hypersensitive to ABA 2	0.00144122	0.137312	0.873333	0.993333	0.12
1	28632493	AT1G76320	FAR1-related sequence 4	0.0414198	0.552369	0.0933333	0.183333	0.09
1	28632587	AT1G76320	FAR1-related sequence 4	0.030692	0.494032	0.0766667	0.203333	0.126667
1	28640783	AT1G76350	Plant regulator RWP-RK family protein	0.00538608	0.247937	0	0.156667	0.156667
1	28641153	AT1G76350	Plant regulator RWP-RK family protein	0.0233205	0.441674	0.986667	0.896667	-0.09
1	28652721	AT1G76380	DNA-binding bromodomain-containing protein	0.0220669	0.435235	0.906667	0.983333	0.0766667
1	28662957	AT1G76405	outer envelope pore 21B-like protein	0.0139237	0.363142	0.976667	0.866667	-0.11
1	2870013	AT1G08920	ERD (early response to dehydration) six-like 1	0.0308494	0.495106	0.946667	0.846667	-0.1
1	2870128	AT1G08920	ERD (early response to dehydration) six-like 1	0.034364	0.516768	0.803333	0.91	0.106667
1	28712733	AT1G76510	ARID/BRIGHT DNA-binding domain-containing protein	0.0128393	0.351963	0.853333	0.626667	-0.226667
1	28712756	AT1G76510	ARID/BRIGHT DNA-binding domain-containing protein	0.0231846	0.441005	0.123333	0.31	0.186667
1	28721597	AT1G76540	cyclin-dependent kinase B2	0.0259392	0.461065	0.906667	0.966667	0.06
1	28729275	AT1G76570	Chlorophyll A-B binding family protein	0.039718	0.543859	0.976667	0.873333	-0.103333
1	28729525	AT1G76570	Chlorophyll A-B binding family protein	0.00604861	0.259053	0.79	0.533333	-0.256667
1	28729693	AT1G76570	Chlorophyll A-B binding family protein	0.013127	0.355014	0.566667	0.343333	-0.223333
1	28735166	AT1G76580	Squamosa promoter-binding protein-like (SBP domain) transcription factor family protein	0.0445542	0.566745	0.506667	0.266667	-0.24
1	28736932	AT1G76580	Squamosa promoter-binding protein-like (SBP domain) transcription factor family protein	0.0230012	0.439756	1	0.896667	-0.103333
1	28737148	AT1G76580	Squamosa promoter-binding protein-like (SBP domain) transcription factor family protein	0.0338742	0.514165	0.976667	0.88	-0.0966667
1	28738043	AT1G76580	Squamosa promoter-binding protein-like (SBP domain) transcription factor family protein	0.0247128	0.450606	0.983333	0.883333	-0.1
1	28761822	AT1G76630	Tetratricopeptide repeat (TPR)-like superfamily protein	0.00707041	0.275206	0.846667	0.983333	0.136667
1	28762642	AT1G76630	Tetratricopeptide repeat (TPR)-like superfamily protein	0.00741671	0.282314	0.966667	0.83	-0.136667
1	28769326	AT1G76660	hydroxyproline-rich glycoprotein family protein	0.00458774	0.234411	0.973333	0.88	-0.0933333
1	28779371	AT1G76690	12-oxophytodienoate reductase 2	0.000327676	0.0744577	0.726667	0.956667	0.23
1	28791345	AT1G76710	SET domain group 26	0.0409014	0.549657	0.97	0.89	-0.08
1	28791710	AT1G76710	SET domain group 26	0.0459566	0.573969	0.98	0.91	-0.07
1	28812762	AT1G76760	thioredoxin Y1	0.0171886	0.393249	0.973333	0.856667	-0.116667
1	28908010	AT1G76950	Regulator of chromosome condensation (RCC1) family with FYVE zinc finger domain-containing protein	0.033951	0.514312	0.956667	0.88	-0.0766667
1	28910276	AT1G76950	Regulator of chromosome condensation (RCC1) family with FYVE zinc finger domain-containing protein	0.000659548	0.100365	0.823333	0.993333	0.17
1	28945347	AT1G77020	DNAJ heat shock N-terminal domain-containing protein	0.000522487	0.0924598	1	0.876667	-0.123333
1	28958490	AT1G77080	K-box region and MADS-box transcription factor family protein	0.0178244	0.399425	0.0866667	0.0166667	-0.07
1	28960745	AT1G77090	thylakoid lumenal protein (Mog1/PsbP/DUF1795-like photosystem II reaction center PsbP family protein)	0.0389501	0.539853	0.963333	0.876667	-0.0866667
1	28986428	AT1G77140	vacuolar protein sorting 45	0.00287625	0.190065	0.863333	0.973333	0.11
1	29010258	AT1G77210	sugar transporter 14	0.00798715	0.292124	0.976667	0.796667	-0.18
1	29041592	AT1G77300	histone-lysine N-methyltransferase	0.0369588	0.529816	0.903333	0.98	0.0766667
1	29055732	AT1G77310	wound-responsive family protein	0.00342982	0.206304	0.816667	1	0.183333
1	29113095	AT1G77470	replication factor C subunit 3	0.000731996	0.104531	0.87	0.99	0.12
1	29118713	AT1G77490	thylakoidal ascorbate peroxidase	0.0404591	0.547706	0.12	0.0533333	-0.0666667
1	29154541	AT1G77600	ARM repeat superfamily protein	0.000690122	0.101401	1	0.843333	-0.156667
1	29157529	AT1G77600	ARM repeat superfamily protein	0.0336701	0.513554	0.953333	0.793333	-0.16
1	29186231	AT1G77660	Histone H3 K4-specific methyltransferase SET7/9 family protein	0.0177416	0.398624	0.87	0.976667	0.106667
1	29195166	AT1G77680	Ribonuclease II/R family protein	0.0488953	0.58334	0.96	0.853333	-0.106667
1	29195220	AT1G77680	Ribonuclease II/R family protein	0.022491	0.436748	0.893333	0.966667	0.0733333
1	29246390	AT1G77770	forkhead box protein, putative (DUF1644)	0.0406391	0.548833	0.31	0.513333	0.203333
1	2925248	AT1G09060	JmjC domain protein JMJ24	0.00605074	0.259053	0.84	0.973333	0.133333
1	2925264	AT1G09060	JmjC domain protein JMJ24	4.68879e-05	0.0295938	0.156667	0	-0.156667
1	29255727	AT1G77800	PHD finger family protein	0.0167109	0.390541	0.173333	0.0666667	-0.106667
1	29261974	AT1G77810	Galactosyltransferase family protein	0.0357137	0.524248	0.96	0.873333	-0.0866667
1	29262906	AT1G77810	Galactosyltransferase family protein	0.0025599	0.181118	0.843333	0.98	0.136667
1	29292944	AT1G77890	DNA-directed RNA polymerase II protein	0.0162357	0.385898	0.946667	0.836667	-0.11
1	29293803	AT1G77890	DNA-directed RNA polymerase II protein	0.0113107	0.335355	0.84	0.98	0.14
1	29294048	AT1G77890	DNA-directed RNA polymerase II protein	0.0066152	0.267822	0.726667	0.92	0.193333
1	29302163	AT1G77930	Chaperone DnaJ-domain superfamily protein	0.022016	0.434917	0.93	0.783333	-0.146667
1	29302248	AT1G77930	Chaperone DnaJ-domain superfamily protein	0.0420957	0.554046	0.86	0.72	-0.14
1	29330997	AT1G78000	sulfate transporter 1	0.0446623	0.567539	0.93	0.78	-0.15
1	29331572	AT1G78000	sulfate transporter 1	0.0255627	0.458371	0.94	0.64	-0.3
1	29357669	AT1G78070	Transducin/WD40 repeat-like superfamily protein	0.032531	0.507928	0.973333	0.92	-0.0533333
1	29394191	AT1G78120	Tetratricopeptide repeat (TPR)-like superfamily protein	0.0150519	0.37619	0.823333	0.95	0.126667
1	29395167	AT1G78120	Tetratricopeptide repeat (TPR)-like superfamily protein	0.00497477	0.240263	0.97	0.88	-0.09
1	29401384	AT1G78130	Major facilitator superfamily protein	0.00186941	0.156194	0.853333	0.976667	0.123333
1	29402788	AT1G78140	S-adenosyl-L-methionine-dependent methyltransferases superfamily protein	0.0398174	0.544333	0.87	0.94	0.07
1	29423655	AT1G78210	alpha/beta-Hydrolases superfamily protein	0.00123915	0.127931	0.983333	0.89	-0.0933333
1	2943226	AT1G09140	SERINE-ARGININE PROTEIN 30	4.67201e-06	0.00849296	0.5	0.203333	-0.296667
1	29434292	AT1G78240	S-adenosyl-L-methionine-dependent methyltransferases superfamily protein	0.0234611	0.442883	0.82	0.923333	0.103333
1	2943564	AT1G09140	SERINE-ARGININE PROTEIN 30	1.89836e-06	0.00435165	0.293333	0.623333	0.33
1	29448626	AT1G78260	RNA-binding (RRM/RBD/RNP motifs) family protein	0.00416315	0.225539	0.973333	0.883333	-0.09
1	29457747	AT1G78290	Protein kinase superfamily protein	0.00317771	0.198821	0.873333	0.976667	0.103333
1	29525701	AT1G78476	hypothetical protein	0.00362755	0.211246	0.606667	0.886667	0.28
1	29528639	AT1G78490	cytochrome P450, family 708, subfamily A, polypeptide 3	0.0266683	0.466384	0.906667	0.98	0.0733333
1	29529879	AT1G78490	cytochrome P450, family 708, subfamily A, polypeptide 3	0.0313686	0.497959	0.97	0.893333	-0.0766667
1	2954507	AT1G09160	Protein phosphatase 2C family protein	0.0225218	0.436924	0.916667	0.973333	0.0566667
1	29547382	AT1G78560	Sodium Bile acid symporter family	0.041692	0.552484	0.913333	0.973333	0.06
1	29570268	AT1G78610	mechanosensitive channel of small conductance-like 6	0.0117487	0.339933	0.893333	0.966667	0.0733333
1	29574456	AT1G78620	integral membrane protein (Protein of unknown function DUF92, transmembrane)	0.00967266	0.318551	0.963333	0.876667	-0.0866667
1	29598478	AT1G78690	Phospholipid/glycerol acyltransferase family protein	0.00627853	0.263616	0	0.116667	0.116667
1	29623760	AT1G78790	centromere protein X	0.00662383	0.267822	0.96	0.813333	-0.146667
1	29623928	AT1G78790	centromere protein X	0.0253381	0.456412	0.816667	0.64	-0.176667
1	29698230	AT1G78960	lupeol synthase 2	0.0347713	0.51884	0.87	0.97	0.1
1	29700638	AT1G78960	lupeol synthase 2	0.000856339	0.11004	1	0.873333	-0.126667
1	29707227	AT1G78970	lupeol synthase 1	0.0379599	0.535482	0.943333	0.866667	-0.0766667
1	29731751	AT1G79030	Chaperone DnaJ-domain superfamily protein	0.0204303	0.423247	0.926667	0.82	-0.106667
1	29737508	AT1G79050	recA DNA recombination family protein	0.0358978	0.525345	0.836667	0.93	0.0933333
1	29738401	AT1G79050	recA DNA recombination family protein	0.0156967	0.380814	0.906667	0.986667	0.08
1	29776164	AT1G79150	binding protein	0.0214027	0.43126	0.953333	0.853333	-0.1
1	29791465	AT1G79190	ARM repeat superfamily protein	0.0121368	0.344064	0.883333	0.99	0.106667
1	29803111	AT1G79230	mercaptopyruvate sulfurtransferase 1	0.0298235	0.48806	0.916667	0.96	0.0433333
1	29807914	NA		0.0248265	0.451494	0.0333333	0.103333	0.07
1	29808009	NA		0.0424984	0.556334	0.0433333	0.116667	0.0733333
1	29815873	AT1G79270	evolutionarily conserved C-terminal region 8	0.0194577	0.414417	0.23	0.39	0.16
1	29816606	AT1G79270	evolutionarily conserved C-terminal region 8	0.00675324	0.269135	0.946667	0.873333	-0.0733333
1	29821815	AT1G79280	nuclear pore anchor	0.0157993	0.381818	0.956667	0.846667	-0.11
1	29826888	AT1G79280	nuclear pore anchor	0.00128963	0.130633	0.983333	0.87	-0.113333
1	29847319	AT1G79350	RING/FYVE/PHD zinc finger superfamily protein	0.00116732	0.125517	0.976667	0.856667	-0.12
1	29873626	AT1G79420	C-type mannose receptor (DUF620)	0.0353388	0.523005	0.87	0.966667	0.0966667
1	29908760	AT1G79500	Aldolase-type TIM barrel family protein	5.93537e-05	0.032683	0.95	0.73	-0.22
1	29908837	AT1G79500	Aldolase-type TIM barrel family protein	0.000398538	0.0822259	0.89	0.63	-0.26
1	29913288	AT1G79520	Cation efflux family protein	0.00753391	0.285279	0.963333	0.72	-0.243333
1	29917619	AT1G79530	glyceraldehyde-3-phosphate dehydrogenase of plastid 1	0.0414923	0.552484	0.956667	0.916667	-0.04
1	29929480	AT1G79560	FTSH protease 12	0.0411903	0.551006	0.97	0.91	-0.06
1	29930101	AT1G79560	FTSH protease 12	0.0146524	0.371755	0.82	0.943333	0.123333
1	29953674	AT1G79610	Na+/H+ antiporter 6	0.0477817	0.579105	0.9	0.973333	0.0733333
1	29955658	AT1G79610	Na+/H+ antiporter 6	0.0138183	0.362359	0.97	0.84	-0.13
1	29960601	AT1G79620	Leucine-rich repeat protein kinase family protein	0.00678458	0.270018	0.983333	0.803333	-0.18
1	29963728	AT1G79630	Protein phosphatase 2C family protein	0.0387781	0.539803	0.886667	0.96	0.0733333
1	29964621	AT1G79630	Protein phosphatase 2C family protein	0.0288299	0.480224	0.206667	0.04	-0.166667
1	29991833	AT1G79700	Integrase-type DNA-binding superfamily protein	0.023281	0.441674	0.01	0.113333	0.103333
1	29996279	AT1G79710	Major facilitator superfamily protein	0.00264739	0.182816	0.666667	0.93	0.263333
1	29996311	AT1G79710	Major facilitator superfamily protein	0.00465045	0.235712	0.143333	0.0166667	-0.126667
1	30001445	AT1G79730	hydroxyproline-rich glycoprotein family protein	0.0123398	0.346163	0.92	0.97	0.05
1	30017905	AT1G79790	Haloacid dehalogenase-like hydrolase (HAD) superfamily protein	0.0353839	0.52306	0.87	0.763333	-0.106667
1	30020219	AT1G79810	Pex2/Pex12 N-terminal domain-containing protein / zinc finger (C3HC4-type RING finger) family protein	0.00194158	0.15959	0.896667	0.99	0.0933333
1	30028196	AT1G79830	golgin Putative 5	0.023632	0.443537	0.873333	0.943333	0.07
1	3002827	AT1G09290	hypothetical protein	0.0362748	0.526795	0.803333	0.956667	0.153333
1	3004514	AT1G09300	Metallopeptidase M24 family protein	0.00132965	0.133083	0.896667	0.986667	0.09
1	30046455	AT1G79880	RNA recognition motif (RRM)-containing protein	0.000261073	0.0657669	1	0.85	-0.15
1	30047677	AT1G79880	RNA recognition motif (RRM)-containing protein	0.000408425	0.0829229	0.81	0.99	0.18
1	30047820	AT1G79880	RNA recognition motif (RRM)-containing protein	0.0414698	0.552484	0.876667	0.966667	0.09
1	30064254	AT1G79930	heat shock protein 91	0.0221589	0.435939	0.88	0.96	0.08
1	3006998	AT1G09300	Metallopeptidase M24 family protein	0.000388968	0.0814256	0.903333	0.993333	0.09
1	300751	AT1G01830	ARM repeat superfamily protein	0.00392763	0.219779	0.986667	0.87	-0.116667
1	30084348	AT1G79990	coatomer subunit beta-2	0.00101187	0.117545	0.883333	0.966667	0.0833333
1	30111921	AT1G80050	adenine phosphoribosyl transferase 2	0.0111919	0.33418	0.903333	0.66	-0.243333
1	30149665	AT1G80150	Tetratricopeptide repeat (TPR)-like superfamily protein	0.00137994	0.134912	0.17	0	-0.17
1	30149760	AT1G80150	Tetratricopeptide repeat (TPR)-like superfamily protein	0.000176428	0.0540392	0.18	0	-0.18
1	30154822	AT1G80170	Pectin lyase-like superfamily protein	0.0371531	0.531798	0.833333	0.966667	0.133333
1	30155473	AT1G80170	Pectin lyase-like superfamily protein	0.0427926	0.558013	0.903333	0.983333	0.08
1	30178216	AT1G80260	Spc97 / Spc98 family of spindle pole body (SBP) component	0.0404087	0.547299	0.0966667	0.02	-0.0766667
1	30178766	AT1G80260	Spc97 / Spc98 family of spindle pole body (SBP) component	0.00657562	0.26745	0.933333	0.79	-0.143333
1	30179988	AT1G80260	Spc97 / Spc98 family of spindle pole body (SBP) component	0.00205938	0.163342	0.903333	0.993333	0.09
1	30180262	AT1G80260	Spc97 / Spc98 family of spindle pole body (SBP) component	0.0489341	0.58334	0.963333	0.89	-0.0733333
1	30197671	AT1G80325	Natural antisense transcript overlaps with AT1G80320	0.0228504	0.439244	0.353333	0.596667	0.243333
1	30235938	AT1G80420	BRCT domain-containing DNA repair protein	0.0255776	0.458393	0.08	0.0233333	-0.0566667
1	30288378	AT1G80560	isopropylmalate dehydrogenase 2	0.0317777	0.500613	0.81	0.9	0.09
1	30288753	AT1G80560	isopropylmalate dehydrogenase 2	0.0405877	0.548619	0.876667	0.936667	0.06
1	30312968	AT1G80640	Protein kinase superfamily protein	0.00545231	0.249339	0.98	0.916667	-0.0633333
1	30320955	AT1G80670	Transducin/WD40 repeat-like superfamily protein	0.0327251	0.509125	0.866667	0.96	0.0933333
1	30336768	AT1G80720	Mitochondrial glycoprotein family protein	0.00117754	0.125517	0.77	0.976667	0.206667
1	30355569	AT1G80770	P-loop containing nucleoside triphosphate hydrolases superfamily protein	0.028687	0.47916	0.933333	0.83	-0.103333
1	30357612	AT1G80770	P-loop containing nucleoside triphosphate hydrolases superfamily protein	0.0435661	0.562404	0.956667	0.85	-0.106667
1	30358295	AT1G80780	Polynucleotidyl transferase, ribonuclease H-like superfamily protein	0.0373103	0.532711	0.54	0.68	0.14
1	30358378	AT1G80780	Polynucleotidyl transferase, ribonuclease H-like superfamily protein	0.00278805	0.187864	0.46	0.653333	0.193333
1	30364202	NA		0.0150736	0.376289	0.793333	0.93	0.136667
1	30383920	AT1G80840	WRKY DNA-binding protein 40	9.78453e-07	0.00329054	0.94	0.576667	-0.363333
1	30384330	AT1G80840	WRKY DNA-binding protein 40	0.00729563	0.279923	0.863333	0.69	-0.173333
1	30384672	AT1G80840	WRKY DNA-binding protein 40	0.000191774	0.0558385	0.903333	0.633333	-0.27
1	30384767	AT1G80840	WRKY DNA-binding protein 40	5.15186e-05	0.0295938	0.93	0.666667	-0.263333
1	30384884	AT1G80840	WRKY DNA-binding protein 40	1.80316e-05	0.0181016	0.9	0.576667	-0.323333
1	30384993	AT1G80840	WRKY DNA-binding protein 40	2.47465e-05	0.0216207	0.92	0.61	-0.31
1	30401118	AT1G80910	vacuolar fusion CCZ1-like protein (DUF1712)	0.0137637	0.361902	0.766667	0.916667	0.15
1	30403340	AT1G80910	vacuolar fusion CCZ1-like protein (DUF1712)	0.0205711	0.424162	0.93	0.676667	-0.253333
1	3040564	AT1G09420	glucose-6-phosphate dehydrogenase 4	0.024112	0.446647	0.906667	0.963333	0.0566667
1	30406354	AT1G80930	MIF4G domain-containing protein / MA3 domain-containing protein	0.0407147	0.548893	0.926667	0.966667	0.04
1	3040840	AT1G09420	glucose-6-phosphate dehydrogenase 4	0.0229618	0.439756	0.973333	0.813333	-0.16
1	30411680	AT1G80940	Snf1 kinase interactor-like protein	0.0269748	0.468203	0.706667	0.836667	0.13
1	30417852	AT1G80960	F-box and Leucine Rich Repeat domains containing protein	0.00484329	0.238309	0.85	1	0.15
1	3076748	AT1G09530	phytochrome interacting factor 3	0.0355483	0.524103	0.703333	0.52	-0.183333
1	3076808	AT1G09530	phytochrome interacting factor 3	0.0240289	0.446503	0.203333	0.38	0.176667
1	3102348	AT1G09575	calcium uniporter-like protein (DUF607)	0.000244034	0.0624095	0.666667	0.953333	0.286667
1	3102451	AT1G09575	calcium uniporter-like protein (DUF607)	0.0443119	0.565008	0.676667	0.873333	0.196667
1	3128187	AT1G09660	RNA-binding KH domain-containing protein	0.0136489	0.361427	0.846667	0.933333	0.0866667
1	313418	AT1G01910	P-loop containing nucleoside triphosphate hydrolases superfamily protein	0.046433	0.575448	0.0766667	0.21	0.133333
1	313879	AT1G01910	P-loop containing nucleoside triphosphate hydrolases superfamily protein	0.0135117	0.360633	0.923333	0.973333	0.05
1	3141198	AT1G09710	Homeodomain-like superfamily protein	0.03455	0.517861	0.863333	0.973333	0.11
1	3149504	AT1G09730	Cysteine proteinases superfamily protein	0.0254905	0.458141	0.77	0.916667	0.146667
1	3152673	AT1G09730	Cysteine proteinases superfamily protein	0.0332101	0.510596	0.993333	0.88	-0.113333
1	317007	AT1G01920	SET domain-containing protein	0.0186553	0.406348	0.983333	0.893333	-0.09
1	3176055	AT1G09795	ATP phosphoribosyl transferase 2	0.00501418	0.240899	0.913333	0.976667	0.0633333
1	317759	AT1G01920	SET domain-containing protein	0.0465293	0.575816	0.17	0.0566667	-0.113333
1	3199013	AT1G09840	shaggy-like protein kinase 41	0.0140822	0.364157	0.97	0.9	-0.07
1	3199694	AT1G09840	shaggy-like protein kinase 41	0.0127239	0.351031	0.173333	0.07	-0.103333
1	3206277	AT1G09870	histidine acid phosphatase family protein	0.00513544	0.243075	0.916667	0.976667	0.06
1	3220789	AT1G09910	Rhamnogalacturonate lyase family protein	0.0140249	0.364063	0.873333	0.96	0.0866667
1	323678	AT1G01940	Cyclophilin-like peptidyl-prolyl cis-trans isomerase family protein	0.00108124	0.122047	0.903333	0.99	0.0866667
1	3246559	AT1G09960	sucrose transporter 4	0.0104973	0.326108	0.936667	0.796667	-0.14
1	3263350	AT1G09995	DNA repair DEAD helicase RAD3/XP-D subfamily protein	0.0212649	0.430196	1	0.893333	-0.106667
1	327386	AT1G01950	armadillo repeat kinesin 2	0.0321136	0.503772	0.936667	0.796667	-0.14
1	328187	AT1G01950	armadillo repeat kinesin 2	0.038957	0.539853	0.913333	0.973333	0.06
1	3286722	AT1G10060	branched-chain amino acid transaminase 1	0.0159549	0.382987	0.946667	0.776667	-0.17
1	3290505	AT1G10090	Early-responsive to dehydration stress protein (ERD4)	0.00658533	0.26745	0.01	0.103333	0.0933333
1	3290587	AT1G10090	Early-responsive to dehydration stress protein (ERD4)	0.00012692	0.0474842	0.02	0.163333	0.143333
1	3290886	AT1G10090	Early-responsive to dehydration stress protein (ERD4)	1.14838e-05	0.0141633	0.916667	0.596667	-0.32
1	3290975	AT1G10090	Early-responsive to dehydration stress protein (ERD4)	4.15666e-11	6.98943e-07	0.983333	0.63	-0.353333
1	329118	AT1G01950	armadillo repeat kinesin 2	1.0993e-05	0.0139507	1	0.876667	-0.123333
1	3304425	AT1G10120	basic helix-loop-helix (bHLH) DNA-binding superfamily protein	0.00170947	0.148686	0.906667	0.99	0.0833333
1	3314797	AT1G10130	endoplasmic reticulum-type calcium-transporting ATPase 3	0.0318235	0.500952	0.97	0.923333	-0.0466667
1	3321133	AT1G10130	endoplasmic reticulum-type calcium-transporting ATPase 3	0.0331986	0.510596	0.876667	0.953333	0.0766667
1	3359301	AT1G10240	FAR1-related sequence 11	0.0368597	0.529816	0.936667	0.756667	-0.18
1	3359773	AT1G10240	FAR1-related sequence 11	0.0173167	0.39509	0.11	0	-0.11
1	3383351	AT1G10310	NAD(P)-binding Rossmann-fold superfamily protein	0.0215634	0.431781	0.896667	0.976667	0.08
1	3387877	AT1G10320	Zinc finger C-x8-C-x5-C-x3-H type family protein	0.0221385	0.435939	0.0966667	0.00666667	-0.09
1	3387882	AT1G10320	Zinc finger C-x8-C-x5-C-x3-H type family protein	0.0281196	0.476366	0.903333	0.99	0.0866667
1	3402048	AT1G10380	Putative membrane lipoprotein	0.0486754	0.582857	0.953333	0.733333	-0.22
1	3438069	AT1G10450	paired amphipathic helix Sin3-like protein	0.0230628	0.440206	0.93	0.81	-0.12
1	3455356	AT1G10490	GNAT acetyltransferase (DUF699)	0.0274205	0.471933	0.926667	0.78	-0.146667
1	3456800	AT1G10490	GNAT acetyltransferase (DUF699)	0.00457059	0.234347	0.983333	0.873333	-0.11
1	3457788	AT1G10490	GNAT acetyltransferase (DUF699)	0.0302782	0.491792	0.966667	0.806667	-0.16
1	3488328	AT1G10570	Cysteine proteinases superfamily protein	0.0440214	0.563977	0.256667	0.116667	-0.14
1	348879	AT1G02010	secretory 1A	4.81483e-05	0.0295938	1	0.79	-0.21
1	3489376	AT1G10570	Cysteine proteinases superfamily protein	0.0243275	0.447924	0.983333	0.9	-0.0833333
1	3504425	AT1G10600	associated molecule with the SH3 domain of STAM 2	0.000360051	0.0791407	0.99	0.843333	-0.146667
1	3504488	AT1G10600	associated molecule with the SH3 domain of STAM 2	0.00181948	0.154323	0.97	0.803333	-0.166667
1	351911	AT1G02010	secretory 1A	0.00222594	0.169555	0.993333	0.873333	-0.12
1	352125	AT1G02010	secretory 1A	0.0125894	0.349789	0.786667	0.92	0.133333
1	3585522	AT1G10760	Pyruvate phosphate dikinase, PEP/pyruvate binding domain-containing protein	0.0199804	0.419445	0.973333	0.91	-0.0633333
1	3587701	AT1G10760	Pyruvate phosphate dikinase, PEP/pyruvate binding domain-containing protein	0.0204941	0.423743	0.893333	0.96	0.0666667
1	3601231	AT1G10820	hypothetical protein (DUF3755)	0.0222503	0.436224	0.13	0.0366667	-0.0933333
1	3601971	AT1G10820	hypothetical protein (DUF3755)	0.0121519	0.344143	0.0666667	0.203333	0.136667
1	3628229	AT1G10890	arginine/glutamate-rich 1 protein	0.0305298	0.492832	0.343333	0.19	-0.153333
1	3629097	AT1G10890	arginine/glutamate-rich 1 protein	0.03578	0.524649	0.573333	0.346667	-0.226667
1	3640631	AT1G10910	Pentatricopeptide repeat (PPR) superfamily protein	0.0340547	0.515186	0.906667	0.973333	0.0666667
1	3641240	AT1G10910	Pentatricopeptide repeat (PPR) superfamily protein	0.0188851	0.408605	0.75	0.546667	-0.203333
1	3641250	AT1G10910	Pentatricopeptide repeat (PPR) superfamily protein	0.00761444	0.286596	0.223333	0.423333	0.2
1	3648463	AT1G10930	DNA helicase (RECQl4A)	0.0107808	0.330924	0.853333	1	0.146667
1	3648541	AT1G10930	DNA helicase (RECQl4A)	0.000510741	0.0917853	0.76	1	0.24
1	3663554	AT1G10950	transmembrane nine 1	0.0390128	0.539853	0.923333	0.96	0.0366667
1	3666555	AT1G10970	zinc transporter	0.0169037	0.392049	0.976667	0.883333	-0.0933333
1	3689453	AT1G11060	WAPL (Wings apart-like protein regulation of heterochromatin) protein	0.0204221	0.423247	0.983333	0.913333	-0.07
1	37203	AT1G01060	Homeodomain-like superfamily protein	1.21193e-06	0.00354411	0.976667	0.8	-0.176667
1	3747216	AT1G11180	Secretory carrier membrane protein (SCAMP) family protein	0.00666363	0.268202	0.9	0.973333	0.0733333
1	376474	AT1G02080	transcription regulator	0.0493841	0.584942	0.966667	0.92	-0.0466667
1	3789339	AT1G11280	S-locus lectin protein kinase family protein	0.0076845	0.287463	0.983333	0.893333	-0.09
1	3796958	AT1G11300	G-type lectin S-receptor-like Serine/Threonine-kinase	0.0295274	0.485816	0.976667	0.773333	-0.203333
1	3842570	AT1G11410	S-locus lectin protein kinase family protein	0.0307176	0.494156	0.98	0.913333	-0.0666667
1	3843390	AT1G11410	S-locus lectin protein kinase family protein	0.0273293	0.471324	0.936667	0.816667	-0.12
1	391025	AT1G02100	Leucine carboxyl methyltransferase	0.0106793	0.32924	0.106667	0.233333	0.126667
1	3914779	AT1G11650	RNA-binding (RRM/RBD/RNP motifs) family protein	0.0267275	0.466959	0.01	0.123333	0.113333
1	3916145	AT1G11650	RNA-binding (RRM/RBD/RNP motifs) family protein	0.0225804	0.437305	0.05	0.11	0.06
1	3916232	AT1G11650	RNA-binding (RRM/RBD/RNP motifs) family protein	0.0432716	0.561428	0.0433333	0.0933333	0.05
1	3921036	AT1G11660	heat shock protein 70 (Hsp 70) family protein	0.020445	0.423247	0.0466667	0.15	0.103333
1	3921104	AT1G11660	heat shock protein 70 (Hsp 70) family protein	0.0171809	0.393249	0.0333333	0.123333	0.09
1	3952408	AT1G11720	starch synthase 3	0.00291941	0.190084	1	0.88	-0.12
1	3954995	AT1G11720	starch synthase 3	0.0100335	0.322897	0.986667	0.9	-0.0866667
1	3955596	AT1G11720	starch synthase 3	0.00372567	0.214545	0.99	0.883333	-0.106667
1	3956408	AT1G11720	starch synthase 3	0.0135741	0.361427	0.85	0.963333	0.113333
1	3956710	AT1G11720	starch synthase 3	0.0417653	0.552608	0.956667	0.826667	-0.13
1	3977753	AT1G11780	oxidoreductase, 2OG-Fe(II) oxygenase family protein	0.000500217	0.0909313	0.846667	1	0.153333
1	3978842	AT1G11780	oxidoreductase, 2OG-Fe(II) oxygenase family protein	0.00699517	0.273327	0.85	0.983333	0.133333
1	3983824	AT1G11790	arogenate dehydratase 1	0.0308871	0.495106	0.896667	0.98	0.0833333
1	3984418	AT1G11790	arogenate dehydratase 1	0.016933	0.392188	0.95	0.846667	-0.103333
1	3991276	AT1G11820	O-Glycosyl hydrolases family 17 protein	0.0114133	0.336037	0.91	0.966667	0.0566667
1	4040499	AT1G11960	ERD (early-responsive to dehydration stress) family protein	0.0267359	0.466959	0.88	0.973333	0.0933333
1	404842	AT1G02145	homolog of asparagine-linked glycosylation 12	0.000158257	0.0516716	0.963333	0.796667	-0.166667
1	404911	AT1G02145	homolog of asparagine-linked glycosylation 12	0.00127177	0.129408	0.946667	0.806667	-0.14
1	4158118	AT1G12244	Polynucleotidyl transferase, ribonuclease H-like superfamily protein	0.000693348	0.101499	1	0.843333	-0.156667
1	4158291	AT1G12244	Polynucleotidyl transferase, ribonuclease H-like superfamily protein	0.00258658	0.18203	0.96	0.64	-0.32
1	4159853	AT1G12250	Pentapeptide repeat-containing protein	0.0161319	0.384491	0.856667	0.67	-0.186667
1	4198561	AT1G12350	4-phospho-panto-thenoylcysteine synthetase	0.0220723	0.435235	0.836667	0.986667	0.15
1	4198999	AT1G12350	4-phospho-panto-thenoylcysteine synthetase	0.000714301	0.103098	0.816667	0.98	0.163333
1	4199083	AT1G12350	4-phospho-panto-thenoylcysteine synthetase	0.0091366	0.310367	0.903333	0.993333	0.09
1	4199685	AT1G12350	4-phospho-panto-thenoylcysteine synthetase	0.0479086	0.579594	0.813333	0.94	0.126667
1	4199783	AT1G12350	4-phospho-panto-thenoylcysteine synthetase	0.0229725	0.439756	0.84	0.963333	0.123333
1	4200106	AT1G12350	4-phospho-panto-thenoylcysteine synthetase	0.0373535	0.532965	0.803333	0.563333	-0.24
1	4200190	AT1G12350	4-phospho-panto-thenoylcysteine synthetase	0.026961	0.468203	0.746667	0.516667	-0.23
1	4235141	AT1G12430	armadillo repeat kinesin 3	0.000325491	0.0742738	0.963333	0.773333	-0.19
1	4235571	AT1G12430	armadillo repeat kinesin 3	0.000915491	0.112486	0.806667	1	0.193333
1	4242359	AT1G12440	A20/AN1-like zinc finger family protein	0.0115363	0.337497	0.576667	0.736667	0.16
1	4306148	AT1G12650	rRNA biogenesis RRP36-like protein	0.0489591	0.58334	0.103333	0.0166667	-0.0866667
1	4327991	AT1G12710	phloem protein 2-A12	0.0369543	0.529816	0.916667	0.98	0.0633333
1	4345407	AT1G12750	RHOMBOID-like protein 6	9.0193e-05	0.0415506	0.0533333	0.263333	0.21
1	4345459	AT1G12750	RHOMBOID-like protein 6	0.0330591	0.510596	0.783333	0.566667	-0.216667
1	4367791	AT1G12810	proline-rich family protein	0.0229007	0.439478	0.91	0.963333	0.0533333
1	442803	AT1G02260	Divalent ion symporter	0.0016254	0.146547	0.00666667	0.153333	0.146667
1	4444474	AT1G13030	sphere organelles protein-like protein	0.000299559	0.0711955	1	0.88	-0.12
1	4470956	AT1G13120	nucleoporin GLE1-like protein	0.000849916	0.11004	0.97	0.71	-0.26
1	4471038	AT1G13120	nucleoporin GLE1-like protein	1.17189e-06	0.00354411	1	0.693333	-0.306667
1	4473006	AT1G13120	nucleoporin GLE1-like protein	0.00482973	0.238309	0.00666667	0.11	0.103333
1	4485789	AT1G13160	ARM repeat superfamily protein	0.0463805	0.575448	0.886667	0.973333	0.0866667
1	4517382	AT1G13220	nuclear matrix constituent protein-like protein	0.00139692	0.135827	0.436667	0.813333	0.376667
1	452582	AT1G02290	hypothetical protein	0.012313	0.346163	0.896667	1	0.103333
1	453647	AT1G02300	Cysteine proteinases superfamily protein	0.00014993	0.0509306	0.833333	1	0.166667
1	4546741	AT1G13270	methionine aminopeptidase 1B	0.00062368	0.0994046	0.87	0.973333	0.103333
1	454840	AT1G02300	Cysteine proteinases superfamily protein	0.0495504	0.584942	0.87	0.94	0.07
1	455040	AT1G02300	Cysteine proteinases superfamily protein	0.0411037	0.551006	0.863333	0.613333	-0.25
1	456646	AT1G02305	Cysteine proteinases superfamily protein	0.000586458	0.0975015	0.0233333	0.286667	0.263333
1	4613285	AT1G13450	Homeodomain-like superfamily protein	0.0360422	0.52608	0.87	0.946667	0.0766667
1	4639315	AT1G13560	aminoalcoholphosphotransferase 1	0.0408383	0.549028	0.92	0.966667	0.0466667
1	4644241	AT1G13570	F-box/RNI-like superfamily protein	0.00126417	0.129408	0.91	0.983333	0.0733333
1	467552	AT1G02340	basic helix-loop-helix (bHLH) DNA-binding superfamily protein	0.00613557	0.261189	0.976667	0.916667	-0.06
1	4711891	AT1G13730	Nuclear transport factor 2 (NTF2) family protein with RNA binding (RRM-RBD-RNP motifs) domain-containing protein	0.0450281	0.569497	0.916667	0.976667	0.06
1	4716320	AT1G13750	Purple acid phosphatases superfamily protein	0.0330555	0.510596	0.97	0.856667	-0.113333
1	4723190	AT1G13770	root UVB sensitive protein (Protein of unknown function, DUF647)	0.00967424	0.318551	0.98	0.873333	-0.106667
1	4744260	AT1G13860	QUASIMODO2 LIKE 1	0.0168036	0.391215	0.803333	0.95	0.146667
1	4749591	AT1G13880	ELM2 domain-containing protein	0.00534541	0.247612	0.95	0.803333	-0.146667
1	4758645	AT1G13920	Remorin family protein	0.0235717	0.443411	0.98	0.816667	-0.163333
1	4798923	AT1G14000	VH1-interacting kinase	0.0448283	0.56878	0.953333	0.9	-0.0533333
1	4803602	AT1G14020	O-fucosyltransferase family protein	0.0441465	0.564289	0.986667	0.89	-0.0966667
1	4813290	AT1G14040	EXS (ERD1/XPR1/SYG1) family protein	0.00732867	0.28055	0.896667	0.986667	0.09
1	4834489	AT1G14120	2-oxoglutarate (2OG) and Fe(II)-dependent oxygenase superfamily protein	0.00658508	0.26745	0.89	0.656667	-0.233333
1	4837069	AT1G14130	2-oxoglutarate (2OG) and Fe(II)-dependent oxygenase superfamily protein	0.0396622	0.543735	0.96	0.903333	-0.0566667
1	4839215	AT1G14140	Mitochondrial substrate carrier family protein	0.00310974	0.196889	0.98	0.83	-0.15
1	4863346	AT1G14230	GDA1/CD39 nucleoside phosphatase family protein	0.0109705	0.333395	0.9	0.756667	-0.143333
1	4875590	AT1G14270	CAAX amino terminal protease family protein	0.0120902	0.343552	0.963333	0.89	-0.0733333
1	4875757	AT1G14270	CAAX amino terminal protease family protein	0.0252422	0.455232	0.966667	0.88	-0.0866667
1	4875807	AT1G14270	CAAX amino terminal protease family protein	0.034533	0.517861	0.97	0.9	-0.07
1	4875894	AT1G14270	CAAX amino terminal protease family protein	0.0220709	0.435235	0.97	0.9	-0.07
1	4886040	AT1G14310	Haloacid dehalogenase-like hydrolase (HAD) superfamily protein	0.00228194	0.171874	1	0.81	-0.19
1	488719	AT1G02400	gibberellin 2-oxidase 6	0.01006	0.322897	0.966667	0.883333	-0.0833333
1	4911767	AT1G14360	UDP-galactose transporter 3	0.0127966	0.351484	0.906667	0.793333	-0.113333
1	491233	AT1G02410	cytochrome c oxidase assembly protein CtaG / Cox11 family	0.0483032	0.581194	0.89	0.953333	0.0633333
1	4921458	AT1G14380	IQ-domain 28	0.00375055	0.215457	0.0266667	0.176667	0.15
1	4921467	AT1G14380	IQ-domain 28	0.00243511	0.177741	0.906667	0.656667	-0.25
1	492158	AT1G02410	cytochrome c oxidase assembly protein CtaG / Cox11 family	0.00996584	0.322571	0.976667	0.903333	-0.0733333
1	4957159	AT1G14480	Ankyrin repeat family protein	0.0064188	0.264632	0.923333	0.743333	-0.18
1	4962443	AT1G14510	alfin-like 7	0.0167215	0.390653	0.97	0.926667	-0.0433333
1	4981930	AT1G14560	Mitochondrial substrate carrier family protein	0.0473	0.57825	0.0466667	0.136667	0.09
1	4985427	AT1G14570	UBX domain-containing protein	0.0233989	0.442376	0.933333	0.863333	-0.07
1	4990880	AT1G14580	C2H2-like zinc finger protein	0.00999232	0.32266	0.88	0.983333	0.103333
1	5015091	AT1G14620	decoy	0.0150886	0.376289	0.843333	0.94	0.0966667
1	5053466	AT1G14690	microtubule-associated protein 65-7	0.0256514	0.45885	0.97	0.803333	-0.166667
1	5059629	AT1G14700	purple acid phosphatase 3	0.022849	0.439244	0.943333	0.866667	-0.0766667
1	5060651	AT1G14700	purple acid phosphatase 3	0.0248613	0.451816	0.956667	0.876667	-0.08
1	5103873	AT1G14810	semialdehyde dehydrogenase family protein	0.0462512	0.57457	0.91	0.956667	0.0466667
1	5113862	AT1G14840	microtubule-associated proteins 70-4	0.0476191	0.578862	0.846667	0.966667	0.12
1	5125442	AT1G14860	nudix hydrolase homolog 18	0.0483011	0.581194	0.9	0.99	0.09
1	5143481	AT1G14910	ENTH/ANTH/VHS superfamily protein	0.0408235	0.549028	0.896667	0.946667	0.05
1	5221042	AT1G15170	MATE efflux family protein	0.00631296	0.263616	0.906667	0.986667	0.08
1	5255181	AT1G15280	CASC3/Barentsz eIF4AIII binding protein	0.0499399	0.586103	0.776667	0.636667	-0.14
1	5269648	AT1G15310	signal recognition particle 54 kDa subunit	0.00185895	0.156194	0.983333	0.87	-0.113333
1	5270354	AT1G15310	signal recognition particle 54 kDa subunit	0.00200415	0.161774	1	0.87	-0.13
1	5303058	AT1G15420	WD repeat protein	0.0418456	0.553024	0.896667	0.963333	0.0666667
1	5316172	AT1G15470	Transducin/WD40 repeat-like superfamily protein	0.00667967	0.268297	0.903333	0.99	0.0866667
1	5332855	AT1G15520	pleiotropic drug resistance 12	0.00212905	0.167043	0.996667	0.9	-0.0966667
1	5333935	AT1G15520	pleiotropic drug resistance 12	0.0361736	0.526492	0.966667	0.763333	-0.203333
1	5375448	NA		0.0154121	0.37874	0.97	0.86	-0.11
1	5383939	AT1G15660	centromere protein C	0.00508594	0.24192	0.79	0.966667	0.176667
1	5407780	AT1G15730	Cobalamin biosynthesis CobW-like protein	0.0338426	0.514165	0.836667	0.93	0.0933333
1	5439994	AT1G15790	mediator of RNA polymerase II transcription subunit 15a-like protein	0.00879268	0.304372	0.99	0.85	-0.14
1	5441752	AT1G15800	hypothetical protein	0.0350612	0.521038	0.903333	0.96	0.0566667
1	5448459	AT1G15825	hydroxyproline-rich glycoprotein family protein	0.00755949	0.285678	0.133333	0.0166667	-0.116667
1	5449404	AT1G15830	hypothetical protein	0.0119787	0.34241	0.01	0.146667	0.136667
1	5460690	AT1G15885	hypothetical protein	0.0364565	0.527439	0.586667	0.81	0.223333
1	5460969	AT1G15885	hypothetical protein	0.0447198	0.567888	0.556667	0.74	0.183333
1	5467227	AT1G15910	XH/XS domain-containing protein	0.0380092	0.535841	0.876667	0.97	0.0933333
1	5474814	AT1G15940	Tudor/PWWP/MBT superfamily protein	0.00508864	0.24192	0.89	1	0.11
1	5474898	AT1G15940	Tudor/PWWP/MBT superfamily protein	0.00471006	0.235924	0.84	0.983333	0.143333
1	5476625	AT1G15940	Tudor/PWWP/MBT superfamily protein	0.0379178	0.535225	0.953333	0.84	-0.113333
1	5495784	AT1G16010	magnesium transporter 2	0.0113131	0.335355	0.973333	0.92	-0.0533333
1	5499827	AT1G16020	vacuolar fusion protein (DUF1712)	0.0247154	0.450606	0.966667	0.886667	-0.08
1	5544861	AT1G16190	Rad23 UV excision repair protein family	0.0109789	0.333395	0.913333	0.973333	0.06
1	5545775	AT1G16190	Rad23 UV excision repair protein family	0.0487174	0.582908	0.956667	0.903333	-0.0533333
1	5561088	AT1G16260	Wall-associated kinase family protein	0.0110241	0.333395	0.816667	0.953333	0.136667
1	5574907	AT1G16300	glyceraldehyde-3-phosphate dehydrogenase of plastid 2	0.0155946	0.380205	0.883333	0.966667	0.0833333
1	5590524	AT1G16340	Aldolase superfamily protein	3.76359e-06	0.00703164	0.183333	0	-0.183333
1	5620105	AT1G16460	rhodanese homologue 2	0.0233155	0.441674	0.86	0.94	0.08
1	5620166	AT1G16460	rhodanese homologue 2	3.39441e-06	0.00652308	0.86	0.976667	0.116667
1	5660289	AT1G16540	molybdenum cofactor sulfurase (LOS5) (ABA3)	0.012925	0.352855	0.963333	0.873333	-0.09
1	5662936	AT1G16540	molybdenum cofactor sulfurase (LOS5) (ABA3)	0.0123294	0.346163	0.426667	0.193333	-0.233333
1	5662940	AT1G16540	molybdenum cofactor sulfurase (LOS5) (ABA3)	0.0176491	0.398081	0.513333	0.746667	0.233333
1	5664357	AT1G16540	molybdenum cofactor sulfurase (LOS5) (ABA3)	0.00413282	0.224898	0.773333	0.97	0.196667
1	5671800	AT1G16570	UDP-Glycosyltransferase superfamily protein	0.0287192	0.479198	0.863333	0.953333	0.09
1	5721446	AT1G16710	histone acetyltransferase of the CBP family 12	0.021397	0.43126	0.913333	0.976667	0.0633333
1	5730235	AT1G16750	GPI-anchored adhesin-like protein, putative (Protein of unknown function, DUF547)	0.00713967	0.276768	0.976667	0.783333	-0.193333
1	5762965	AT1G16840	hypothetical protein	0.0378443	0.535087	0.476667	0.31	-0.166667
1	5779481	AT1G16900	Alg9-like mannosyltransferase family	0.0178467	0.399479	0.963333	0.873333	-0.09
1	5781391	AT1G16900	Alg9-like mannosyltransferase family	0.0455516	0.572245	0.893333	0.963333	0.07
1	5804666	AT1G16970	ATP-dependent DNA helicase 2 subunit Ku70-like protein	0.00365527	0.21176	1	0.886667	-0.113333
1	5829508	AT1G17050	solanesyl diphosphate synthase 2	0.0187667	0.407439	0.97	0.883333	-0.0866667
1	5850458	AT1G17110	ubiquitin-specific protease 15	0.0442669	0.564756	0.04	0.11	0.07
1	5857957	AT1G17140	interactor of constitutive active rops 1	0.0179775	0.400785	0.9	0.69	-0.21
1	5860771	AT1G17145	RING/U-box superfamily protein	0.00808479	0.294255	0.856667	0.97	0.113333
1	5860838	AT1G17145	RING/U-box superfamily protein	0.0305401	0.492832	0.7	0.856667	0.156667
1	5861584	AT1G17145	RING/U-box superfamily protein	0.0400969	0.545272	0.84	0.946667	0.106667
1	5918003	AT1G17280	ubiquitin-conjugating enzyme 34	0.0222905	0.436379	0.796667	0.91	0.113333
1	5938120	AT1G17340	Phosphoinositide phosphatase family protein	0.0241271	0.44666	0.92	0.976667	0.0566667
1	5941846	AT1G17350	NADH:ubiquinone oxidoreductase intermediate-associated protein 30	0.0286568	0.47916	0.696667	0.916667	0.22
1	5942347	AT1G17350	NADH:ubiquinone oxidoreductase intermediate-associated protein 30	0.00288062	0.190065	0.373333	0.8	0.426667
1	5942380	AT1G17350	NADH:ubiquinone oxidoreductase intermediate-associated protein 30	0.00215243	0.167043	0.403333	0.0966667	-0.306667
1	5948052	AT1G17360	LOW protein: protein phosphatase 1 regulatory subunit-like protein	7.71069e-05	0.0389941	1	0.876667	-0.123333
1	5954217	AT1G17370	oligouridylate binding protein 1B	0.014076	0.364135	0.946667	0.873333	-0.0733333
1	599812	AT1G02740	MRG family protein	0.0110169	0.333395	0.89	0.98	0.09
1	5999488	AT1G17460	TRF-like 3	0.00218289	0.167604	1	0.823333	-0.176667
1	6004860	AT1G17470	developmentally regulated G-protein 1	0.0496416	0.584942	0.96	0.923333	-0.0366667
1	601811	AT1G02740	MRG family protein	0.0403586	0.547061	0.9	0.97	0.07
1	6018650	NA		0.00116605	0.125517	0.85	0.97	0.12
1	6025606	AT1G17520	Homeodomain-like/winged-helix DNA-binding family protein	0.0271317	0.469603	0.633333	0.346667	-0.286667
1	6025609	AT1G17520	Homeodomain-like/winged-helix DNA-binding family protein	0.0130661	0.354651	0.24	0.53	0.29
1	6026162	AT1G17520	Homeodomain-like/winged-helix DNA-binding family protein	0.0471205	0.576881	0.886667	0.756667	-0.13
1	6034399	AT1G17550	homology to ABI2	0.0153845	0.37874	0.17	0.0666667	-0.103333
1	6034607	AT1G17550	homology to ABI2	0.0210607	0.428737	0.16	0.07	-0.09
1	6068260	AT1G17640	RNA-binding (RRM/RBD/RNP motifs) family protein	0.00415771	0.225539	1	0.88	-0.12
1	6068354	AT1G17640	RNA-binding (RRM/RBD/RNP motifs) family protein	0.00401648	0.222527	0.88	0.99	0.11
1	6083348	AT1G17690	U3 small nucleolar RNA-associated protein	0.0259648	0.461309	0.973333	0.903333	-0.07
1	6085601	AT1G17690	U3 small nucleolar RNA-associated protein	0.00557685	0.252083	0.833333	0.966667	0.133333
1	6086406	AT1G17690	U3 small nucleolar RNA-associated protein	0.0186493	0.406348	0.0133333	0.1	0.0866667
1	6087417	AT1G17690	U3 small nucleolar RNA-associated protein	0.00115857	0.125081	0.89	0.993333	0.103333
1	6096389	AT1G17720	Protein phosphatase 2A, regulatory subunit PR55	0.00693791	0.27249	0.913333	0.97	0.0566667
1	6111968	AT1G17760	Tetratricopeptide repeat (TPR)-like superfamily protein	0.018755	0.407434	0.97	0.876667	-0.0933333
1	6114919	AT1G17760	Tetratricopeptide repeat (TPR)-like superfamily protein	0.0136434	0.361427	0.963333	0.876667	-0.0866667
1	6115252	AT1G17760	Tetratricopeptide repeat (TPR)-like superfamily protein	0.0269247	0.468049	0.926667	0.8	-0.126667
1	6137117	AT1G17830	hypothetical protein (DUF789)	0.0467301	0.576737	0.85	0.95	0.1
1	6138058	AT1G17830	hypothetical protein (DUF789)	0.0197507	0.417085	0.993333	0.89	-0.103333
1	6170851	AT1G17940	Endosomal targeting BRO1-like domain-containing protein	0.000220915	0.0599377	0.893333	1	0.106667
1	6171788	AT1G17940	Endosomal targeting BRO1-like domain-containing protein	0.0205186	0.423881	0.986667	0.91	-0.0766667
1	6183194	AT1G17960	Threonyl-tRNA synthetase	0.000147854	0.0508972	0.786667	0.986667	0.2
1	6186335	AT1G17970	RING/U-box superfamily protein	0.0438401	0.563706	0.946667	0.85	-0.0966667
1	6190899	AT1G17980	poly(A) polymerase 1	0.0112229	0.33418	0.843333	0.97	0.126667
1	6208756	AT1G18040	cyclin-dependent kinase D1	0.00148416	0.139032	0.87	1	0.13
1	6212484	AT1G18060	microbial collagenase	0.0295144	0.48572	0.863333	0.936667	0.0733333
1	6229165	AT1G18100	PEBP (phosphatidylethanolamine-binding protein) family protein	0.00664287	0.268039	0.986667	0.856667	-0.13
1	6258677	AT1G18190	golgin Putative 2	0.0407567	0.548893	0.933333	0.846667	-0.0866667
1	628776	AT1G02840	RNA-binding (RRM/RBD/RNP motifs) family protein	0.00487368	0.238698	0.16	0.343333	0.183333
1	628934	AT1G02840	RNA-binding (RRM/RBD/RNP motifs) family protein	0.0205401	0.424162	0.183333	0.34	0.156667
1	629287	AT1G02840	RNA-binding (RRM/RBD/RNP motifs) family protein	0.0131119	0.355014	0.666667	0.46	-0.206667
1	6300031	AT1G18300	nudix hydrolase homolog 4	0.00834729	0.29637	0.853333	0.653333	-0.2
1	6300366	AT1G18300	nudix hydrolase homolog 4	0.0103879	0.324369	0.8	0.58	-0.22
1	6309653	AT1G18335	Acyl-CoA N-acyltransferases (NAT) superfamily protein	0.038453	0.538391	0.873333	0.986667	0.113333
1	6312035	AT1G18340	basal transcription factor complex subunit-like protein	0.0148557	0.373561	0.893333	0.986667	0.0933333
1	6312142	AT1G18340	basal transcription factor complex subunit-like protein	0.0240104	0.446503	0.9	0.983333	0.0833333
1	6317138	AT1G18360	alpha/beta-Hydrolases superfamily protein	0.00215473	0.167043	0	0.113333	0.113333
1	6317486	AT1G18360	alpha/beta-Hydrolases superfamily protein	0.0400658	0.545125	0.81	0.933333	0.123333
1	6317838	AT1G18360	alpha/beta-Hydrolases superfamily protein	0.0242585	0.447605	0.903333	0.99	0.0866667
1	6357401	AT1G18470	Transmembrane Fragile-X-F-associated protein	0.0343788	0.516768	0.966667	0.916667	-0.05
1	636729	AT1G02860	SPX (SYG1/Pho81/XPR1) domain-containing protein	0.0451423	0.569767	0.853333	0.936667	0.0833333
1	6396296	AT1G18580	galacturonosyltransferase 11	0.0317814	0.500613	0.963333	0.883333	-0.08
1	6401014	AT1G18600	RHOMBOID-like protein 12	0.0365217	0.528042	0.97	0.906667	-0.0633333
1	6407969	AT1G18610	Galactose oxidase/kelch repeat superfamily protein	0.0411762	0.551006	0.97	0.85	-0.12
1	6418558	AT1G18640	3-phosphoserine phosphatase	0.000112797	0.0465442	0.88	1	0.12
1	6421397	AT1G18660	zinc finger (C3HC4-type RING finger) family protein	0.0358447	0.524796	0.236667	0.47	0.233333
1	6422907	AT1G18660	zinc finger (C3HC4-type RING finger) family protein	0.000845622	0.110013	0.02	0.09	0.07
1	643745	AT1G02880	thiamin pyrophosphokinase1	0.0276884	0.474132	0.956667	0.89	-0.0666667
1	6438758	AT1G18700	DNAJ heat shock N-terminal domain-containing protein	0.0216421	0.4322	0.91	0.98	0.07
1	6439972	AT1G18700	DNAJ heat shock N-terminal domain-containing protein	0.000939685	0.11314	0.896667	0.983333	0.0866667
1	6481890	AT1G18800	NAP1-related protein 2	0.0367721	0.529268	0.876667	0.953333	0.0766667
1	648910	AT1G02890	AAA-type ATPase family protein	0.0129926	0.353622	0.92	0.97	0.05
1	6517789	AT1G18870	isochorismate synthase 2	0.0192799	0.413114	1	0.896667	-0.103333
1	6529776	AT1G18900	Pentatricopeptide repeat (PPR) superfamily protein	0.0138188	0.362359	0.903333	0.99	0.0866667
1	6533631	AT1G18910	zinc ion binding protein	0.0221943	0.436026	0.91	0.98	0.07
1	6548395	AT1G18950	DDT domain superfamily	0.000226515	0.0606989	0.89	1	0.11
1	6550669	AT1G18950	DDT domain superfamily	0.0132162	0.356463	0.723333	0.46	-0.263333
1	6550768	AT1G18950	DDT domain superfamily	0.0222001	0.436026	0.363333	0.1	-0.263333
1	656029	AT1G02910	tetratricopeptide repeat (TPR)-containing protein	0.00903525	0.30911	0.95	0.866667	-0.0833333
1	6584425	AT1G19080	GINS complex protein	0.000601487	0.0984331	0.36	0.8	0.44
1	6599620	AT1G19100	Histidine kinase-, DNA gyrase B-, and HSP90-like ATPase family protein	0.016221	0.385811	0.843333	0.97	0.126667
1	6602984	AT1G19110	inter-alpha-trypsin inhibitor heavy chain-like protein	0.0276415	0.473973	0.9	0.973333	0.0733333
1	6648181	AT1G19230	Riboflavin synthase-like superfamily protein	0.0119287	0.341868	0.773333	0.956667	0.183333
1	666256	AT1G02950	glutathione S-transferase F4	0.0133538	0.358841	0.746667	0.9	0.153333
1	667863	AT1G02960	kinetochore protein	0.0198999	0.418715	0.09	0.0133333	-0.0766667
1	6681500	AT1G19330	histone deacetylase complex subunit	0.038837	0.539853	0.53	0.736667	0.206667
1	6683077	AT1G19330	histone deacetylase complex subunit	0.0204417	0.423247	0.966667	0.853333	-0.113333
1	668745	AT1G02960	kinetochore protein	0.00999278	0.32266	0.776667	0.94	0.163333
1	6688774	AT1G19350	Brassinosteroid signaling positive regulator (BZR1) family protein	0.0086011	0.30115	0.403333	0.243333	-0.16
1	669650	AT1G02960	kinetochore protein	0.00566223	0.253725	0.753333	0.953333	0.2
1	669749	AT1G02960	kinetochore protein	0.0451927	0.569965	0.806667	0.943333	0.136667
1	6698344	AT1G19380	sugar, putative (DUF1195)	0.0292821	0.484506	0.916667	0.793333	-0.123333
1	6698434	AT1G19380	sugar, putative (DUF1195)	0.0268688	0.467736	0.903333	0.79	-0.113333
1	6710114	AT1G19396	hypothetical protein	0.0191221	0.410911	0.133333	0.0533333	-0.08
1	6712437	AT1G19400	Erythronate-4-phosphate dehydrogenase family protein	0.0311078	0.496391	0.913333	0.963333	0.05
1	6726096	AT1G19430	S-adenosyl-L-methionine-dependent methyltransferases superfamily protein	0.0112026	0.33418	0.906667	0.986667	0.08
1	6747146	AT1G19485	Transducin/WD40 repeat-like superfamily protein	0.0293967	0.485554	0.0733333	0.26	0.186667
1	6749990	AT1G19485	Transducin/WD40 repeat-like superfamily protein	0.00023897	0.0621462	0.156667	0	-0.156667
1	6750191	AT1G19485	Transducin/WD40 repeat-like superfamily protein	0.00487151	0.238698	0.88	0.976667	0.0966667
1	6753270	AT1G19490	Basic-leucine zipper (bZIP) transcription factor family protein	0.000313588	0.0732359	0.83	1	0.17
1	6797268	AT1G19650	Sec14p-like phosphatidylinositol transfer family protein	0.00113553	0.124589	0	0.136667	0.136667
1	6798765	AT1G19650	Sec14p-like phosphatidylinositol transfer family protein	0.0113306	0.335578	0.97	0.83	-0.14
1	6812203	AT1G19700	BEL1-like homeodomain 10	0.00491601	0.239082	0.05	0.17	0.12
1	6812500	AT1G19700	BEL1-like homeodomain 10	0.0416114	0.552484	0.43	0.253333	-0.176667
1	6819576	AT1G19720	Pentatricopeptide repeat (PPR-like) superfamily protein	0.0103369	0.323829	0.203333	0.04	-0.163333
1	686504	AT1G02990	hypothetical protein	0.0156551	0.380732	0.83	0.966667	0.136667
1	6893898	AT1G19860	Zinc finger C-x8-C-x5-C-x3-H type family protein	0.00574849	0.254874	0.0433333	0.156667	0.113333
1	689980	AT1G03000	peroxin 6	0.00419122	0.225996	0.33	0.133333	-0.196667
1	689984	AT1G03000	peroxin 6	0.00735154	0.280786	0.61	0.82	0.21
1	6901618	AT1G19880	Regulator of chromosome condensation (RCC1) family protein	0.0438967	0.563977	0.906667	0.966667	0.06
1	6931859	AT1G19970	ER lumen protein retaining receptor family protein	0.00247129	0.178177	1	0.893333	-0.106667
1	6968192	AT1G20090	RHO-related protein from plants 2	0.0450128	0.569497	0.893333	0.946667	0.0533333
1	6969908	AT1G20100	DNA ligase-like protein	0.0286881	0.47916	0.953333	0.89	-0.0633333
1	7005952	AT1G20220	Alba DNA/RNA-binding protein	0.0299858	0.489169	0.976667	0.916667	-0.06
1	7021064	AT1G20270	2-oxoglutarate (2OG) and Fe(II)-dependent oxygenase superfamily protein	0.00392089	0.219779	0.99	0.876667	-0.113333
1	702678	AT1G03030	P-loop containing nucleoside triphosphate hydrolases superfamily protein	0.0330497	0.510596	0.836667	0.95	0.113333
1	7088687	AT1G20450	Dehydrin family protein	0.046538	0.575818	0.94	0.836667	-0.103333
1	7088689	AT1G20450	Dehydrin family protein	3.91411e-05	0.0295801	0.126667	0	-0.126667
1	7088777	AT1G20450	Dehydrin family protein	0.0135623	0.361267	0.973333	0.863333	-0.11
1	7103867	AT1G20510	OPC-8:0 CoA ligase1	0.00796277	0.291867	0.986667	0.91	-0.0766667
1	7103942	AT1G20510	OPC-8:0 CoA ligase1	0.0497201	0.585157	0.966667	0.9	-0.0666667
1	7113293	AT1G20540	Transducin/WD40 repeat-like superfamily protein	0.000745188	0.104928	0.243333	0.01	-0.233333
1	7113306	AT1G20540	Transducin/WD40 repeat-like superfamily protein	0.00084904	0.11004	0.76	0.99	0.23
1	7114313	AT1G20540	Transducin/WD40 repeat-like superfamily protein	0.0311011	0.496391	0.976667	0.846667	-0.13
1	7114671	AT1G20540	Transducin/WD40 repeat-like superfamily protein	0.0279322	0.475368	0.896667	0.976667	0.08
1	714463	AT1G03060	BEACH-DOMAIN HOMOLOG A1	0.0482063	0.58112	0.776667	0.936667	0.16
1	7156109	AT1G20640	Plant regulator RWP-RK family protein	0.0158783	0.382239	0.97	0.813333	-0.156667
1	7159446	AT1G20650	Protein kinase superfamily protein	0.00585179	0.256579	0.893333	0.973333	0.08
1	7215815	AT1G20770	coiled-coil protein	0.000128745	0.047708	0.896667	0.986667	0.09
1	7233178	AT1G20810	FKBP-like peptidyl-prolyl cis-trans isomerase family protein	0.034382	0.516768	0.733333	0.9	0.166667
1	7244482	AT1G20830	multiple chloroplast division site 1	0.00411924	0.224522	0.766667	0.943333	0.176667
1	7247595	AT1G20840	tonoplast monosaccharide transporter1	0.00142032	0.136976	0.973333	0.89	-0.0833333
1	7264284	AT1G20880	RNA-binding (RRM/RBD/RNP motifs) family protein	0.0337433	0.514009	0.886667	0.96	0.0733333
1	7289288	AT1G20920	P-loop containing nucleoside triphosphate hydrolases superfamily protein	0.000492472	0.0907498	0.0366667	0.216667	0.18
1	7293171	AT1G20930	cyclin-dependent kinase B2	0.0327056	0.509125	0.893333	0.98	0.0866667
1	7293241	AT1G20930	cyclin-dependent kinase B2	0.00493155	0.239386	0.976667	0.836667	-0.14
1	7378926	AT1G21080	DNAJ heat shock N-terminal domain-containing protein	0.0134667	0.360434	0.97	0.913333	-0.0566667
1	740123	AT1G03090	methylcrotonyl-CoA carboxylase alpha chain	0.0384933	0.538391	0.86	0.943333	0.0833333
1	7409848	AT1G21160	eukaryotic translation initiation factor 2 (eIF-2) family protein	7.40557e-05	0.0386123	1	0.88	-0.12
1	7413469	AT1G21170	Exocyst complex component SEC5	0.000425034	0.0835176	0.896667	1	0.103333
1	7414069	AT1G21170	Exocyst complex component SEC5	0.0176243	0.397928	0.986667	0.9	-0.0866667
1	741445	AT1G03090	methylcrotonyl-CoA carboxylase alpha chain	0.042191	0.554684	0.12	0.04	-0.08
1	7421467	AT1G21200	sequence-specific DNA binding transcription factor	0.0060291	0.258951	0.0133333	0.136667	0.123333
1	7477563	AT1G21350	Thioredoxin superfamily protein	0.0206881	0.425139	0.98	0.903333	-0.0766667
1	7519819	AT1G21480	Exostosin family protein	0.0388498	0.539853	0.926667	0.813333	-0.113333
1	7556032	AT1G21560	hypothetical protein	0.00163269	0.146735	0.81	1	0.19
1	7560092	AT1G21580	Zinc finger C-x8-C-x5-C-x3-H type family protein	0.0309899	0.49603	0.97	0.9	-0.07
1	7585520	AT1G21630	Calcium-binding EF hand family protein	0.036453	0.527439	0.946667	0.833333	-0.113333
1	7593417	AT1G21650	Preprotein translocase SecA family protein	0.0242881	0.447647	0.73	0.853333	0.123333
1	7594874	AT1G21650	Preprotein translocase SecA family protein	0.0066224	0.267822	0.793333	0.963333	0.17
1	7599729	AT1G21650	Preprotein translocase SecA family protein	0.0182118	0.402106	0.796667	0.933333	0.136667
1	7602255	AT1G21651	zinc ion binding protein	0.049217	0.584555	0.983333	0.906667	-0.0766667
1	7602441	AT1G21651	zinc ion binding protein	0.0243942	0.448416	0.956667	0.85	-0.106667
1	7621353	AT1G21700	SWITCH/sucrose nonfermenting 3C	0.0356748	0.524103	0.926667	0.76	-0.166667
1	7622072	AT1G21700	SWITCH/sucrose nonfermenting 3C	0.0435255	0.562404	0.976667	0.893333	-0.0833333
1	7627426	AT1G21720	proteasome beta subunit C1	0.0172511	0.394213	0.91	0.963333	0.0533333
1	7651926	AT1G21770	Acyl-CoA N-acyltransferases (NAT) superfamily protein	0.00570794	0.254368	0.796667	0.946667	0.15
1	7651997	AT1G21770	Acyl-CoA N-acyltransferases (NAT) superfamily protein	0.00903202	0.30911	0.686667	0.883333	0.196667
1	7667111	AT1G21840	urease accessory protein F	0.0292562	0.484315	0.13	0.02	-0.11
1	7736956	AT1G21980	phosphatidylinositol-4-phosphate 5-kinase 1	0.0262414	0.46301	0.966667	0.91	-0.0566667
1	7737147	AT1G21980	phosphatidylinositol-4-phosphate 5-kinase 1	0.0136106	0.361427	0.87	0.95	0.08
1	7772029	AT1G22050	membrane-anchored ubiquitin-fold protein 6 precursor	0.0396056	0.543393	0.966667	0.893333	-0.0733333
1	7888623	AT1G22330	RNA-binding (RRM/RBD/RNP motifs) family protein	0.0021725	0.167444	0.913333	0.73	-0.183333
1	7920892	AT1G22430	GroES-like zinc-binding dehydrogenase family protein	0.0338526	0.514165	0.853333	0.676667	-0.176667
1	7921032	AT1G22430	GroES-like zinc-binding dehydrogenase family protein	0.0358398	0.524796	0.836667	0.68	-0.156667
1	7922745	AT1G22440	Zinc-binding alcohol dehydrogenase family protein	0.0372141	0.532192	0.906667	0.976667	0.07
1	7964659	AT1G22540	Major facilitator superfamily protein	0.00143659	0.137312	0.966667	0.836667	-0.13
1	7967493	AT1G22550	Major facilitator superfamily protein	0.0470627	0.576881	0.91	0.823333	-0.0866667
1	7968038	AT1G22550	Major facilitator superfamily protein	0.0443342	0.565131	0.943333	0.86	-0.0833333
1	7968121	AT1G22550	Major facilitator superfamily protein	0.0375038	0.5336	0.926667	0.823333	-0.103333
1	7978150	AT1G22570	Major facilitator superfamily protein	0.0149523	0.374977	0.943333	0.8	-0.143333
1	7978449	AT1G22570	Major facilitator superfamily protein	0.00218118	0.167604	0.986667	0.893333	-0.0933333
1	7981874	AT1G22590	AGAMOUS-like 87	0.00398423	0.22181	0.98	0.9	-0.08
1	7982113	AT1G22590	AGAMOUS-like 87	0.0184871	0.405031	0.966667	0.9	-0.0666667
1	8003512	AT1G22630	SSUH2-like protein	0.00467245	0.235924	0.03	0.193333	0.163333
1	8006628	AT1G22640	myb domain protein 3	0.0385555	0.538391	0.963333	0.9	-0.0633333
1	8017999	AT1G22660	Polynucleotide adenylyltransferase family protein	0.00671834	0.268523	0.976667	0.896667	-0.08
1	8019305	AT1G22660	Polynucleotide adenylyltransferase family protein	0.0360576	0.52608	0.81	0.933333	0.123333
1	8027779	AT1G22690	Gibberellin-regulated family protein	0.0141228	0.364784	0.996667	0.883333	-0.113333
1	8027810	AT1G22690	Gibberellin-regulated family protein	0.00145532	0.137996	0	0.106667	0.106667
1	8072504	AT1G22800	S-adenosyl-L-methionine-dependent methyltransferases superfamily protein	0.00801962	0.292548	0.76	0.95	0.19
1	8073595	AT1G22800	S-adenosyl-L-methionine-dependent methyltransferases superfamily protein	0.00540762	0.24844	0.97	0.84	-0.13
1	807510	AT1G03290	ELKS/Rab6-interacting/CAST family protein	0.00335424	0.204169	0.326667	0.646667	0.32
1	8086014	AT1G22860	Vacuolar sorting protein 39	0.0321015	0.503768	0.85	0.956667	0.106667
1	8086466	AT1G22860	Vacuolar sorting protein 39	0.0180999	0.401589	0.62	0.853333	0.233333
1	8086503	AT1G22860	Vacuolar sorting protein 39	0.0308765	0.495106	0.306667	0.113333	-0.193333
1	8096538	AT1G22880	cellulase 5	0.0213334	0.430638	0.0266667	0.12	0.0933333
1	8096619	AT1G22880	cellulase 5	0.00986071	0.320509	0.0666667	0.216667	0.15
1	8132039	AT1G22970	cyclin-D1-binding protein	0.0197787	0.417419	0.903333	0.976667	0.0733333
1	8153070	AT1G23020	ferric reduction oxidase 3	0.015665	0.380761	0.966667	0.893333	-0.0733333
1	8153347	AT1G23020	ferric reduction oxidase 3	0.0190655	0.410571	0.323333	0.156667	-0.166667
1	8153451	AT1G23020	ferric reduction oxidase 3	0.0108397	0.331399	0.41	0.186667	-0.223333
1	8216523	AT1G23180	ARM repeat superfamily protein	0.0434558	0.562085	0.86	0.976667	0.116667
1	8218244	AT1G23180	ARM repeat superfamily protein	0.00555007	0.251718	0.886667	1	0.113333
1	8242844	AT1G23220	Dynein light chain type 1 family protein	0.0161169	0.38433	0.906667	0.976667	0.07
1	824813	AT1G03360	ribosomal RNA processing 4	0.0263634	0.464027	0.86	0.96	0.1
1	826737	AT1G03365	RING/U-box superfamily protein	0.0212414	0.430075	0.883333	0.653333	-0.23
1	8296423	AT1G23360	S-adenosyl-L-methionine-dependent methyltransferases superfamily protein	0.00886713	0.305691	0.153333	0.02	-0.133333
1	8302027	AT1G23380	homeobox protein knotted-1-like 6	0.00571821	0.25437	0.71	0.906667	0.196667
1	8302033	AT1G23380	homeobox protein knotted-1-like 6	0.0061947	0.262047	0.196667	0.0566667	-0.14
1	8302171	AT1G23380	homeobox protein knotted-1-like 6	0.0455134	0.572108	0.856667	0.96	0.103333
1	8327843	AT1G23460	Pectin lyase-like superfamily protein	0.00494686	0.239889	0.95	0.766667	-0.183333
1	8329014	AT1G23460	Pectin lyase-like superfamily protein	0.0451134	0.569767	0.773333	0.89	0.116667
1	8334414	AT1G23480	cellulose synthase-like A3	0.0111012	0.333553	0.866667	0.976667	0.11
1	8335982	AT1G23480	cellulose synthase-like A3	0.0353384	0.523005	0.986667	0.903333	-0.0833333
1	8397554	AT1G23730	beta carbonic anhydrase 3	0.00205512	0.163295	0.983333	0.886667	-0.0966667
1	8397641	AT1G23730	beta carbonic anhydrase 3	0.000420974	0.0835176	0.983333	0.85	-0.133333
1	8439680	AT1G23890	NHL domain-containing protein	0.0100284	0.322897	0.79	0.946667	0.156667
1	8444711	AT1G23900	gamma-adaptin 1	0.0026133	0.18203	0.03	0.126667	0.0966667
1	8444714	AT1G23900	gamma-adaptin 1	0.0171893	0.393249	0.916667	0.79	-0.126667
1	848366	AT1G03430	histidine-containing phosphotransfer factor 5	0.0481583	0.58101	0.96	0.883333	-0.0766667
1	8505787	AT1G24040	Acyl-CoA N-acyltransferases (NAT) superfamily protein	0.0112117	0.33418	0.853333	0.666667	-0.186667
1	8522015	AT1G24090	RNase H family protein	0.00408674	0.223503	0.87	1	0.13
1	8564924	AT1G24190	SIN3-like 3	0.0458932	0.573844	0.96	0.88	-0.08
1	8569029	AT1G24190	SIN3-like 3	0.0385607	0.538391	0.98	0.916667	-0.0633333
1	8587364	AT1G24240	Ribosomal protein L19 family protein	0.00803861	0.292891	0.9	0.986667	0.0866667
1	8606234	AT1G24267	bZIP transcription factor, putative (DUF1664)	0.0145168	0.370779	0.956667	0.866667	-0.09
1	8611091	AT1G24280	glucose-6-phosphate dehydrogenase 3	0.0466442	0.576495	0.84	0.933333	0.0933333
1	8611241	AT1G24280	glucose-6-phosphate dehydrogenase 3	0.000251383	0.0638039	0.976667	0.83	-0.146667
1	8624581	AT1G24310	nuclear pore complex protein	0.000973211	0.115041	0.92	0.686667	-0.233333
1	8624663	AT1G24310	nuclear pore complex protein	0.0369314	0.529816	0.976667	0.92	-0.0566667
1	8625622	AT1G24310	nuclear pore complex protein	0.0071691	0.276995	0.94	0.816667	-0.123333
1	863541	AT1G03457	RNA-binding (RRM/RBD/RNP motifs) family protein	0.0199405	0.419125	0.813333	0.966667	0.153333
1	8636948	AT1G24340	FAD/NAD(P)-binding oxidoreductase family protein	0.0119665	0.342237	0.9	0.976667	0.0766667
1	8637475	AT1G24340	FAD/NAD(P)-binding oxidoreductase family protein	0.00712807	0.276768	0.9	0.98	0.08
1	8671006	AT1G24460	TGN-related, localized SYP41 interacting protein	0.0486287	0.582808	0.91	0.77	-0.14
1	8683040	AT1G24490	OxaA/YidC-like membrane insertion protein	0.0165528	0.389279	0.966667	0.88	-0.0866667
1	8683344	AT1G24490	OxaA/YidC-like membrane insertion protein	0.00959969	0.318336	0.89	0.976667	0.0866667
1	8683429	AT1G24490	OxaA/YidC-like membrane insertion protein	0.0077283	0.287762	0.976667	0.913333	-0.0633333
1	8720893	AT1G24610	Rubisco methyltransferase family protein	0.0259737	0.461309	0.103333	0.25	0.146667
1	8744184	AT1G24706	THO2	0.00566675	0.253759	0.956667	0.856667	-0.1
1	887430	AT1G03545	Natural antisense transcript overlaps with AT1G03550	0.00938898	0.31484	0.886667	0.956667	0.07
1	887530	AT1G03545	Natural antisense transcript overlaps with AT1G03550	0.0296443	0.486615	0.8	0.933333	0.133333
1	889524	NA		0.04234	0.555558	0.836667	0.97	0.133333
1	8905173	AT1G25380	NAD+ transporter 2	0.0353176	0.522999	0.92	0.976667	0.0566667
1	895582	AT1G03590	Protein phosphatase 2C family protein	0.0456712	0.572568	0.896667	0.946667	0.05
1	8956767	AT1G25500	Plasma-membrane choline transporter family protein	0.0224764	0.436748	0.986667	0.863333	-0.123333
1	8963304	AT1G25520	Uncharacterized protein family (UPF0016)	0.0136408	0.361427	0.966667	0.886667	-0.08
1	8963778	AT1G25520	Uncharacterized protein family (UPF0016)	0.00489715	0.238698	0.906667	0.98	0.0733333
1	8964925	AT1G25530	Transmembrane amino acid transporter family protein	0.0100396	0.322897	0.986667	0.91	-0.0766667
1	8966919	AT1G25530	Transmembrane amino acid transporter family protein	0.0124331	0.347251	0.886667	0.96	0.0733333
1	8970586	AT1G25540	phytochrome and flowering time regulatory protein (PFT1)	0.0476362	0.578862	0.846667	0.943333	0.0966667
1	897355	AT1G03590	Protein phosphatase 2C family protein	0.0252213	0.455161	0.893333	0.98	0.0866667
1	8992292	AT1G25570	Di-glucose binding protein with Leucine-rich repeat domain-containing protein	0.00968141	0.318551	0.91	0.973333	0.0633333
1	8993278	AT1G25570	Di-glucose binding protein with Leucine-rich repeat domain-containing protein	0.018373	0.403943	0.963333	0.883333	-0.08
1	9030225	AT1G26120	alpha/beta-Hydrolases superfamily protein	0.0422826	0.555237	0.97	0.87	-0.1
1	9030835	AT1G26120	alpha/beta-Hydrolases superfamily protein	0.0308965	0.495138	0.04	0.173333	0.133333
1	9030840	AT1G26120	alpha/beta-Hydrolases superfamily protein	0.0414598	0.552484	0.84	0.57	-0.27
1	9040443	AT1G26150	proline-rich extensin-like receptor kinase 10	0.0208789	0.426512	0.983333	0.89	-0.0933333
1	9045121	AT1G26160	Metal-dependent phosphohydrolase	0.00741185	0.282309	0.97	0.88	-0.09
1	9048107	AT1G26170	ARM repeat superfamily protein	0.0214408	0.43138	0.146667	0.05	-0.0966667
1	9048262	AT1G26170	ARM repeat superfamily protein	0.000906775	0.112486	0.976667	0.803333	-0.173333
1	9048847	AT1G26170	ARM repeat superfamily protein	0.014828	0.373253	0.973333	0.9	-0.0733333
1	9049906	AT1G26170	ARM repeat superfamily protein	0.0439407	0.563977	0.893333	0.966667	0.0733333
1	9052358	AT1G26170	ARM repeat superfamily protein	0.000143397	0.0499733	0.89	1	0.11
1	9073015	AT1G26230	TCP-1/cpn60 chaperonin family protein	0.0265569	0.46537	0.9	0.986667	0.0866667
1	907848	AT1G03630	protochlorophyllide oxidoreductase C	0.0207771	0.425668	0.946667	0.866667	-0.08
1	9145285	AT1G26440	ureide permease 5	0.0212601	0.430196	0.04	0.13	0.09
1	9185278	AT1G26580	ELM2 domain protein	0.00555992	0.251866	0.416667	0.183333	-0.233333
1	919256	AT1G03687	DTW domain-containing protein	0.0171196	0.392857	0.12	0.0133333	-0.106667
1	9198623	AT1G26620	T-box transcription factor, putative (DUF863)	0.015524	0.379689	0.886667	0.976667	0.09
1	919995	AT1G03687	DTW domain-containing protein	0.0436042	0.562551	0.81	0.946667	0.136667
1	920086	AT1G03687	DTW domain-containing protein	0.0408355	0.549028	0.876667	0.973333	0.0966667
1	9208520	AT1G26640	Amino acid kinase family protein	0.00630071	0.263616	0.99	0.893333	-0.0966667
1	9212389	AT1G26660	Prefoldin chaperone subunit family protein	0.0363839	0.527386	0.93	0.82	-0.11
1	9214990	AT1G26665	Mediator complex, subunit Med10	0.0123429	0.346163	0.893333	0.953333	0.06
1	9356312	AT1G26960	homeobox protein 23	0.000617099	0.0990599	1	0.843333	-0.156667
1	9379857	AT1G27020	plant/protein	0.0051053	0.242364	0.966667	0.916667	-0.05
1	9407841	AT1G27100	Actin cross-linking protein	0.0154426	0.378937	0.96	0.91	-0.05
1	941267	AT1G03760	Prefoldin chaperone subunit family protein	0.0217599	0.433074	0.843333	0.986667	0.143333
1	942652	AT1G03760	Prefoldin chaperone subunit family protein	0.0361693	0.526492	0.753333	0.903333	0.15
1	9526220	AT1G27430	GYF domain-containing protein	0.0186359	0.406348	0.866667	0.976667	0.11
1	9601746	AT1G27595	symplekin	0.0461657	0.574326	0.886667	0.95	0.0633333
1	9613060	AT1G27630	cyclin T 1	0.0165802	0.389378	0.896667	0.976667	0.08
1	9632744	AT1G27680	ADPGLC-PPase large subunit	0.00567166	0.253774	1	0.86	-0.14
1	9637324	AT1G27690	lipase, putative (DUF620)	0.0126466	0.350466	0.893333	0.99	0.0966667
1	9641479	AT1G27700	Syntaxin/t-SNARE family protein	4.36372e-05	0.0295938	1	0.79	-0.21
1	9662796	AT1G27752	Ubiquitin system component Cue protein	0.0178536	0.399479	0.986667	0.903333	-0.0833333
1	9665473	AT1G27752	Ubiquitin system component Cue protein	0.0169203	0.392167	0.913333	0.983333	0.07
1	9719948	AT1G27900	RNA helicase family protein	0.0069694	0.272846	0.99	0.896667	-0.0933333
1	9720041	AT1G27900	RNA helicase family protein	0.0331247	0.510596	0.87	0.956667	0.0866667
1	9727615	AT1G27920	microtubule-associated protein 65-8	0.0121389	0.344064	0.226667	0.0766667	-0.15
1	9727873	AT1G27920	microtubule-associated protein 65-8	0.0167524	0.390719	0.373333	0.0966667	-0.276667
1	9727994	AT1G27920	microtubule-associated protein 65-8	0.0209493	0.427406	0.323333	0.0766667	-0.246667
1	9728207	AT1G27921	Natural antisense transcript overlaps with AT1G27920	2.01952e-05	0.0194047	0.336667	0.03	-0.306667
1	9728364	AT1G27921	Natural antisense transcript overlaps with AT1G27920	0.00018525	0.0547327	0.533333	0.0533333	-0.48
1	9728488	AT1G27921	Natural antisense transcript overlaps with AT1G27920	0.0418216	0.552891	0.596667	0.82	0.223333
1	9729180	AT1G27921	Natural antisense transcript overlaps with AT1G27920	0.0286105	0.479128	0.55	0.32	-0.23
1	9729366	AT1G27921	Natural antisense transcript overlaps with AT1G27920	0.0465475	0.57583	0.556667	0.35	-0.206667
1	9729451	AT1G27921	Natural antisense transcript overlaps with AT1G27920	0.0330902	0.510596	0.476667	0.243333	-0.233333
1	9729487	AT1G27921	Natural antisense transcript overlaps with AT1G27920	0.00836526	0.296551	0.27	0.593333	0.323333
1	9729620	AT1G27921	Natural antisense transcript overlaps with AT1G27920	0.0118335	0.341098	0.53	0.12	-0.41
1	9744600	AT1G27960	evolutionarily conserved C-terminal region 9	0.0472786	0.57825	0.676667	0.86	0.183333
1	9751655	AT1G27980	dihydrosphingosine phosphate lyase	0.016008	0.383168	0.976667	0.913333	-0.0633333
1	9765523	AT1G28010	P-glycoprotein 14	0.0120559	0.343303	0.863333	0.976667	0.113333
1	9766633	AT1G28010	P-glycoprotein 14	0.00740572	0.282309	0.986667	0.896667	-0.09
1	9779643	AT1G28060	Pre-mRNA-splicing factor 3	0.0495958	0.584942	0.956667	0.9	-0.0566667
1	9796835	AT1G28090	Polynucleotide adenylyltransferase family protein	0.0234166	0.442416	0.82	0.966667	0.146667
1	9797329	AT1G28090	Polynucleotide adenylyltransferase family protein	0.00274271	0.18615	0.84	0.986667	0.146667
1	9797590	AT1G28090	Polynucleotide adenylyltransferase family protein	0.038513	0.538391	0.0266667	0.13	0.103333
1	9802574	AT1G28100	hypothetical protein	0.00890063	0.306532	0.956667	0.863333	-0.0933333
1	9802954	AT1G28100	hypothetical protein	0.0085197	0.29926	0.946667	0.84	-0.106667
1	9855564	AT1G28210	DNAJ heat shock family protein	0.0020241	0.16246	1	0.86	-0.14
1	9857587	AT1G28210	DNAJ heat shock family protein	0.014743	0.372368	0.99	0.863333	-0.126667
1	9858648	AT1G28210	DNAJ heat shock family protein	0.0456385	0.572568	0.973333	0.856667	-0.116667
1	9871290	AT1G28240	strawberry notch protein (DUF616)	0.0453112	0.57055	0.846667	0.936667	0.09
1	9878149	AT1G28260	Telomerase activating protein Est1	0.0206842	0.425139	0.983333	0.903333	-0.08
1	9878851	AT1G28260	Telomerase activating protein Est1	0.0361154	0.526468	0.783333	0.58	-0.203333
1	9886310	AT1G28280	VQ motif-containing protein	0.0209509	0.427406	0.983333	0.893333	-0.09
1	9921111	AT1G28320	protease-like protein	0.0274892	0.472749	0.886667	0.963333	0.0766667
1	9940326	AT1G28340	receptor like protein 4	0.0122441	0.34559	0.97	0.906667	-0.0633333
1	9944462	AT1G28350	Nucleotidylyl transferase superfamily protein	0.00360286	0.211012	0.88	0.99	0.11
1	9947065	AT1G28350	Nucleotidylyl transferase superfamily protein	0.0264266	0.464176	0.97	0.886667	-0.0833333
1	997489	AT1G03910	cactus-binding carboxy-terminal, cactin	0.0130547	0.354486	0.976667	0.916667	-0.06
1	9978120	AT1G28410	myosin heavy chain-like protein	0.018112	0.401589	0.843333	0.94	0.0966667
1	9985373	AT1G28420	homeobox-1	0.0439971	0.563977	0.943333	0.84	-0.103333
2	10024669	AT2G23540	GDSL-like Lipase/Acylhydrolase superfamily protein	0.0175922	0.397598	0.9	0.966667	0.0666667
2	10102532	AT2G23740	histone-lysine N-methyltransferase SUVR5	0.0163169	0.386843	0.99	0.896667	-0.0933333
2	10108424	AT2G23760	BEL1-like homeodomain 4	0.0480565	0.580302	0.85	0.953333	0.103333
2	10112995	AT2G23760	BEL1-like homeodomain 4	0.0422986	0.55534	0.953333	0.86	-0.0933333
2	10170727	AT2G23890	HAD-superfamily hydrolase, subfamily IG, 5-nucleotidase	0.00672193	0.268523	0.823333	0.966667	0.143333
2	10170814	AT2G23890	HAD-superfamily hydrolase, subfamily IG, 5-nucleotidase	0.040763	0.548893	0.836667	0.946667	0.11
2	10173595	AT2G23890	HAD-superfamily hydrolase, subfamily IG, 5-nucleotidase	0.0278008	0.47471	0.96	0.843333	-0.116667
2	10188451	AT2G23950	Leucine-rich repeat protein kinase family protein	0.00252561	0.179569	0.973333	0.856667	-0.116667
2	10189756	AT2G23950	Leucine-rich repeat protein kinase family protein	0.000427149	0.0835176	0.99	0.713333	-0.276667
2	10224393	AT2G24040	Low temperature and salt responsive protein family	0.0233151	0.441674	0.976667	0.92	-0.0566667
2	10250222	AT2G24120	DNA/RNA polymerases superfamily protein	0.026428	0.464176	0.93	0.816667	-0.113333
2	10251586	AT2G24120	DNA/RNA polymerases superfamily protein	0.00642978	0.264632	0.883333	0.686667	-0.196667
2	10252090	AT2G24120	DNA/RNA polymerases superfamily protein	0.0126288	0.350418	0.983333	0.886667	-0.0966667
2	10276786	AT2G24170	Endomembrane protein 70 protein family	0.021527	0.431492	0.906667	0.976667	0.07
2	1032381	AT2G03390	uvrB/uvrC motif-containing protein	0.00642516	0.264632	0.963333	0.816667	-0.146667
2	1032512	AT2G03390	uvrB/uvrC motif-containing protein	5.68521e-06	0.00889273	1	0.873333	-0.126667
2	10329721	AT2G24270	aldehyde dehydrogenase 11A3	0.00598089	0.258908	0.1	0.0433333	-0.0566667
2	10341510	AT2G24300	Calmodulin-binding protein	0.0411722	0.551006	0.913333	0.983333	0.07
2	10348127	AT2G24330	integral membrane metal-binding family protein (DUF2296)	0.0364403	0.527439	0.89	0.97	0.08
2	1036326	AT2G03430	Ankyrin repeat family protein	0.00124329	0.127988	0.943333	0.766667	-0.176667
2	103944	AT2G01170	bidirectional amino acid transporter 1	0.00829166	0.296109	0.876667	0.983333	0.106667
2	10398909	AT2G24490	replicon protein A2	0.00789489	0.290646	0.866667	0.99	0.123333
2	10418898	AT2G24520	plasma membrane H+-ATPase	0.0156069	0.380205	0.83	0.983333	0.153333
2	10499790	AT2G24690	Transcriptional factor B3 family protein	0.0492534	0.584598	0.966667	0.926667	-0.04
2	10500342	AT2G24690	Transcriptional factor B3 family protein	0.0296748	0.486693	0.99	0.86	-0.13
2	1052020	AT2G03480	QUASIMODO2 LIKE 2	0.0153732	0.37874	0.906667	0.983333	0.0766667
2	1054164	AT2G03480	QUASIMODO2 LIKE 2	0.000278509	0.0683667	0.87	1	0.13
2	10547916	AT2G24755	Natural antisense transcript overlaps with AT2G24750 and AT2G24760	0.0303268	0.492106	0.886667	0.963333	0.0766667
2	10548554	AT2G24755	Natural antisense transcript overlaps with AT2G24750 and AT2G24760	0.00447905	0.232709	0.95	0.763333	-0.186667
2	10548615	AT2G24755	Natural antisense transcript overlaps with AT2G24750 and AT2G24760	0.0338948	0.514165	0.0166667	0.0966667	0.08
2	10578220	AT2G24830	zinc finger (CCCH-type) family protein / D111/G-patch domain-containing protein	0.0174973	0.396512	0.956667	0.76	-0.196667
2	10654250	AT2G25050	actin-binding FH2 (formin 2) family protein	0.0165066	0.389223	0.93	0.746667	-0.183333
2	10654401	AT2G25050	actin-binding FH2 (formin 2) family protein	0.00778001	0.288469	0.943333	0.766667	-0.176667
2	10654468	AT2G25050	actin-binding FH2 (formin 2) family protein	0.00124449	0.127988	0.943333	0.716667	-0.226667
2	10654582	AT2G25050	actin-binding FH2 (formin 2) family protein	0.00063484	0.0998531	0.933333	0.706667	-0.226667
2	10654857	AT2G25050	actin-binding FH2 (formin 2) family protein	0.00427953	0.227708	0.986667	0.886667	-0.1
2	10659409	AT2G25050	actin-binding FH2 (formin 2) family protein	0.0324345	0.507101	0.89	0.956667	0.0666667
2	10663843	AT2G25070	Protein phosphatase 2C family protein	0.0442514	0.564756	0.953333	0.876667	-0.0766667
2	10713827	AT2G25170	chromatin remodeling factor CHD3 (PICKLE)	0.016602	0.389378	0.84	0.953333	0.113333
2	10721832	AT2G25170	chromatin remodeling factor CHD3 (PICKLE)	0.0238902	0.446223	0.866667	0.956667	0.09
2	10743046	AT2G25220	Protein kinase superfamily protein	0.0290089	0.481876	0.963333	0.893333	-0.07
2	10783023	AT2G25320	TRAF-like family protein	0.00774523	0.287974	0.873333	0.99	0.116667
2	10784456	AT2G25320	TRAF-like family protein	0.0322535	0.505512	0.906667	0.983333	0.0766667
2	10802626	AT2G25355	PNAS-3-like protein	0.0109464	0.333147	0.99	0.853333	-0.136667
2	10803385	AT2G25355	PNAS-3-like protein	0.0401261	0.545339	0.846667	0.953333	0.106667
2	10886870	AT2G25570	binding protein	0.0266341	0.466093	0.9	0.98	0.08
2	10899683	AT2G25605	DNA-directed RNA polymerase subunit beta	0.00733355	0.280571	1	0.893333	-0.106667
2	10900101	AT2G25605	DNA-directed RNA polymerase subunit beta	0.0341345	0.51535	0.0233333	0.08	0.0566667
2	10900788	AT2G25605	DNA-directed RNA polymerase subunit beta	0.00215571	0.167043	0.856667	1	0.143333
2	10920459	AT2G25660	embryo defective 2410	0.00736767	0.281083	0.956667	0.816667	-0.14
2	10921594	AT2G25660	embryo defective 2410	0.0286292	0.479128	0.14	0.0266667	-0.113333
2	10922521	AT2G25660	embryo defective 2410	0.0172023	0.393414	0.846667	0.966667	0.12
2	10967248	AT2G25730	zinc finger FYVE domain protein	0.0474412	0.578447	0.103333	0.25	0.146667
2	10967580	AT2G25730	zinc finger FYVE domain protein	0.00113699	0.124589	0.883333	1	0.116667
2	10978286	AT2G25737	Sulfite exporter TauE/SafE family protein	0.0222956	0.436379	0.906667	0.99	0.0833333
2	10978398	AT2G25737	Sulfite exporter TauE/SafE family protein	0.0339855	0.514603	0.97	0.9	-0.07
2	10982972	AT2G25740	ATP-dependent protease La (LON) domain protein	0.00630815	0.263616	0.906667	0.99	0.0833333
2	10983136	AT2G25740	ATP-dependent protease La (LON) domain protein	0.0374966	0.5336	0.886667	0.976667	0.09
2	1101269	AT2G03620	magnesium transporter 3	0.0125679	0.349738	0.87	0.973333	0.103333
2	11013522	AT2G25810	tonoplast intrinsic protein 4	0.0262788	0.463427	0.793333	0.94	0.146667
2	11022624	AT2G25840	Nucleotidylyl transferase superfamily protein	0.0406785	0.548893	0.91	0.973333	0.0633333
2	11028139	AT2G25850	poly(A) polymerase 2	0.0452395	0.569965	0.896667	0.98	0.0833333
2	11030203	AT2G25850	poly(A) polymerase 2	0.0368007	0.529322	0.803333	0.92	0.116667
2	11035243	AT2G25880	ataurora2	0.0201621	0.42115	0.886667	0.96	0.0733333
2	11055176	AT2G25920	pollen-specific LRR extensin-like protein	0.0213654	0.431026	0.82	0.936667	0.116667
2	11061298	AT2G25930	hydroxyproline-rich glycoprotein family protein	0.0412886	0.551444	0.0566667	0.113333	0.0566667
2	11073060	AT2G25970	KH domain-containing protein	0.0169869	0.392347	0.0733333	0.186667	0.113333
2	11074352	AT2G25970	KH domain-containing protein	0.0196054	0.415418	0.853333	0.65	-0.203333
2	11092656	AT2G26030	F-box/RNI-like/FBD-like domains-containing protein	0.0134416	0.360048	0.123333	0.0166667	-0.106667
2	11104187	AT2G26060	Transducin/WD40 repeat-like superfamily protein	0.0300391	0.489682	0.946667	0.876667	-0.07
2	11117701	AT2G26100	Galactosyltransferase family protein	0.0149193	0.3745	0.983333	0.91	-0.0733333
2	11120918	AT2G26110	bromodomain protein (DUF761)	0.0133696	0.358995	0.133333	0	-0.133333
2	11142940	AT2G26170	cytochrome P450, family 711, subfamily A, polypeptide 1	0.0378275	0.534961	0.89	0.773333	-0.116667
2	11152852	AT2G26200	S-adenosyl-L-methionine-dependent methyltransferases superfamily protein	0.0115038	0.337213	0.91	0.706667	-0.203333
2	11154779	AT2G26200	S-adenosyl-L-methionine-dependent methyltransferases superfamily protein	0.000622866	0.0994046	0.963333	0.666667	-0.296667
2	11155610	AT2G26200	S-adenosyl-L-methionine-dependent methyltransferases superfamily protein	0.0491023	0.584018	0.863333	0.953333	0.09
2	11178556	AT2G26260	3beta-hydroxysteroid-dehydrogenase/decarboxylase isoform 2	0.0411538	0.551006	0.756667	0.893333	0.136667
2	11178737	AT2G26260	3beta-hydroxysteroid-dehydrogenase/decarboxylase isoform 2	0.0122799	0.346163	0.983333	0.893333	-0.09
2	11182619	AT2G26260	3beta-hydroxysteroid-dehydrogenase/decarboxylase isoform 2	0.00986174	0.320509	0.886667	0.98	0.0933333
2	11188580	AT2G26280	CTC-interacting domain 7	0.0389342	0.539853	0.75	0.593333	-0.156667
2	11189147	AT2G26280	CTC-interacting domain 7	0.00133634	0.133255	0.896667	0.746667	-0.15
2	11191236	AT2G26280	CTC-interacting domain 7	0.0285491	0.479128	0.323333	0.466667	0.143333
2	1119666	AT2G03670	cell division cycle 48B	0.0440508	0.564112	0.886667	0.97	0.0833333
2	11198873	AT2G26300	G protein alpha subunit 1	0.0152574	0.377563	0.873333	0.94	0.0666667
2	11215747	AT2G26340	hypothetical protein	0.0344422	0.517095	0.0766667	0.0266667	-0.05
2	11259614	AT2G26470	embryonic stem cell-specific 5-hydroxymethylcytosine-binding protein	0.0279931	0.475579	0.02	0.116667	0.0966667
2	11259716	AT2G26470	embryonic stem cell-specific 5-hydroxymethylcytosine-binding protein	0.0202167	0.421547	0.0233333	0.113333	0.09
2	11260486	AT2G26470	embryonic stem cell-specific 5-hydroxymethylcytosine-binding protein	0.000420532	0.0835176	0.286667	0.0233333	-0.263333
2	11260490	AT2G26470	embryonic stem cell-specific 5-hydroxymethylcytosine-binding protein	0.000174099	0.0540392	0.653333	0.97	0.316667
2	11276694	AT2G26510	Xanthine/uracil permease family protein	0.00666186	0.268202	0.933333	0.84	-0.0933333
2	11304981	AT2G26580	plant-specific transcription factor YABBY family protein	0.0146427	0.371648	0.913333	0.983333	0.07
2	11312132	AT2G26590	regulatory particle non-ATPase 13	0.0376022	0.533908	0.923333	0.966667	0.0433333
2	11318155	AT2G26600	Glycosyl hydrolase superfamily protein	0.0256947	0.459094	0.97	0.856667	-0.113333
2	11415191	AT2G26780	ARM repeat superfamily protein	0.0278938	0.475274	0.926667	0.83	-0.0966667
2	11421683	AT2G26780	ARM repeat superfamily protein	0.0295995	0.486169	0.956667	0.893333	-0.0633333
2	11445160	AT2G26830	Protein kinase superfamily protein	0.00292788	0.190086	0.883333	0.99	0.106667
2	11445283	AT2G26830	Protein kinase superfamily protein	0.0449212	0.56911	0.843333	0.926667	0.0833333
2	11446257	AT2G26830	Protein kinase superfamily protein	0.00712356	0.276768	0.973333	0.853333	-0.12
2	11463296	AT2G26890	DNAJ heat shock N-terminal domain-containing protein	0.0381883	0.537465	0.956667	0.89	-0.0666667
2	11516892	AT2G26980	CBL-interacting protein kinase 3	3.9655e-07	0.00156894	0.986667	0.886667	-0.1
2	1153701	AT2G03780	Translin family protein	0.0471214	0.576881	0.943333	0.85	-0.0933333
2	11537782	AT2G27040	Argonaute family protein	0.0374826	0.5336	0.9	0.973333	0.0733333
2	11605952	AT2G27150	abscisic aldehyde oxidase 3	0.0307345	0.494223	0.79	0.936667	0.146667
2	11609882	AT2G27170	Structural maintenance of chromosomes (SMC) family protein	0.000608194	0.0985715	0.856667	0.976667	0.12
2	11612376	AT2G27170	Structural maintenance of chromosomes (SMC) family protein	0.0300982	0.490408	0.906667	0.976667	0.07
2	11613516	AT2G27170	Structural maintenance of chromosomes (SMC) family protein	0.0303417	0.492138	0.953333	0.86	-0.0933333
2	11632845	AT2G27210	BRI1 suppressor 1 (BSU1)-like 3	0.0408001	0.549028	0.756667	0.94	0.183333
2	11634943	AT2G27210	BRI1 suppressor 1 (BSU1)-like 3	0.00964901	0.318336	0.913333	0.983333	0.07
2	11678844	AT2G27290	FAM210B-like protein, putative (DUF1279)	0.0389488	0.539853	0.95	0.853333	-0.0966667
2	11695748	AT2G27330	RNA-binding (RRM/RBD/RNP motifs) family protein	0.000266878	0.0664933	0.896667	0.993333	0.0966667
2	11702526	AT2G27350	OTU-like cysteine protease family protein	0.0347713	0.51884	0.65	0.813333	0.163333
2	11744571	AT2G27460	sec23/sec24 transport family protein	0.000811077	0.107812	0.85	0.99	0.14
2	11749091	AT2G27490	dephospho-CoA kinase family	0.0142407	0.366309	0.923333	0.816667	-0.106667
2	11752447	AT2G27500	Glycosyl hydrolase superfamily protein	0.0346002	0.518078	0.95	0.883333	-0.0666667
2	11774153	AT2G27550	centroradiali	0.0287262	0.479198	0.91	0.976667	0.0666667
2	11804744	AT2G27680	NAD(P)-linked oxidoreductase superfamily protein	0.0482673	0.581194	0.956667	0.913333	-0.0433333
2	11853078	AT2G27810	nucleobase-ascorbate transporter 12	0.0395376	0.542964	0.966667	0.893333	-0.0733333
2	11854030	AT2G27810	nucleobase-ascorbate transporter 12	0.0238743	0.446223	0.963333	0.896667	-0.0666667
2	118641	AT2G01200	indole-3-acetic acid inducible 32	0.0481139	0.580696	0.153333	0.0466667	-0.106667
2	11879613	AT2G27900	coiled-coil protein	0.0356825	0.524103	0.913333	0.976667	0.0633333
2	11887041	AT2G27920	serine carboxypeptidase-like 51	0.0170208	0.392525	0.966667	0.866667	-0.1
2	11888698	AT2G27920	serine carboxypeptidase-like 51	0.00432045	0.229012	0.85	0.99	0.14
2	11918457	AT2G27980	Acyl-CoA N-acyltransferase with RING/FYVE/PHD-type zinc finger domain-containing protein	0.000365875	0.0794288	0.896667	1	0.103333
2	11956995	AT2G28070	ABC-2 type transporter family protein	0.0183844	0.40396	0.95	0.796667	-0.153333
2	12000629	AT2G28150	UPSTREAM OF FLC protein (DUF966)	0.0100121	0.322827	0.986667	0.87	-0.116667
2	12095798	AT2G28320	Pleckstrin homology (PH) and lipid-binding START domains-containing protein	0.00439087	0.230613	0.98	0.896667	-0.0833333
2	12096810	AT2G28320	Pleckstrin homology (PH) and lipid-binding START domains-containing protein	0.00517291	0.243291	0.963333	0.883333	-0.08
2	12099120	AT2G28320	Pleckstrin homology (PH) and lipid-binding START domains-containing protein	0.00231439	0.173928	0.98	0.906667	-0.0733333
2	12126081	AT2G28360	SIT4 phosphatase-associated family protein	0.0394731	0.542603	0.776667	0.886667	0.11
2	12211176	AT2G28520	vacuolar proton ATPase A1	0.0128877	0.352511	0.953333	0.81	-0.143333
2	12221135	AT2G28540	RNA binding (RRM/RBD/RNP motifs) family protein	0.0398046	0.544322	0.77	0.91	0.14
2	123390	AT2G01220	Nucleotidylyl transferase superfamily protein	0.00782428	0.28916	0.903333	0.976667	0.0733333
2	12364111	AT2G28810	Dof-type zinc finger DNA-binding family protein	0.0268426	0.467608	0.653333	0.393333	-0.26
2	12399435	AT2G28880	para-aminobenzoate (PABA) synthase family protein	0.0425512	0.556795	0.87	0.973333	0.103333
2	12402006	AT2G28880	para-aminobenzoate (PABA) synthase family protein	0.0419006	0.55308	0.963333	0.826667	-0.136667
2	12402334	AT2G28880	para-aminobenzoate (PABA) synthase family protein	0.0328593	0.509948	0.98	0.913333	-0.0666667
2	12402420	AT2G28880	para-aminobenzoate (PABA) synthase family protein	0.00169402	0.148253	0.88	1	0.12
2	12414955	AT2G28900	outer plastid envelope protein 16-1	0.0470117	0.576881	0.903333	0.953333	0.05
2	12425352	AT2G28930	protein kinase 1B	0.000883792	0.111378	0.873333	1	0.126667
2	12438885	AT2G28960	Leucine-rich repeat protein kinase family protein	0.00439214	0.230613	0.78	0.983333	0.203333
2	12587296	AT2G29290	NAD(P)-binding Rossmann-fold superfamily protein	0.00881457	0.304514	0.903333	0.696667	-0.206667
2	12595803	AT2G29330	tropinone reductase	0.00260738	0.18203	0.976667	0.906667	-0.07
2	12601533	AT2G29350	senescence-associated gene 13	0.0122303	0.345515	0.833333	0.97	0.136667
2	12639663	AT2G29525	Inositol phosphorylceramide synthase 3	0.00715318	0.276768	0.983333	0.796667	-0.186667
2	12646739	AT2G29560	cytosolic enolase	0.011389	0.336037	0.97	0.883333	-0.0866667
2	12668807	AT2G29630	thiaminC	0.0275482	0.473181	0.913333	0.96	0.0466667
2	12669834	AT2G29630	thiaminC	7.675e-05	0.0389941	0.783333	0.366667	-0.416667
2	12669986	AT2G29630	thiaminC	0.0039678	0.221288	0.72	0.93	0.21
2	12670006	AT2G29630	thiaminC	0.0179418	0.400672	0.106667	0.0133333	-0.0933333
2	12684837	AT2G29670	Tetratricopeptide repeat (TPR)-like superfamily protein	0.0467386	0.576737	0.726667	0.896667	0.17
2	12807732	AT2G30010	TRICHOME BIREFRINGENCE-LIKE 45	0.000396083	0.0822239	0.983333	0.856667	-0.126667
2	12814940	AT2G30020	Protein phosphatase 2C family protein	0.00194327	0.15959	0.956667	0.803333	-0.153333
2	12835141	AT2G30070	potassium transporter 1	1.24448e-05	0.014947	1	0.816667	-0.183333
2	12837520	AT2G30070	potassium transporter 1	0.000297819	0.0711955	0.986667	0.82	-0.166667
2	12850096	AT2G30105	LRR/ubiquitin-like domain protein	0.00634898	0.263792	0.98	0.886667	-0.0933333
2	12850318	AT2G30105	LRR/ubiquitin-like domain protein	0.0235682	0.443411	0.943333	0.826667	-0.116667
2	12850819	AT2G30105	LRR/ubiquitin-like domain protein	0.000380129	0.0806545	0.973333	0.786667	-0.186667
2	12861200	AT2G30120	protein FLC EXPRESSOR	0.0161195	0.38433	0.843333	0.623333	-0.22
2	12880777	AT2G30170	Protein phosphatase 2C family protein	0.0342271	0.515734	0.766667	0.89	0.123333
2	12881349	AT2G30170	Protein phosphatase 2C family protein	0.0385771	0.538391	0.95	0.846667	-0.103333
2	12884243	AT2G30200	EMBRYO DEFECTIVE 3147	0.0375874	0.533849	0.97	0.926667	-0.0433333
2	12905826	AT2G30260	U2 small nuclear ribonucleoprotein B	0.0072843	0.279807	0.83	0.676667	-0.153333
2	12905953	AT2G30260	U2 small nuclear ribonucleoprotein B	0.00852487	0.29926	0.936667	0.84	-0.0966667
2	12910039	AT2G30280	RNA-directed DNA methylation 4	0.026197	0.462532	0.96	0.84	-0.12
2	12910361	AT2G30280	RNA-directed DNA methylation 4	0.0186345	0.406348	0.896667	1	0.103333
2	12951757	AT2G30390	ferrochelatase 2	0.0261262	0.462301	0.91	0.963333	0.0533333
2	12982325	AT2G30470	B3 domain-containing transcription repressor VAL1	0.0282276	0.477031	0.95	0.866667	-0.0833333
2	12982779	AT2G30470	B3 domain-containing transcription repressor VAL1	0.0474859	0.578447	0.973333	0.87	-0.103333
2	13020839	AT2G30575	los glycosyltransferase 5	0.0301757	0.491076	0.876667	0.986667	0.11
2	13021951	AT2G30575	los glycosyltransferase 5	0.00533054	0.247263	0.926667	0.773333	-0.153333
2	13039124	AT2G30600	BTB/POZ domain-containing protein	0.0148133	0.373138	0.0266667	0.11	0.0833333
2	13039258	AT2G30600	BTB/POZ domain-containing protein	0.0290114	0.481876	0.433333	0.25	-0.183333
2	13082193	AT2G30700	GPI-anchored protein	0.00488226	0.238698	0.98	0.893333	-0.0866667
2	13086711	AT2G30710	Ypt/Rab-GAP domain of gyp1p superfamily protein	0.00559545	0.252414	0.913333	0.983333	0.07
2	13118150	AT2G30780	Tetratricopeptide repeat (TPR)-like superfamily protein	0.0415663	0.552484	0.0866667	0.0266667	-0.06
2	13118236	AT2G30780	Tetratricopeptide repeat (TPR)-like superfamily protein	0.0442157	0.564424	0.0933333	0.03	-0.0633333
2	13124268	AT2G30800	helicase in vascular tissue and tapetum	0.0377062	0.534474	0.976667	0.843333	-0.133333
2	13143981	AT2G30880	Pleckstrin homology (PH) domain-containing protein	0.00980944	0.319938	0.993333	0.896667	-0.0966667
2	13155597	AT2G30910	actin-related protein C1A	0.0101751	0.323278	0.0366667	0.166667	0.13
2	13155601	AT2G30910	actin-related protein C1A	0.0216048	0.431885	0.95	0.82	-0.13
2	13157711	AT2G30920	coenzyme Q 3	0.00132419	0.13295	1	0.876667	-0.123333
2	13189339	AT2G30990	arginine N-methyltransferase, putative (DUF688)	0.0485685	0.582808	0.376667	0.226667	-0.15
2	13210625	AT2G31040	ATP synthase protein I-like protein	0.0181801	0.402106	0.843333	0.956667	0.113333
2	13265355	AT2G31130	hypothetical protein	0.048651	0.582808	0.633333	0.816667	0.183333
2	13283177	AT2G31170	Cysteinyl-tRNA synthetase, class Ia family protein	0.0470353	0.576881	0.906667	0.976667	0.07
2	13292535	AT2G31190	root UVB sensitive protein (Protein of unknown function, DUF647)	0.0233102	0.441674	0.69	0.97	0.28
2	13292809	AT2G31190	root UVB sensitive protein (Protein of unknown function, DUF647)	0.00817545	0.295086	0.77	0.97	0.2
2	13323212	AT2G31260	autophagy 9 (APG9)	0.0411651	0.551006	0.906667	0.956667	0.05
2	1333703	AT2G04039	DUF2996 family protein	0.000120999	0.0468027	0.98	0.723333	-0.256667
2	13340705	AT2G31280	transcription factor bHLH155-like protein	0.00623445	0.262902	0.816667	0.936667	0.12
2	1335342	AT2G04040	MATE efflux family protein	0.0105923	0.32753	0.96	0.786667	-0.173333
2	13369498	AT2G31350	glyoxalase 2-5	0.00878555	0.304372	0.97	0.916667	-0.0533333
2	1338121	AT2G04050	MATE efflux family protein	0.016929	0.392188	0.763333	0.866667	0.103333
2	13403885	AT2G31450	DNA glycosylase superfamily protein	0.0237336	0.444822	0.236667	0.1	-0.136667
2	13417484	AT2G31510	IBR domain-containing protein	0.0387534	0.539803	0.903333	0.956667	0.0533333
2	13417692	AT2G31510	IBR domain-containing protein	0.0056856	0.253927	0.963333	0.893333	-0.07
2	13428320	AT2G31530	SecY protein transport family protein	0.011403	0.336037	0.253333	0.0333333	-0.22
2	13467243	AT2G31660	ARM repeat superfamily protein	0.000817598	0.108251	0.983333	0.913333	-0.07
2	13470938	AT2G31660	ARM repeat superfamily protein	0.0200682	0.420452	0.953333	0.89	-0.0633333
2	13492039	AT2G31740	S-adenosyl-L-methionine-dependent methyltransferases superfamily protein	0.0229938	0.439756	0.92	0.723333	-0.196667
2	13494296	AT2G31740	S-adenosyl-L-methionine-dependent methyltransferases superfamily protein	0.0406728	0.548893	0.903333	0.99	0.0866667
2	13499866	AT2G31750	UDP-glucosyl transferase 74D1	0.0179995	0.40096	0.13	0.293333	0.163333
2	13522073	AT2G31800	Integrin-linked protein kinase family	0.0368374	0.529647	0.863333	0.93	0.0666667
2	13524809	AT2G31810	ACT domain-containing small subunit of acetolactate synthase protein	0.0406816	0.548893	0.896667	0.956667	0.06
2	1354646	AT2G04070	MATE efflux family protein	0.0456492	0.572568	0.953333	0.89	-0.0633333
2	13547451	AT2G31865	poly(ADP-ribose) glycohydrolase 2	0.00326085	0.202143	0.943333	0.716667	-0.226667
2	13559512	AT2G31890	RAP	0.0376964	0.534474	0.933333	0.843333	-0.09
2	13567909	AT2G31902	Natural antisense transcript overlaps with AT2G31900	0.00504416	0.241302	0.06	0.296667	0.236667
2	13568415	AT2G31902	Natural antisense transcript overlaps with AT2G31900	0.0351473	0.521856	0.686667	0.356667	-0.33
2	13594007	AT2G31960	glucan synthase-like 3	0.00830967	0.296109	0.916667	0.976667	0.06
2	13599394	AT2G31960	glucan synthase-like 3	0.0394967	0.542707	0.97	0.926667	-0.0433333
2	13603756	AT2G31970	DNA repair-recombination protein (RAD50)	0.0029241	0.190084	0.98	0.836667	-0.143333
2	13603842	AT2G31970	DNA repair-recombination protein (RAD50)	0.000196419	0.055898	0.94	0.683333	-0.256667
2	13603847	AT2G31970	DNA repair-recombination protein (RAD50)	0.0114864	0.337074	0.0233333	0.116667	0.0933333
2	13603935	AT2G31970	DNA repair-recombination protein (RAD50)	0.028715	0.479198	0.99	0.9	-0.09
2	13605385	AT2G31970	DNA repair-recombination protein (RAD50)	0.0124252	0.347204	0.866667	0.596667	-0.27
2	136622	AT2G01260	hypothetical protein (DUF789)	0.0100959	0.322897	0.953333	0.843333	-0.11
2	13670059	AT2G32170	S-adenosyl-L-methionine-dependent methyltransferases superfamily protein	0.0281266	0.476366	0.956667	0.84	-0.116667
2	13674736	AT2G32190	cysteine-rich/transmembrane domain A-like protein	0.0314801	0.498881	0.933333	0.863333	-0.07
2	13674875	AT2G32190	cysteine-rich/transmembrane domain A-like protein	0.000325762	0.0742738	0.953333	0.83	-0.123333
2	13678107	AT2G32210	cysteine-rich/transmembrane domain A-like protein	0.00155012	0.142433	0.983333	0.913333	-0.07
2	13678254	AT2G32210	cysteine-rich/transmembrane domain A-like protein	0.0047669	0.237146	0.936667	0.836667	-0.1
2	13689363	AT2G32240	early endosome antigen	0.0093097	0.313399	0.913333	0.71	-0.203333
2	13728431	AT2G32320	tRNAHis guanylyltransferase	0.0039405	0.219949	0.986667	0.836667	-0.15
2	13729566	AT2G32320	tRNAHis guanylyltransferase	0.000105873	0.0451776	0.98	0.74	-0.24
2	13866926	AT2G32700	LEUNIG-like protein	0.00821586	0.295192	0.97	0.91	-0.06
2	13893659	AT2G32760	UV radiation resistance-associated protein	0.0220014	0.434856	0.97	0.866667	-0.103333
2	13955302	AT2G32900	centromere/kinetochore protein, putative (ZW10)	0.0295118	0.48572	0.896667	0.976667	0.08
2	13955533	AT2G32900	centromere/kinetochore protein, putative (ZW10)	0.0458474	0.573711	0.88	0.963333	0.0833333
2	13955816	AT2G32900	centromere/kinetochore protein, putative (ZW10)	0.0193601	0.413187	0.96	0.8	-0.16
2	13956041	AT2G32900	centromere/kinetochore protein, putative (ZW10)	0.0154264	0.37874	0.766667	0.93	0.163333
2	13956045	AT2G32900	centromere/kinetochore protein, putative (ZW10)	0.00657822	0.26745	0.11	0.0166667	-0.0933333
2	13956417	AT2G32900	centromere/kinetochore protein, putative (ZW10)	0.0418587	0.553024	0.976667	0.906667	-0.07
2	13956922	AT2G32900	centromere/kinetochore protein, putative (ZW10)	0.00793308	0.291255	0.796667	0.943333	0.146667
2	13956952	AT2G32900	centromere/kinetochore protein, putative (ZW10)	0.0425585	0.556795	0.106667	0.0366667	-0.07
2	13968757	AT2G32930	zinc finger nuclease 2	0.039234	0.540976	0.02	0.133333	0.113333
2	13995111	AT2G32970	G1/S-specific cyclin-E protein	0.00175532	0.150398	1	0.843333	-0.156667
2	14023101	AT2G33051	Natural antisense transcript overlaps with AT2G33050	0.023115	0.440231	0.11	0.25	0.14
2	14023190	AT2G33051	Natural antisense transcript overlaps with AT2G33050	0.00685865	0.270634	0.24	0.486667	0.246667
2	14023506	AT2G33051	Natural antisense transcript overlaps with AT2G33050	0.000171407	0.0540392	0.06	0.273333	0.213333
2	14023644	AT2G33051	Natural antisense transcript overlaps with AT2G33050	0.000353034	0.0778526	0.1	0.386667	0.286667
2	14023807	AT2G33051	Natural antisense transcript overlaps with AT2G33050	0.0356154	0.524103	0.0666667	0.15	0.0833333
2	14041939	AT2G33110	vesicle-associated membrane protein 723	0.046476	0.575448	0.92	0.833333	-0.0866667
2	14186523	AT2G33490	hydroxyproline-rich glycoprotein family protein	0.00760756	0.286552	0.953333	0.813333	-0.14
2	14204701	AT2G33540	C-terminal domain phosphatase-like 3	0.0436933	0.562775	0.783333	0.946667	0.163333
2	14205170	AT2G33540	C-terminal domain phosphatase-like 3	0.00448648	0.232709	0.833333	0.953333	0.12
2	14206189	AT2G33540	C-terminal domain phosphatase-like 3	6.27494e-05	0.0337642	0.743333	0.966667	0.223333
2	14208049	AT2G33540	C-terminal domain phosphatase-like 3	0.000100008	0.0445202	0.863333	0.41	-0.453333
2	14227236	AT2G33600	NAD(P)-binding Rossmann-fold superfamily protein	0.000602964	0.0984354	0.993333	0.903333	-0.09
2	14228365	AT2G33600	NAD(P)-binding Rossmann-fold superfamily protein	0.0294538	0.485554	0.896667	0.98	0.0833333
2	14234374	AT2G33620	AT hook motif DNA-binding family protein	0.0253379	0.456412	0.266667	0.48	0.213333
2	14235978	AT2G33620	AT hook motif DNA-binding family protein	0.0156697	0.380761	0.98	0.886667	-0.0933333
2	14259746	AT2G33710	Integrase-type DNA-binding superfamily protein	0.00775178	0.288058	0.913333	0.983333	0.07
2	14306885	AT2G33820	Mitochondrial substrate carrier family protein	0.0402647	0.546229	0.0533333	0.236667	0.183333
2	14316782	AT2G33840	Tyrosyl-tRNA synthetase, class Ib, bacterial/mitochondrial	0.0150949	0.376289	0.96	0.85	-0.11
2	14381415	AT2G34040	Apoptosis inhibitory protein 5 (API5)	0.0460349	0.57424	0.906667	0.956667	0.05
2	14381577	AT2G34040	Apoptosis inhibitory protein 5 (API5)	0.0315474	0.499192	0.893333	0.97	0.0766667
2	14389719	AT2G34070	TRICHOME BIREFRINGENCE-LIKE 37	0.042216	0.554797	0.896667	0.81	-0.0866667
2	14437334	AT2G34190	Xanthine/uracil permease family protein	0.00475798	0.236878	0.833333	0.973333	0.14
2	1447677	AT2G04230	FBD, F-box and Leucine Rich Repeat domains containing protein	0.000197167	0.055898	0.883333	1	0.116667
2	14515519	AT2G34390	NOD26-like intrinsic protein 2	0.00117526	0.125517	1	0.876667	-0.123333
2	14520163	AT2G34410	O-acetyltransferase family protein	0.00422887	0.226991	0.903333	0.986667	0.0833333
2	14521609	AT2G34410	O-acetyltransferase family protein	0.0426474	0.557091	0.916667	0.98	0.0633333
2	14528972	AT2G34450	HMG-box (high mobility group) DNA-binding family protein	0.00919704	0.311428	0.666667	0.91	0.243333
2	14564401	AT2G34570	PIN domain-like family protein	0.0109519	0.333164	0.89	0.986667	0.0966667
2	14583260	AT2G34640	plastid transcriptionally active 12	0.0399328	0.544525	0.97	0.91	-0.06
2	14607655	AT2G34660	multidrug resistance-associated protein 2	0.0286366	0.47913	0.786667	0.62	-0.166667
2	14613638	AT2G34670	benzoyl-CoA reductase subunit C, putative (DUF630 and DUF632)	0.00162792	0.146579	0.836667	1	0.163333
2	14617206	AT2G34680	Outer arm dynein light chain 1 protein	0.0489773	0.583356	0.916667	0.966667	0.05
2	14651227	AT2G34720	nuclear factor Y, subunit A4	0.0462425	0.57457	0.903333	0.966667	0.0633333
2	14657186	AT2G34730	myosin heavy chain-like protein	0.0255988	0.458622	0.956667	0.87	-0.0866667
2	14672985	AT2G34780	maternal effect embryo arrest 22	0.0459186	0.573931	0.93	0.803333	-0.126667
2	14675218	AT2G34790	FAD-binding Berberine family protein	0.0360232	0.526035	0.883333	0.966667	0.0833333
2	14703511	AT2G34840	Coatomer epsilon subunit	0.0125044	0.348691	0.883333	1	0.116667
2	1475781	AT2G04270	RNAse E/G-like protein	0.00321894	0.200468	0.963333	0.833333	-0.13
2	14758651	AT2G35020	N-acetylglucosamine-1-phosphate uridylyltransferase 2	0.0475122	0.578447	0.856667	0.946667	0.09
2	1475949	AT2G04270	RNAse E/G-like protein	0.000686184	0.101401	0.79	0.426667	-0.363333
2	1475972	AT2G04270	RNAse E/G-like protein	0.0195566	0.414945	0.0733333	0.243333	0.17
2	1477357	AT2G04270	RNAse E/G-like protein	0.00647908	0.265831	0.986667	0.886667	-0.1
2	14778202	AT2G35060	K+ uptake permease 11	0.0349417	0.520412	0.12	0.246667	0.126667
2	14832082	AT2G35190	Putative plant snare 11	0.018404	0.404131	0.706667	0.89	0.183333
2	14832364	AT2G35190	Putative plant snare 11	0.00851414	0.29926	0.876667	0.976667	0.1
2	14851451	AT2G35260	CAAX protease self-immunity protein	0.00772973	0.287762	0.966667	0.913333	-0.0533333
2	14889693	AT2G35360	ubiquitin family protein	0.00068792	0.101401	0.84	1	0.16
2	14890285	AT2G35360	ubiquitin family protein	0.0347744	0.51884	0.723333	0.906667	0.183333
2	14890362	AT2G35360	ubiquitin family protein	0.0138937	0.363142	0.433333	0.763333	0.33
2	14895893	AT2G35390	Phosphoribosyltransferase family protein	0.00500944	0.240899	0.98	0.91	-0.07
2	14896012	AT2G35390	Phosphoribosyltransferase family protein	0.0408811	0.549493	0.93	0.84	-0.09
2	14897107	AT2G35390	Phosphoribosyltransferase family protein	0.00040307	0.0827256	0.95	0.786667	-0.163333
2	14897437	AT2G35390	Phosphoribosyltransferase family protein	0.0198731	0.418476	0.92	0.796667	-0.123333
2	14903679	AT2G35450	catalytic/ hydrolase	0.00261321	0.18203	0.896667	0.996667	0.1
2	14915038	AT2G35500	shikimate kinase like 2	0.0297417	0.487315	0.973333	0.92	-0.0533333
2	14919835	AT2G35510	similar to RCD one 1	0.0241519	0.44666	0.923333	0.97	0.0466667
2	14964772	AT2G35620	Leucine-rich repeat protein kinase family protein	0.0483426	0.581356	0.75	0.59	-0.16
2	14972733	AT2G35630	ARM repeat superfamily protein	0.000856461	0.11004	1	0.883333	-0.116667
2	14989717	AT2G35660	FAD/NAD(P)-binding oxidoreductase family protein	0.0293463	0.485188	0.833333	0.94	0.106667
2	15000891	AT2G35690	acyl-CoA oxidase 5	0.00027353	0.0673906	0.99	0.846667	-0.143333
2	15022813	AT2G35736	hypothetical protein	0.000405446	0.0827256	0.833333	0.966667	0.133333
2	15022828	AT2G35736	hypothetical protein	0.0100496	0.322897	0.0933333	0.02	-0.0733333
2	15051481	AT2G35820	ureidoglycolate hydrolase	0.0338246	0.514165	0.85	0.946667	0.0966667
2	15054567	AT2G35840	Sucrose-6F-phosphate phosphohydrolase family protein	0.0373972	0.533475	0.91	0.96	0.05
2	1514833	AT2G04340	cytoplasmic dynein 2 light intermediate chain	0.0415194	0.552484	0.97	0.916667	-0.0533333
2	15168116	AT2G36130	Cyclophilin-like peptidyl-prolyl cis-trans isomerase family protein	0.0066979	0.26852	0.953333	0.883333	-0.07
2	15194571	AT2G36230	Aldolase-type TIM barrel family protein	0.0104637	0.325527	1	0.896667	-0.103333
2	15194667	AT2G36230	Aldolase-type TIM barrel family protein	0.0315727	0.499263	0.873333	0.976667	0.103333
2	15194938	AT2G36230	Aldolase-type TIM barrel family protein	0.0147494	0.372369	0.83	0.63	-0.2
2	15195041	AT2G36230	Aldolase-type TIM barrel family protein	0.00556082	0.251866	1	0.866667	-0.133333
2	15215124	AT2G36305	farnesylated protein-converting enzyme 2	0.00180318	0.153327	1	0.866667	-0.133333
2	15215476	AT2G36305	farnesylated protein-converting enzyme 2	0.00192486	0.159292	0.986667	0.83	-0.156667
2	15229333	AT2G36320	A20/AN1-like zinc finger family protein	0.000180625	0.0544792	0.196667	0.0666667	-0.13
2	15236802	AT2G36340	DNA-binding storekeeper protein-related transcriptional regulator	0.0419151	0.55308	0.933333	0.853333	-0.08
2	1525695	AT2G04378	NULL	0.00185319	0.156001	0.04	0.106667	0.0666667
2	15265554	AT2G36390	starch branching enzyme 2.1	0.0442805	0.564823	0.86	0.94	0.08
2	15369576	AT2G36680	Modifier of rudimentary (Mod(r)) protein	0.0134948	0.360469	0.843333	0.956667	0.113333
2	1538883	NA		0.00501426	0.240899	0.78	1	0.22
2	15398683	AT2G36720	Acyl-CoA N-acyltransferase with RING/FYVE/PHD-type zinc finger domain-containing protein	0.0133703	0.358995	0.976667	0.866667	-0.11
2	15421548	AT2G36790	UDP-glucosyl transferase 73C6	0.000119956	0.0468027	0.00333333	0.12	0.116667
2	15421619	AT2G36790	UDP-glucosyl transferase 73C6	4.5508e-05	0.0295938	0.00666667	0.136667	0.13
2	154500	AT2G01320	ABC-2 type transporter family protein	0.0335958	0.51311	0.313333	0.533333	0.22
2	154503	AT2G01320	ABC-2 type transporter family protein	0.0292198	0.484101	0.603333	0.366667	-0.236667
2	15452792	AT2G36840	ACT-like superfamily protein	0.0433368	0.561648	0.94	0.803333	-0.136667
2	15482353	AT2G36885	translation initiation factor	0.000667052	0.101006	0.853333	1	0.146667
2	15523940	AT2G36960	TSL-kinase interacting protein 1	0.0247977	0.451392	0.9	0.983333	0.0833333
2	15548315	AT2G37020	Translin family protein	0.0145368	0.370779	0.83	0.97	0.14
2	15569616	AT2G37050	Leucine-rich repeat protein kinase family protein	0.0496428	0.584942	0.0966667	0.0366667	-0.06
2	15608306	AT2G37150	RING/U-box superfamily protein	0.0378068	0.53484	0.803333	0.606667	-0.196667
2	15610732	AT2G37160	Transducin/WD40 repeat-like superfamily protein	0.000885927	0.111378	0.876667	1	0.123333
2	15723232	AT2G37450	nodulin MtN21 /EamA-like transporter family protein	0.0214301	0.431295	0.933333	0.776667	-0.156667
2	15726964	AT2G37460	nodulin MtN21 /EamA-like transporter family protein	0.00695547	0.272784	0.843333	1	0.156667
2	15740603	AT2G37500	arginine biosynthesis protein ArgJ family	0.00697328	0.272846	0.913333	0.973333	0.06
2	15741597	AT2G37500	arginine biosynthesis protein ArgJ family	0.0103125	0.323829	0.873333	0.963333	0.09
2	15745533	AT2G37520	Acyl-CoA N-acyltransferase with RING/FYVE/PHD-type zinc finger domain-containing protein	0.0409375	0.549811	0.953333	0.87	-0.0833333
2	15748419	AT2G37520	Acyl-CoA N-acyltransferase with RING/FYVE/PHD-type zinc finger domain-containing protein	0.00432267	0.229012	0.983333	0.91	-0.0733333
2	15767167	AT2G37585	Core-2/I-branching beta-1,6-N-acetylglucosaminyltransferase family protein	0.0298619	0.488452	0.753333	0.883333	0.13
2	15780450	AT2G37620	actin 1	0.00970837	0.318841	0.896667	0.96	0.0633333
2	1582178	AT2G04540	Beta-ketoacyl synthase	0.0261622	0.462442	0.566667	0.816667	0.25
2	1582220	AT2G04540	Beta-ketoacyl synthase	0.0411521	0.551006	0.266667	0.11	-0.156667
2	15852738	AT2G37840	Protein kinase superfamily protein	0.0356112	0.524103	0.77	0.61	-0.16
2	15853175	AT2G37840	Protein kinase superfamily protein	0.0222023	0.436026	0.396667	0.646667	0.25
2	15853348	AT2G37840	Protein kinase superfamily protein	1.83603e-05	0.0181605	1	0.8	-0.2
2	15902108	AT2G37990	ribosome biogenesis regulatory protein (RRS1) family protein	0.00762341	0.286633	0.866667	0.96	0.0933333
2	15908336	AT2G38010	Neutral/alkaline non-lysosomal ceramidase	0.0263081	0.463477	0.99	0.906667	-0.0833333
2	15946324	AT2G38090	Duplicated homeodomain-like superfamily protein	0.0424233	0.556	0.963333	0.88	-0.0833333
2	15998134	AT2G38180	SGNH hydrolase-type esterase superfamily protein	0.0052256	0.2441	0.983333	0.89	-0.0933333
2	160041	AT2G01330	nucleotide binding protein	0.0495061	0.584942	0.933333	0.806667	-0.126667
2	16065677	AT2G38330	MATE efflux family protein	0.0222164	0.43603	0.873333	0.423333	-0.45
2	16065681	AT2G38330	MATE efflux family protein	0.0171615	0.393206	0.103333	0.553333	0.45
2	16066125	AT2G38330	MATE efflux family protein	0.0471154	0.576881	0.933333	0.833333	-0.1
2	16140563	AT2G38580	Mitochondrial ATP synthase D chain-related protein	0.0268191	0.467561	0.843333	0.956667	0.113333
2	16141746	AT2G38580	Mitochondrial ATP synthase D chain-related protein	0.0235477	0.443411	0.9	0.74	-0.16
2	16165171	AT2G38650	galacturonosyltransferase 7	1.09506e-07	0.000566568	0.893333	1	0.106667
2	16171396	AT2G38670	phosphorylethanolamine cytidylyltransferase 1	0.00814985	0.294816	0.87	0.96	0.09
2	16175084	AT2G38680	5-nucleotidase / magnesium ion binding protein	0.000646735	0.0998781	0.81	1	0.19
2	16211302	AT2G38780	cytochrome C oxidase subunit	0.0286295	0.479128	0.78	0.94	0.16
2	16218925	AT2G38800	Plant calmodulin-binding protein-like protein	0.0239262	0.44626	0.89	0.96	0.07
2	16224343	AT2G38823	hypothetical protein	0.00597184	0.258908	0.98	0.9	-0.08
2	16224467	AT2G38823	hypothetical protein	0.000803056	0.107116	0.02	0.1	0.08
2	16229776	AT2G38840	Guanylate-binding family protein	0.0120061	0.3429	0.953333	0.863333	-0.09
2	1624342	AT2G04650	ADP-glucose pyrophosphorylase family protein	0.0432289	0.5612	0.826667	0.953333	0.126667
2	16263071	AT2G38950	Transcription factor jumonji (jmj) family protein / zinc finger (C5HC2 type) family protein	0.00921012	0.311449	0.94	0.803333	-0.136667
2	16267046	AT2G38960	endoplasmic reticulum oxidoreductins 2	0.0468411	0.576881	0.876667	0.933333	0.0566667
2	16277898	NA		0.0137357	0.361902	0.616667	0.833333	0.216667
2	16278941	NA		0.0240737	0.446503	0.0133333	0.123333	0.11
2	16279035	NA		0.0165727	0.38934	0.85	0.966667	0.116667
2	16313779	AT2G39090	tetratricopeptide repeat (TPR)-containing protein	0.0150637	0.37623	0.636667	0.323333	-0.313333
2	16313907	AT2G39090	tetratricopeptide repeat (TPR)-containing protein	0.0311038	0.496391	0.79	0.556667	-0.233333
2	16320033	AT2G39110	Protein kinase superfamily protein	0.00938612	0.31484	0.03	0.143333	0.113333
2	16354566	AT2G39190	Protein kinase superfamily protein	0.0424414	0.556128	0.946667	0.873333	-0.0733333
2	16392941	AT2G39260	regulator of nonsense transcripts UPF2	0.0268402	0.467608	0.92	0.843333	-0.0766667
2	16393400	AT2G39260	regulator of nonsense transcripts UPF2	0.0237905	0.445436	0.98	0.896667	-0.0833333
2	16402679	AT2G39280	Ypt/Rab-GAP domain of gyp1p superfamily protein	0.0310177	0.496135	0.93	0.836667	-0.0933333
2	16402748	AT2G39280	Ypt/Rab-GAP domain of gyp1p superfamily protein	0.00204524	0.163183	0.986667	0.9	-0.0866667
2	16403915	AT2G39280	Ypt/Rab-GAP domain of gyp1p superfamily protein	0.0125201	0.348984	0.82	0.953333	0.133333
2	16404337	AT2G39280	Ypt/Rab-GAP domain of gyp1p superfamily protein	0.0188216	0.407973	0.98	0.833333	-0.146667
2	16407926	AT2G39290	phosphatidylglycerolphosphate synthase 1	0.0469707	0.576881	0.976667	0.893333	-0.0833333
2	16407942	AT2G39290	phosphatidylglycerolphosphate synthase 1	0.0150115	0.37578	0.0166667	0.1	0.0833333
2	16408275	AT2G39290	phosphatidylglycerolphosphate synthase 1	0.0403857	0.547099	0.973333	0.92	-0.0533333
2	1645671	AT2G04690	Pyridoxamine 5-phosphate oxidase family protein	0.0285734	0.479128	0.88	0.953333	0.0733333
2	1645831	AT2G04690	Pyridoxamine 5-phosphate oxidase family protein	0.00989298	0.321283	0.906667	0.973333	0.0666667
2	1645913	AT2G04690	Pyridoxamine 5-phosphate oxidase family protein	0.00174634	0.150149	0.756667	0.926667	0.17
2	16479756	AT2G39480	P-glycoprotein 6	0.00420914	0.226568	0.99	0.843333	-0.146667
2	16481392	AT2G39480	P-glycoprotein 6	0.0354569	0.523511	0.796667	0.916667	0.12
2	16481820	AT2G39480	P-glycoprotein 6	0.0273545	0.471324	0.906667	0.99	0.0833333
2	16502658	AT2G39550	Prenyltransferase family protein	0.0110307	0.333395	0.903333	0.986667	0.0833333
2	16510617	AT2G39580	zinc finger C3H1 domain protein	0.0412775	0.551444	0.963333	0.863333	-0.1
2	16512364	AT2G39580	zinc finger C3H1 domain protein	0.00449848	0.232709	0.896667	0.986667	0.09
2	16522344	AT2G39630	Nucleotide-diphospho-sugar transferases superfamily protein	0.00144334	0.137312	0.883333	0.993333	0.11
2	16522636	AT2G39630	Nucleotide-diphospho-sugar transferases superfamily protein	0.0496304	0.584942	0.853333	0.936667	0.0833333
2	16535191	AT2G39670	Radical SAM superfamily protein	0.00349108	0.20835	0.963333	0.89	-0.0733333
2	165651	AT2G01350	quinolinate phoshoribosyltransferase	0.031084	0.496391	0.88	0.94	0.06
2	16576388	AT2G39740	Nucleotidyltransferase family protein	0.0184691	0.40496	0.873333	0.976667	0.103333
2	16623306	AT2G39830	DA1-related protein 2	0.00938517	0.31484	0.953333	0.8	-0.153333
2	16656121	AT2G39890	proline transporter 1	0.0384252	0.538391	0.916667	0.8	-0.116667
2	16668757	AT2G39930	isoamylase 1	0.0182267	0.402106	0.816667	0.936667	0.12
2	16669274	AT2G39930	isoamylase 1	0.000302628	0.0714202	0.796667	0.97	0.173333
2	16669290	AT2G39930	isoamylase 1	0.000134514	0.0484599	0.103333	0	-0.103333
2	16671840	AT2G39930	isoamylase 1	0.0175242	0.396512	0.956667	0.876667	-0.08
2	16684763	AT2G39970	Mitochondrial substrate carrier family protein	0.000942598	0.11314	0.87	0.956667	0.0866667
2	16710012	AT2G40010	Ribosomal protein L10 family protein	0.0435613	0.562404	0.97	0.866667	-0.103333
2	16712596	AT2G40020	Nucleolar histone methyltransferase-related protein	0.00119227	0.12589	0.906667	0.69	-0.216667
2	16738975	AT2G40090	ABC2 homolog 9	0.0225718	0.437305	0.873333	0.966667	0.0933333
2	16739881	AT2G40090	ABC2 homolog 9	0.0147541	0.372369	0.973333	0.89	-0.0833333
2	16776694	AT2G40150	TRICHOME BIREFRINGENCE-LIKE 28	0.0139559	0.363142	0.913333	0.693333	-0.22
2	1679719	AT2G04790	PTB domain engulfment adapter	0.0135376	0.361091	0.923333	0.723333	-0.2
2	16825908	AT2G40280	S-adenosyl-L-methionine-dependent methyltransferases superfamily protein	0.0357485	0.524314	0.916667	0.793333	-0.123333
2	16827669	AT2G40280	S-adenosyl-L-methionine-dependent methyltransferases superfamily protein	0.0497625	0.585397	0.85	0.96	0.11
[truncated: 3,737 more rows]

## Sheet: c1c2_Blue vs c1c2_Dark 
Region	Site	Gene	gene name	PValue	FDR	c1c2_Blue avg SSE	c1c2_Dark avg SSE	delta SSE
1	7232	AT1G01020	ARV1 family protein	0.0478014	0.659855	0.923333	0.833333	-0.09
1	27281	AT1G01040	dicer-like 1	0.0143442	0.44982	0.62	0.84	0.22
1	37372	AT1G01060	Homeodomain-like superfamily protein	0.00360407	0.256596	0.92	0.716667	-0.203333
1	37203	AT1G01060	Homeodomain-like superfamily protein	0.0138117	0.441854	0.916667	0.756667	-0.16
1	40212	AT1G01070	nodulin MtN21 /EamA-like transporter family protein	0.0186568	0.490179	0.9	0.983333	0.0833333
1	46145	AT1G01080	RNA-binding (RRM/RBD/RNP motifs) family protein	0.0014815	0.174361	0.876667	0.973333	0.0966667
1	46375	AT1G01080	RNA-binding (RRM/RBD/RNP motifs) family protein	0.0116378	0.423118	0.863333	0.956667	0.0933333
1	45559	AT1G01080	RNA-binding (RRM/RBD/RNP motifs) family protein	0.0300341	0.573543	0.773333	0.903333	0.13
1	66160	AT1G01140	CBL-interacting protein kinase 9	0.0481908	0.661481	0.966667	0.906667	-0.06
1	74337	AT1G01170	ozone-responsive stress-like protein (DUF1138)	0.0403398	0.624794	0.963333	0.93	-0.0333333
1	115339	AT1G01290	cofactor of nitrate reductase and xanthine dehydrogenase 3	0.010144	0.396701	0.786667	0.493333	-0.293333
1	123501	AT1G01320	Tetratricopeptide repeat (TPR)-like superfamily protein	0.0133125	0.437964	0.96	0.88	-0.08
1	133539	AT1G01340	cyclic nucleotide gated channel 10	0.0194695	0.499412	0.95	0.79	-0.16
1	144063	AT1G01370	Histone superfamily protein	0.0225707	0.523097	0.966667	0.786667	-0.18
1	199889	AT1G01550	BPS1-like protein (DUF793)	3.44612e-06	0.00587616	0.606667	0.83	0.223333
1	270621	AT1G01725	adenylosuccinate synthetase	0.0142199	0.447825	0.893333	0.973333	0.08
1	282766	AT1G01770	propionyl-CoA carboxylase	0.0393416	0.619564	0.973333	0.856667	-0.116667
1	304963	AT1G01860	Ribosomal RNA adenine dimethylase family protein	0.00323337	0.247032	0.863333	1	0.136667
1	333628	AT1G01960	SEC7-like guanine nucleotide exchange family protein	0.035381	0.600298	0.916667	0.98	0.0633333
1	360443	AT1G02050	Chalcone and stilbene synthase family protein	0.0390826	0.618767	0.386667	0.633333	0.246667
1	387583	AT1G02090	Proteasome component (PCI) domain protein	0.00857881	0.369165	0.82	0.926667	0.106667
1	388267	AT1G02090	Proteasome component (PCI) domain protein	0.0168015	0.474323	0.79	0.883333	0.0933333
1	388760	AT1G02090	Proteasome component (PCI) domain protein	0.0263296	0.549109	0.92	0.963333	0.0433333
1	391025	AT1G02100	Leucine carboxyl methyltransferase	0.00269851	0.233571	0.103333	0.26	0.156667
1	391002	AT1G02100	Leucine carboxyl methyltransferase	0.0229581	0.525299	0.81	0.66	-0.15
1	405647	AT1G02145	homolog of asparagine-linked glycosylation 12	0.0016594	0.182239	0.95	0.803333	-0.146667
1	406409	AT1G02145	homolog of asparagine-linked glycosylation 12	0.00536418	0.305493	0.11	0.01	-0.1
1	406414	AT1G02145	homolog of asparagine-linked glycosylation 12	0.0141733	0.447486	0.703333	0.876667	0.173333
1	406518	AT1G02145	homolog of asparagine-linked glycosylation 12	0.0157185	0.463096	0.776667	0.903333	0.126667
1	404953	AT1G02145	homolog of asparagine-linked glycosylation 12	0.0187406	0.49077	0.913333	0.806667	-0.106667
1	456646	AT1G02305	Cysteine proteinases superfamily protein	6.16751e-05	0.0339579	0	0.253333	0.253333
1	463122	AT1G02330	integrator complex subunit-like protein	0.0282475	0.563018	0.97	0.916667	-0.0533333
1	492606	AT1G02410	cytochrome c oxidase assembly protein CtaG / Cox11 family	0.00533564	0.305493	0.843333	0.976667	0.133333
1	573953	AT1G02660	alpha/beta-Hydrolases superfamily protein	0.0164431	0.472693	0.856667	0.94	0.0833333
1	600433	AT1G02740	MRG family protein	0.0133517	0.437964	0.98	0.903333	-0.0766667
1	603774	AT1G02750	Drought-responsive family protein	4.00545e-05	0.0263603	0.9	0.986667	0.0866667
1	628856	AT1G02840	RNA-binding (RRM/RBD/RNP motifs) family protein	0.0242725	0.534012	0.896667	0.703333	-0.193333
1	631927	AT1G02850	beta glucosidase 11	0.00215339	0.209499	0.0666667	0.156667	0.09
1	630703	AT1G02850	beta glucosidase 11	0.0445791	0.645586	0.846667	0.906667	0.06
1	702678	AT1G03030	P-loop containing nucleoside triphosphate hydrolases superfamily protein	0.0189079	0.492533	0.94	0.84	-0.1
1	737420	AT1G03080	kinase interacting (KIP1-like) family protein	0.0368157	0.607312	0.136667	0.243333	0.106667
1	751223	AT1G03110	Transducin/WD40 repeat-like superfamily protein	0.000644249	0.123153	0.87	0.983333	0.113333
1	750472	AT1G03110	Transducin/WD40 repeat-like superfamily protein	0.00262153	0.231716	0.966667	0.823333	-0.143333
1	751296	AT1G03110	Transducin/WD40 repeat-like superfamily protein	0.0188192	0.491795	0.843333	0.94	0.0966667
1	779537	AT1G03190	RAD3-like DNA-binding helicase protein	0.000209449	0.0667554	0.866667	1	0.133333
1	807950	AT1G03290	ELKS/Rab6-interacting/CAST family protein	0.00511635	0.300573	0.943333	0.803333	-0.14
1	809910	AT1G03290	ELKS/Rab6-interacting/CAST family protein	0.00668753	0.335442	0.97	0.896667	-0.0733333
1	809408	AT1G03290	ELKS/Rab6-interacting/CAST family protein	0.0417044	0.631626	0.933333	0.826667	-0.106667
1	846536	AT1G03410	2-oxoglutarate (2OG) and Fe(II)-dependent oxygenase superfamily protein	9.40459e-06	0.0123198	0.156667	0	-0.156667
1	846477	AT1G03410	2-oxoglutarate (2OG) and Fe(II)-dependent oxygenase superfamily protein	0.00158533	0.179617	0.45	0.806667	0.356667
1	846729	AT1G03410	2-oxoglutarate (2OG) and Fe(II)-dependent oxygenase superfamily protein	0.00826669	0.36333	0.396667	0.673333	0.276667
1	878456	AT1G03520	Core-2/I-branching beta-1,6-N-acetylglucosaminyltransferase family protein	0.0110264	0.411928	0.603333	0.823333	0.22
1	886244	AT1G03545	Natural antisense transcript overlaps with AT1G03550	0.0110121	0.411928	0.83	0.976667	0.146667
1	887530	AT1G03545	Natural antisense transcript overlaps with AT1G03550	0.0185058	0.489067	0.836667	0.966667	0.13
1	886460	AT1G03545	Natural antisense transcript overlaps with AT1G03550	0.0268843	0.553116	0.793333	0.956667	0.163333
1	887430	AT1G03545	Natural antisense transcript overlaps with AT1G03550	0.0337206	0.593571	0.84	0.956667	0.116667
1	886877	AT1G03545	Natural antisense transcript overlaps with AT1G03550	0.0368992	0.607345	0.98	0.896667	-0.0833333
1	895253	AT1G03590	Protein phosphatase 2C family protein	0.0148531	0.454986	0.883333	0.976667	0.0933333
1	908570	AT1G03630	protochlorophyllide oxidoreductase C	0.00637003	0.329626	0.923333	0.733333	-0.19
1	908032	AT1G03630	protochlorophyllide oxidoreductase C	0.00667286	0.335442	0.933333	0.823333	-0.11
1	907848	AT1G03630	protochlorophyllide oxidoreductase C	0.0329017	0.589465	0.943333	0.87	-0.0733333
1	910481	AT1G03650	Acyl-CoA N-acyltransferases (NAT) superfamily protein	0.00204078	0.20378	1	0.883333	-0.116667
1	992777	AT1G03900	non-intrinsic ABC protein 4	0.0299684	0.573282	0.903333	0.946667	0.0433333
1	1010118	AT1G03940	HXXXD-type acyl-transferase family protein	0.000774039	0.136419	0.246667	0.563333	0.316667
1	1010248	AT1G03940	HXXXD-type acyl-transferase family protein	0.00218035	0.209992	0.316667	0.64	0.323333
1	1012867	AT1G03950	vacuolar protein sorting-associated protein 2.3	0.0178678	0.483213	0.986667	0.87	-0.116667
1	1017567	AT1G03960	Calcium-binding EF hand family protein	0.00124932	0.162681	0.846667	1	0.153333
1	1017057	AT1G03960	Calcium-binding EF hand family protein	0.0163703	0.471136	0.99	0.876667	-0.113333
1	1028207	AT1G04000	hypothetical protein	0.0179028	0.483213	0.133333	0.35	0.216667
1	1068247	AT1G04120	multidrug resistance-associated protein 5	0.0255208	0.545226	0.983333	0.906667	-0.0766667
1	1067676	AT1G04120	multidrug resistance-associated protein 5	0.0458223	0.652753	0.0266667	0.08	0.0533333
1	1074529	AT1G04130	Tetratricopeptide repeat (TPR)-like superfamily protein	0.0119372	0.426572	0.86	0.96	0.1
1	1091925	AT1G04160	myosin XI B	0.00775408	0.354971	0.983333	0.813333	-0.17
1	1107447	AT1G04190	Tetratricopeptide repeat (TPR)-like superfamily protein	0.0127983	0.433311	0.906667	0.973333	0.0666667
1	1110677	AT1G04200	dyggve-melchior-clausen syndrome protein	0.0439205	0.642015	0.773333	0.936667	0.163333
1	1155277	AT1G04310	ethylene response sensor 2	0.0388592	0.61796	0.906667	0.966667	0.06
1	1163790	AT1G04340	HR-like lesion-inducing protein-like protein	0.0186109	0.489729	0.94	0.85	-0.09
1	1203905	AT1G04440	casein kinase like 13	0.0172256	0.477869	0.96	0.896667	-0.0633333
1	1284453	AT1G04620	coenzyme F420 hydrogenase family / dehydrogenase, beta subunit family	0.026872	0.553058	0.893333	0.963333	0.07
1	1285138	AT1G04620	coenzyme F420 hydrogenase family / dehydrogenase, beta subunit family	0.03409	0.59452	0.98	0.913333	-0.0666667
1	1347615	AT1G04790	RING/U-box superfamily protein	0.0067234	0.335462	0.813333	0.96	0.146667
1	1351106	AT1G04810	26S proteasome regulatory complex, non-ATPase subcomplex, Rpn2/Psmd1 subunit	0.0356135	0.600892	0.98	0.906667	-0.0733333
1	1360828	AT1G04830	Ypt/Rab-GAP domain of gyp1p superfamily protein	0.0212358	0.51271	0.06	0.146667	0.0866667
1	1359251	AT1G04830	Ypt/Rab-GAP domain of gyp1p superfamily protein	0.0246258	0.53849	0.873333	0.96	0.0866667
1	1361410	AT1G04830	Ypt/Rab-GAP domain of gyp1p superfamily protein	0.0344648	0.594664	0.893333	0.966667	0.0733333
1	1386249	AT1G04900	NADH dehydrogenase ubiquinone complex I, assembly factor-like protein (DUF185)	0.00246962	0.22489	0.946667	0.653333	-0.293333
1	1389203	AT1G04910	O-fucosyltransferase family protein	0.0449928	0.647422	0.83	0.936667	0.106667
1	1402520	AT1G04945	HIT-type Zinc finger family protein	0.012025	0.427667	0.0766667	0.186667	0.11
1	1402622	AT1G04945	HIT-type Zinc finger family protein	0.029782	0.5722	0.11	0.236667	0.126667
1	1411914	AT1G04970	lipid-binding serum glycoprotein family protein	0.0372167	0.608087	0.72	0.846667	0.126667
1	1415196	AT1G04980	PDI-like 2-2	0.0358751	0.603577	0.916667	0.973333	0.0566667
1	1415563	AT1G04980	PDI-like 2-2	0.0459391	0.653078	0.96	0.893333	-0.0666667
1	1416978	AT1G04985	triacylglycerol lipase-like protein	0.00340161	0.253064	0.98	0.906667	-0.0733333
1	1416779	AT1G04985	triacylglycerol lipase-like protein	0.0169549	0.4757	0.983333	0.913333	-0.07
1	1419658	AT1G04990	Zinc finger C-x8-C-x5-C-x3-H type family protein	0.0450276	0.647499	0.896667	0.95	0.0533333
1	1440445	AT1G05030	Major facilitator superfamily protein	0.012852	0.433311	1	0.88	-0.12
1	1439897	AT1G05030	Major facilitator superfamily protein	0.0214956	0.515154	0.72	0.913333	0.193333
1	1438710	AT1G05030	Major facilitator superfamily protein	0.0320571	0.586729	0.886667	0.976667	0.09
1	1438984	AT1G05030	Major facilitator superfamily protein	0.0452943	0.649567	0.74	0.916667	0.176667
1	1489386	AT1G05160	cytochrome P450, family 88, subfamily A, polypeptide 3	0.00202534	0.203148	1	0.826667	-0.173333
1	1488560	AT1G05160	cytochrome P450, family 88, subfamily A, polypeptide 3	0.0108127	0.408936	0.986667	0.843333	-0.143333
1	1492952	AT1G05170	Galactosyltransferase family protein	0.0256351	0.545312	0.953333	0.883333	-0.07
1	1510792	AT1G05210	Transmembrane protein 97, Putative	0.0339829	0.59452	0.973333	0.876667	-0.0966667
1	1513373	AT1G05220	Transmembrane protein 97, Putative	0.0176565	0.481488	0.88	0.966667	0.0866667
1	1514349	AT1G05230	homeodomain GLABROUS 2	0.00492497	0.297005	0.81	0.953333	0.143333
1	1513824	AT1G05230	homeodomain GLABROUS 2	0.0284526	0.563748	0.71	0.873333	0.163333
1	1513830	AT1G05230	homeodomain GLABROUS 2	0.0409714	0.627032	0.223333	0.1	-0.123333
1	1555393	AT1G05320	myosin heavy chain, embryonic smooth protein	0.00398471	0.27016	0	0.13	0.13
1	1555359	AT1G05320	myosin heavy chain, embryonic smooth protein	0.00462826	0.289345	0	0.133333	0.133333
1	1565700	AT1G05360	vacuole membrane-like protein	0.00749637	0.350444	0.976667	0.853333	-0.123333
1	1565151	AT1G05360	vacuole membrane-like protein	0.0153593	0.459342	0.853333	0.973333	0.12
1	1603622	AT1G05460	P-loop containing nucleoside triphosphate hydrolases superfamily protein	0.0340035	0.59452	0.953333	0.783333	-0.17
1	1657355	AT1G05570	callose synthase 1	0.0212884	0.513242	0.976667	0.916667	-0.06
1	1669527	AT1G05590	beta-hexosaminidase 2	0.0172331	0.477869	0.913333	0.976667	0.0633333
1	1671978	AT1G05600	Tetratricopeptide repeat (TPR)-like superfamily protein	0.00284666	0.238193	0.863333	1	0.136667
1	1672115	AT1G05600	Tetratricopeptide repeat (TPR)-like superfamily protein	0.0049777	0.298121	0.506667	0.84	0.333333
1	1679600	AT1G05620	uridine-ribohydrolase 2	0.0495669	0.666948	0.926667	0.966667	0.04
1	1716690	AT1G05710	basic helix-loop-helix (bHLH) DNA-binding superfamily protein	0.049616	0.667091	0.85	0.703333	-0.146667
1	1732089	AT1G05785	Got1/Sft2-like vescicle transport protein family	0.000779497	0.136439	0.86	0.98	0.12
1	1733777	AT1G05790	lipase class 3 family protein	0.0102926	0.399328	0.946667	0.79	-0.156667
1	1733761	AT1G05790	lipase class 3 family protein	0.0164642	0.472693	0.0433333	0.18	0.136667
1	1734670	AT1G05790	lipase class 3 family protein	0.0255945	0.545292	0.84	0.966667	0.126667
1	1746209	AT1G05805	basic helix-loop-helix (bHLH) DNA-binding superfamily protein	0.0124607	0.43174	0.953333	0.836667	-0.116667
1	1763343	AT1G05840	Eukaryotic aspartyl protease family protein	0.00887404	0.374544	0.903333	0.97	0.0666667
1	1763803	AT1G05840	Eukaryotic aspartyl protease family protein	0.00984649	0.392086	0.806667	0.946667	0.14
1	1789245	AT1G05900	endonuclease III 2	0.00252458	0.227279	0.876667	0.99	0.113333
1	1789025	AT1G05900	endonuclease III 2	0.0045619	0.289066	0.863333	0.986667	0.123333
1	1788221	AT1G05900	endonuclease III 2	0.0449066	0.64737	0.766667	0.57	-0.196667
1	1789161	AT1G05900	endonuclease III 2	0.0494747	0.666903	0.816667	0.92	0.103333
1	1795257	AT1G05910	cell division cycle protein 48-related / CDC48-like protein	0.0136417	0.439927	0.963333	0.876667	-0.0866667
1	1802356	AT1G05940	cationic amino acid transporter 9	0.00957956	0.388226	0.963333	0.88	-0.0833333
1	1816993	AT1G05970	RNA-binding (RRM/RBD/RNP motifs) family protein	0.0164699	0.472693	0.9	0.99	0.09
1	1832337	AT1G06050	ENHANCED DISEASE RESISTANCE-like protein (DUF1336)	0.0399875	0.62206	0.866667	0.983333	0.116667
1	1859979	AT1G06130	glyoxalase 2-4	0.0266662	0.551034	0.753333	0.87	0.116667
1	1895761	AT1G06200	Peptidase S24/S26A/S26B/S26C family protein	0.0352942	0.600062	0.96	0.92	-0.04
1	1897561	AT1G06210	ENTH/VHS/GAT family protein	0.04879	0.664757	0.94	0.856667	-0.0833333
1	1903401	AT1G06220	Ribosomal protein S5/Elongation factor G/III/V family protein	0.00351529	0.254439	0.983333	0.91	-0.0733333
1	1910136	AT1G06230	global transcription factor group E4	0.00734547	0.347824	0.863333	0.97	0.106667
1	1925759	AT1G06290	acyl-CoA oxidase 3	0.032462	0.588316	0.73	0.836667	0.106667
1	1971721	AT1G06470	Nucleotide/sugar transporter family protein	0.0447197	0.646218	0.976667	0.916667	-0.06
1	1991883	AT1G06515	transmembrane protein, putative (DUF3317)	0.00536221	0.305493	0.91	0.973333	0.0633333
1	2004927	AT1G06550	ATP-dependent caseinolytic (Clp) protease/crotonase family protein	0.0409105	0.627032	0.923333	0.973333	0.05
1	2008474	AT1G06560	NOL1/NOP2/sun family protein	0.0143112	0.449435	0.97	0.863333	-0.106667
1	2011538	AT1G06560	NOL1/NOP2/sun family protein	0.0432083	0.638534	0.906667	0.76	-0.146667
1	2011435	AT1G06560	NOL1/NOP2/sun family protein	0.0497483	0.667542	0.876667	0.743333	-0.133333
1	2016656	AT1G06590	anaphase-promoting complex subunit	0.00889733	0.3746	0.953333	0.776667	-0.176667
1	2028052	AT1G06630	F-box/RNI-like superfamily protein	0.00785859	0.356317	0.976667	0.856667	-0.12
1	2029286	AT1G06630	F-box/RNI-like superfamily protein	0.018001	0.484445	0.97	0.843333	-0.126667
1	2030207	AT1G06630	F-box/RNI-like superfamily protein	0.0195242	0.499499	0.233333	0.446667	0.213333
1	2031090	AT1G06630	F-box/RNI-like superfamily protein	0.0268643	0.553058	0.35	0.573333	0.223333
1	2036441	AT1G06650	2-oxoglutarate (2OG) and Fe(II)-dependent oxygenase superfamily protein	0.0140167	0.445284	0.893333	0.763333	-0.13
1	2042423	AT1G06670	nuclear DEIH-boxhelicase	0.0201988	0.505164	0.946667	0.846667	-0.1
1	2061527	AT1G06720	P-loop containing nucleoside triphosphate hydrolases superfamily protein	0.0290825	0.567392	0.94	0.856667	-0.0833333
1	2088835	AT1G06790	RNA polymerase Rpb7 N-terminal domain-containing protein	0.00218286	0.209992	1	0.813333	-0.186667
1	2094819	AT1G06820	carotenoid isomerase	0.0109849	0.411928	0.03	0.11	0.08
1	2095698	AT1G06820	carotenoid isomerase	0.012796	0.433311	0.0433333	0.193333	0.15
1	2095691	AT1G06820	carotenoid isomerase	0.0212616	0.513152	0.86	0.663333	-0.196667
1	2102483	AT1G06840	Leucine-rich repeat protein kinase family protein	0.0153667	0.459342	0.886667	0.966667	0.08
1	2100933	AT1G06840	Leucine-rich repeat protein kinase family protein	0.0376387	0.61028	0.913333	0.966667	0.0533333
1	2110357	AT1G06870	Peptidase S24/S26A/S26B/S26C family protein	0.0108681	0.409896	0.87	0.953333	0.0833333
1	2109762	AT1G06870	Peptidase S24/S26A/S26B/S26C family protein	0.0468651	0.657037	0.8	0.916667	0.116667
1	2116077	AT1G06900	Insulinase (Peptidase family M16) family protein	0.0350133	0.599204	0.96	0.883333	-0.0766667
1	2154635	AT1G07010	Calcineurin-like metallo-phosphoesterase superfamily protein	0.0216398	0.515788	0.966667	0.856667	-0.11
1	2154449	AT1G07010	Calcineurin-like metallo-phosphoesterase superfamily protein	0.0466747	0.656662	0.923333	0.806667	-0.116667
1	2185165	AT1G07119	Natural antisense transcript overlaps with AT1G07120	0.00608033	0.32279	0	0.12	0.12
1	2187745	AT1G07128	Natural antisense transcript overlaps with AT1G07130	0.0045564	0.289066	0.123333	0	-0.123333
1	2187919	AT1G07128	Natural antisense transcript overlaps with AT1G07130	0.00603269	0.321709	0.113333	0.253333	0.14
1	2206620	AT1G07180	alternative NAD(P)H dehydrogenase 1	0.0410888	0.627801	0.946667	0.883333	-0.0633333
1	2238176	AT1G07280	Tetratricopeptide repeat (TPR)-like superfamily protein	0.0320853	0.586729	0.846667	0.96	0.113333
1	2258749	AT1G07350	RNA-binding (RRM/RBD/RNP motifs) family protein	0.0160919	0.466619	0.243333	0.456667	0.213333
1	2276133	AT1G07410	RAB GTPase homolog A2B	6.20637e-09	3.5276e-05	0.513333	1	0.486667
1	2276434	AT1G07410	RAB GTPase homolog A2B	0.000832153	0.136439	0.826667	0.983333	0.156667
1	2276674	AT1G07410	RAB GTPase homolog A2B	0.0227842	0.52412	0.896667	0.983333	0.0866667
1	2287299	AT1G07440	NAD(P)-binding Rossmann-fold superfamily protein	0.00171612	0.185793	0.896667	0.976667	0.08
1	2294080	AT1G07470	Transcription factor IIA, alpha/beta subunit	0.0240593	0.533133	0.893333	0.953333	0.06
1	2293006	AT1G07470	Transcription factor IIA, alpha/beta subunit	0.0274577	0.557384	0.93	0.966667	0.0366667
1	2331838	AT1G07570	Protein kinase superfamily protein	0.0132553	0.437889	0.92	0.97	0.05
1	2333167	AT1G07570	Protein kinase superfamily protein	0.0182311	0.486176	0.87	0.946667	0.0766667
1	2379798	AT1G07700	Thioredoxin superfamily protein	0.0171878	0.477713	0.693333	0.473333	-0.22
1	2380103	AT1G07700	Thioredoxin superfamily protein	0.0245421	0.537546	0.9	0.776667	-0.123333
1	2385888	AT1G07705	NOT2 / NOT3 / NOT5 family	9.78469e-05	0.0405675	0.126667	0	-0.126667
1	2398689	AT1G07740	Tetratricopeptide repeat (TPR)-like superfamily protein	0.000104344	0.0423623	0.36	0.0866667	-0.273333
1	2402754	AT1G07745	DNA repair RAD51-like protein	0.00282504	0.237743	0.456667	0.793333	0.336667
1	2402619	AT1G07745	DNA repair RAD51-like protein	0.0121139	0.428772	0.31	0.0833333	-0.226667
1	2412193	AT1G07780	phosphoribosylanthranilate isomerase 1	0.00688703	0.338429	0.506667	0.756667	0.25
1	2411929	AT1G07780	phosphoribosylanthranilate isomerase 1	0.0258499	0.546212	0.423333	0.626667	0.203333
1	2424926	AT1G07840	Sas10/Utp3/C1D family	0.0417361	0.631887	0.916667	0.963333	0.0466667
1	2467212	AT1G07960	PDI-like 5-1	0.00748905	0.350342	0.893333	0.98	0.0866667
1	2491347	AT1G08030	tyrosylprotein sulfotransferase	0.0106003	0.405852	0.04	0.123333	0.0833333
1	2491354	AT1G08030	tyrosylprotein sulfotransferase	0.0167274	0.474323	0.843333	0.69	-0.153333
1	2491574	AT1G08030	tyrosylprotein sulfotransferase	0.0315481	0.58434	0.89	0.96	0.07
1	2495895	AT1G08040	trimethylguanosine synthase (DUF707)	0.0373863	0.609167	0.976667	0.92	-0.0566667
1	2544857	AT1G08130	DNA ligase 1	0.016699	0.474323	0.953333	0.8	-0.153333
1	2572078	AT1G08190	vacuolar protein sorting 41	0.0397666	0.621522	0.966667	0.93	-0.0366667
1	2582086	AT1G08220	ATPase complex subunit	0.0175444	0.480802	0.976667	0.883333	-0.0933333
1	2582865	AT1G08220	ATPase complex subunit	0.0382547	0.614508	0.106667	0.216667	0.11
1	2626189	AT1G08320	bZIP transcription factor family protein	0.000467294	0.105189	0.703333	0.95	0.246667
1	2659755	AT1G08430	aluminum-activated malate transporter 1	0.026486	0.550008	0.02	0.0866667	0.0666667
1	2668167	AT1G08450	calreticulin 3	0.00633891	0.328682	0.913333	0.983333	0.07
1	2674166	AT1G08460	histone deacetylase 8	0.000205179	0.0657017	0.896667	0.973333	0.0766667
1	2688259	AT1G08490	chloroplastic NIFS-like cysteine desulfurase	0.0497426	0.667542	0.976667	0.913333	-0.0633333
1	2689387	AT1G08500	early nodulin-like protein 18	0.00993204	0.393863	0.91	0.966667	0.0566667
1	2708387	AT1G08550	non-photochemical quenching 1	0.0144621	0.451029	0.98	0.913333	-0.0666667
1	2707677	AT1G08550	non-photochemical quenching 1	0.0208026	0.5091	0.91	0.806667	-0.103333
1	2727033	AT1G08600	P-loop containing nucleoside triphosphate hydrolases superfamily protein	0.0101571	0.396701	0.99	0.826667	-0.163333
1	2727801	AT1G08600	P-loop containing nucleoside triphosphate hydrolases superfamily protein	0.0120142	0.427667	0.996667	0.813333	-0.183333
1	2746629	AT1G08630	threonine aldolase 1	2.97886e-09	2.03176e-05	0.393333	0.0133333	-0.38
1	2747889	AT1G08630	threonine aldolase 1	6.86671e-07	0.0014636	0.556667	0.943333	0.386667
1	2803618	AT1G08750	Peptidase C13 family	0.00516801	0.301366	0.976667	0.863333	-0.113333
1	2813551	AT1G08800	myosin-binding protein (Protein of unknown function, DUF593)	0.000108513	0.0423994	0.983333	0.843333	-0.14
1	2855488	AT1G08900	Major facilitator superfamily protein	0.00638896	0.329626	0.916667	0.72	-0.196667
1	2855395	AT1G08900	Major facilitator superfamily protein	0.0184076	0.487764	0.8	0.563333	-0.236667
1	2852603	AT1G08900	Major facilitator superfamily protein	0.0185636	0.489644	0.893333	0.963333	0.07
1	2853336	AT1G08900	Major facilitator superfamily protein	0.0190111	0.493971	0.993333	0.903333	-0.09
1	2868633	AT1G08920	ERD (early response to dehydration) six-like 1	0.0447638	0.646719	0.956667	0.91	-0.0466667
1	2869919	AT1G08920	ERD (early response to dehydration) six-like 1	0.0494252	0.666903	0.966667	0.923333	-0.0433333
1	2880573	AT1G08960	cation exchanger 11	0.0318869	0.585893	0.833333	0.95	0.116667
1	2884933	AT1G08980	amidase 1	0.0258408	0.546212	0.926667	0.97	0.0433333
1	2897470	AT1G09010	glycoside hydrolase family 2 protein	0.0292848	0.568735	0.826667	0.91	0.0833333
1	2921992	AT1G09060	JmjC domain protein JMJ24	0.0169478	0.475696	0.976667	0.91	-0.0666667
1	2943564	AT1G09140	SERINE-ARGININE PROTEIN 30	0.00239657	0.222168	0.36	0.583333	0.223333
1	2943226	AT1G09140	SERINE-ARGININE PROTEIN 30	0.0205036	0.506398	0.403333	0.256667	-0.146667
1	2954162	AT1G09160	Protein phosphatase 2C family protein	0.0395082	0.619842	0.956667	0.88	-0.0766667
1	2970721	AT1G09195	Ppx-GppA phosphatase	0.00434773	0.283229	0.0833333	0.42	0.336667
1	2971077	AT1G09195	Ppx-GppA phosphatase	0.0286925	0.565124	0.136667	0.396667	0.26
1	2979942	AT1G09230	RNA-binding (RRM/RBD/RNP motifs) family protein	0.00728027	0.346671	0.893333	0.98	0.0866667
1	2982089	AT1G09230	RNA-binding (RRM/RBD/RNP motifs) family protein	0.0354279	0.600347	0.963333	0.866667	-0.0966667
1	2997919	AT1G09270	importin alpha isoform 4	0.0154514	0.459607	0.0433333	0.126667	0.0833333
1	2999754	AT1G09280	rhodanese-like domain protein	0.00467906	0.290687	0.89	0.966667	0.0766667
1	3007920	AT1G09300	Metallopeptidase M24 family protein	0.00080496	0.136439	0.886667	0.993333	0.106667
1	3014580	AT1G09330	golgi apparatus membrane protein-like protein ECHIDNA protein	0.0496778	0.667143	0.97	0.926667	-0.0433333
1	3032665	AT1G09390	GDSL-like Lipase/Acylhydrolase superfamily protein	0.0461125	0.653877	0.963333	0.913333	-0.05
1	3039923	AT1G09420	glucose-6-phosphate dehydrogenase 4	0.0181506	0.485293	0.97	0.88	-0.09
1	3039789	AT1G09420	glucose-6-phosphate dehydrogenase 4	0.0318747	0.585893	0.96	0.85	-0.11
1	3102348	AT1G09575	calcium uniporter-like protein (DUF607)	0.000672404	0.125165	0.963333	0.823333	-0.14
1	3102451	AT1G09575	calcium uniporter-like protein (DUF607)	0.00106034	0.152647	0.97	0.833333	-0.136667
1	3143270	AT1G09710	Homeodomain-like superfamily protein	0.00842148	0.366557	0.893333	0.98	0.0866667
1	3175062	AT1G09795	ATP phosphoribosyl transferase 2	0.0283658	0.563414	0.97	0.923333	-0.0466667
1	3177218	AT1G09800	Pseudouridine synthase family protein	0.0232653	0.528009	0.83	0.96	0.13
1	3198928	AT1G09840	shaggy-like protein kinase 41	0.00732683	0.34753	0.916667	0.973333	0.0566667
1	3200182	AT1G09840	shaggy-like protein kinase 41	0.0221525	0.518916	0.143333	0.31	0.166667
1	3222833	AT1G09910	Rhamnogalacturonate lyase family protein	0.000545884	0.114716	0.893333	0.99	0.0966667
1	3220387	AT1G09910	Rhamnogalacturonate lyase family protein	0.049766	0.667542	0.97	0.903333	-0.0666667
1	3257291	AT1G09980	Putative serine esterase family protein	0.0185972	0.489667	0.983333	0.903333	-0.08
1	3276851	AT1G10040	alpha/beta-Hydrolases superfamily protein	0.00534402	0.305493	0.883333	1	0.116667
1	3276709	AT1G10040	alpha/beta-Hydrolases superfamily protein	0.0065209	0.332281	0.84	0.983333	0.143333
1	3284651	AT1G10060	branched-chain amino acid transaminase 1	0.000184164	0.062493	0.87	1	0.13
1	3288320	AT1G10070	branched-chain amino acid transaminase 2	0.0297422	0.571918	0.753333	0.886667	0.133333
1	3290587	AT1G10090	Early-responsive to dehydration stress protein (ERD4)	3.53902e-07	0.000928394	0.00666667	0.173333	0.166667
1	3290975	AT1G10090	Early-responsive to dehydration stress protein (ERD4)	5.57231e-06	0.00844589	0.97	0.753333	-0.216667
1	3290886	AT1G10090	Early-responsive to dehydration stress protein (ERD4)	0.00557496	0.310767	0.873333	0.686667	-0.186667
1	3319903	AT1G10130	endoplasmic reticulum-type calcium-transporting ATPase 3	0.0435619	0.640334	0.97	0.916667	-0.0533333
1	3349564	AT1G10210	mitogen-activated protein kinase 1	0.0191172	0.495598	0.87	0.96	0.09
1	3383281	AT1G10310	NAD(P)-binding Rossmann-fold superfamily protein	0.0433288	0.639312	0.976667	0.903333	-0.0733333
1	3418128	AT1G10410	CW14 protein (DUF1336)	0.00698347	0.341934	0.973333	0.923333	-0.05
1	3436057	AT1G10450	paired amphipathic helix Sin3-like protein	0.021611	0.515788	0.976667	0.913333	-0.0633333
1	3464457	AT1G10510	RNI-like superfamily protein	0.00169985	0.18437	0.906667	0.986667	0.08
1	3463613	AT1G10510	RNI-like superfamily protein	0.0420591	0.63435	0.92	0.97	0.05
1	3469837	AT1G10522	Serine/Threonine-kinase	0.00651016	0.332206	0.863333	0.63	-0.233333
1	3489288	AT1G10570	Cysteine proteinases superfamily protein	0.010494	0.403515	0.983333	0.85	-0.133333
1	3490054	AT1G10570	Cysteine proteinases superfamily protein	0.026332	0.549109	0.843333	0.953333	0.11
1	3516549	AT1G10640	Pectin lyase-like superfamily protein	0.0043829	0.283762	0.993333	0.866667	-0.126667
1	3563867	AT1G10720	BSD domain-containing protein	0.0034968	0.254267	0.896667	0.986667	0.09
1	3601971	AT1G10820	hypothetical protein (DUF3755)	0.026199	0.548125	0.0333333	0.09	0.0566667
1	3602250	AT1G10820	hypothetical protein (DUF3755)	0.0468086	0.656782	0.766667	0.9	0.133333
1	3607038	AT1G10830	15-cis-zeta-carotene isomerase	0.0216312	0.515788	0.91	0.976667	0.0666667
1	3622919	AT1G10870	ARF-GAP domain 4	0.0343728	0.59452	0.913333	0.76	-0.153333
1	3621249	AT1G10870	ARF-GAP domain 4	0.0451751	0.648372	0.15	0.303333	0.153333
1	3643195	AT1G10910	Pentatricopeptide repeat (PPR) superfamily protein	0.0125269	0.43174	0.896667	0.983333	0.0866667
1	3643731	AT1G10910	Pentatricopeptide repeat (PPR) superfamily protein	0.0229865	0.525691	0.616667	0.34	-0.276667
1	3643582	AT1G10910	Pentatricopeptide repeat (PPR) superfamily protein	0.0312572	0.583484	0.663333	0.433333	-0.23
1	3652235	AT1G10930	DNA helicase (RECQl4A)	2.36756e-05	0.0209717	1	0.786667	-0.213333
1	3652308	AT1G10930	DNA helicase (RECQl4A)	0.00329349	0.249042	0.98	0.826667	-0.153333
1	3673571	AT1G11000	Seven transmembrane MLO family protein	0.00136153	0.168538	0.9	0.993333	0.0933333
1	3673187	AT1G11000	Seven transmembrane MLO family protein	0.00977209	0.390844	0.886667	0.983333	0.0966667
1	3687488	AT1G11060	WAPL (Wings apart-like protein regulation of heterochromatin) protein	0.00624672	0.326809	0.9	0.993333	0.0933333
1	3688424	AT1G11060	WAPL (Wings apart-like protein regulation of heterochromatin) protein	0.0169386	0.475696	0.97	0.826667	-0.143333
1	3726593	AT1G11130	Leucine-rich repeat protein kinase family protein	0.0237802	0.53118	0.963333	0.833333	-0.13
1	3789118	AT1G11280	S-locus lectin protein kinase family protein	0.00053015	0.111949	0.99	0.876667	-0.113333
1	3802439	AT1G11310	Seven transmembrane MLO family protein	0.00938819	0.383891	0.973333	0.9	-0.0733333
1	3803120	AT1G11310	Seven transmembrane MLO family protein	0.0353139	0.600062	0.833333	0.926667	0.0933333
1	3813107	AT1G11330	S-locus lectin protein kinase family protein	0.0113376	0.418674	0.966667	0.836667	-0.13
1	3813026	AT1G11330	S-locus lectin protein kinase family protein	0.0242575	0.534012	0.953333	0.843333	-0.11
1	3835405	AT1G11390	Protein kinase superfamily protein	0.0427299	0.636404	0.896667	0.96	0.0633333
1	3916232	AT1G11650	RNA-binding (RRM/RBD/RNP motifs) family protein	0.00116575	0.161042	0.0466667	0.1	0.0533333
1	3916145	AT1G11650	RNA-binding (RRM/RBD/RNP motifs) family protein	0.00277492	0.23518	0.05	0.11	0.06
1	3921036	AT1G11660	heat shock protein 70 (Hsp 70) family protein	0.00181487	0.191829	0.01	0.103333	0.0933333
1	3986551	AT1G11800	endonuclease/exonuclease/phosphatase family protein	0.0410697	0.627781	0.876667	0.973333	0.0966667
1	4042502	AT1G11960	ERD (early-responsive to dehydration stress) family protein	0.00232653	0.218874	0.99	0.88	-0.11
1	4202113	AT1G12360	Sec1/munc18-like (SM) proteins superfamily	0.0295792	0.571013	0.926667	0.83	-0.0966667
1	4228046	AT1G12420	ACT domain repeat 8	0.0221429	0.518916	0.93	0.826667	-0.103333
1	4235571	AT1G12430	armadillo repeat kinesin 3	0.0400356	0.622378	0.956667	0.82	-0.136667
1	4306763	AT1G12650	rRNA biogenesis RRP36-like protein	0.00102156	0.15003	0.986667	0.89	-0.0966667
1	4306368	AT1G12650	rRNA biogenesis RRP36-like protein	0.00741985	0.34902	0.99	0.896667	-0.0933333
1	4364041	AT1G12800	Nucleic acid-binding, OB-fold-like protein	0.0406053	0.625494	0.926667	0.84	-0.0866667
1	4385936	AT1G12860	basic helix-loop-helix (bHLH) DNA-binding superfamily protein	0.0173037	0.478985	0.873333	0.98	0.106667
1	4404607	AT1G12930	ARM repeat superfamily protein	0.0334694	0.593151	0.87	0.973333	0.103333
1	4444474	AT1G13030	sphere organelles protein-like protein	0.0105559	0.404937	0.97	0.853333	-0.116667
1	4464950	AT1G13100	cytochrome P450, family 71, subfamily B, polypeptide 29	0.0117386	0.424068	0.866667	0.956667	0.09
1	4471148	AT1G13120	nucleoporin GLE1-like protein	0.0397236	0.621134	0.923333	0.796667	-0.126667
1	4471269	AT1G13120	nucleoporin GLE1-like protein	0.0403847	0.624794	0.893333	0.756667	-0.136667
1	4490151	AT1G13170	OSBP(oxysterol binding protein)-related protein 1D	0.0399542	0.62206	0.97	0.913333	-0.0566667
1	4490329	AT1G13170	OSBP(oxysterol binding protein)-related protein 1D	0.0413607	0.629698	0.963333	0.91	-0.0533333
1	4558067	AT1G13300	myb-like transcription factor family protein	0.0492806	0.666646	0.956667	0.85	-0.106667
1	4574379	AT1G13350	Protein kinase superfamily protein	0.0172951	0.47894	0.95	0.866667	-0.0833333
1	4573959	AT1G13350	Protein kinase superfamily protein	0.0392971	0.619564	0.97	0.92	-0.05
1	4710085	AT1G13730	Nuclear transport factor 2 (NTF2) family protein with RNA binding (RRM-RBD-RNP motifs) domain-containing protein	0.000699521	0.128257	0.996667	0.89	-0.106667
1	4712114	AT1G13730	Nuclear transport factor 2 (NTF2) family protein with RNA binding (RRM-RBD-RNP motifs) domain-containing protein	0.00770117	0.35467	0.956667	0.853333	-0.103333
1	4724153	AT1G13770	root UVB sensitive protein (Protein of unknown function, DUF647)	0.0303558	0.575924	0.98	0.833333	-0.146667
1	4723488	AT1G13770	root UVB sensitive protein (Protein of unknown function, DUF647)	0.0435732	0.640334	0.9	0.98	0.08
1	4745125	AT1G13860	QUASIMODO2 LIKE 1	0.0175057	0.480675	0.976667	0.866667	-0.11
1	4790324	AT1G13980	sec7 domain-containing protein	0.0187917	0.491453	1	0.893333	-0.106667
1	4795778	AT1G13990	plant/protein	0.00240837	0.222719	0.806667	0.933333	0.126667
1	4796077	AT1G13990	plant/protein	0.00342791	0.253309	0.886667	0.956667	0.07
1	4796154	AT1G13990	plant/protein	0.0115367	0.421894	0.926667	0.97	0.0433333
1	4812933	AT1G14040	EXS (ERD1/XPR1/SYG1) family protein	0.00976695	0.390844	1	0.88	-0.12
1	4819620	AT1G14070	fucosyltransferase 7 (FUT7)	8.41999e-05	0.0380327	0.01	0.176667	0.166667
1	4819489	AT1G14070	fucosyltransferase 7 (FUT7)	0.00118056	0.161042	0.0133333	0.206667	0.193333
1	4819412	AT1G14070	fucosyltransferase 7 (FUT7)	0.0327159	0.589212	0.01	0.0966667	0.0866667
1	4833920	AT1G14120	2-oxoglutarate (2OG) and Fe(II)-dependent oxygenase superfamily protein	0.0473583	0.658369	0.916667	0.973333	0.0566667
1	4841167	AT1G14160	Uncharacterized protein family (UPF0497)	0.0416133	0.63137	0.87	0.97	0.1
1	4856905	AT1G14210	Ribonuclease T2 family protein	0.000302362	0.0834935	0.286667	0.07	-0.216667
1	4876767	AT1G14270	CAAX amino terminal protease family protein	0.047443	0.658369	0.966667	0.886667	-0.08
1	4885605	AT1G14310	Haloacid dehalogenase-like hydrolase (HAD) superfamily protein	0.0348281	0.59851	0.943333	0.793333	-0.15
1	4911986	AT1G14360	UDP-galactose transporter 3	0.0160976	0.466619	0.92	0.973333	0.0533333
1	4971997	AT1G14530	tobamovirus multiplication-like protein (DUF1084)	0.00850041	0.36788	0.983333	0.85	-0.133333
1	4972848	AT1G14530	tobamovirus multiplication-like protein (DUF1084)	0.0292183	0.568254	0.973333	0.9	-0.0733333
1	4972322	AT1G14530	tobamovirus multiplication-like protein (DUF1084)	0.0393094	0.619564	0.973333	0.82	-0.153333
1	4982898	AT1G14560	Mitochondrial substrate carrier family protein	0.00391929	0.26812	0.87	0.986667	0.116667
1	4981841	AT1G14560	Mitochondrial substrate carrier family protein	0.011013	0.411928	0.106667	0.316667	0.21
1	4981614	AT1G14560	Mitochondrial substrate carrier family protein	0.0181324	0.485186	0.8	0.933333	0.133333
1	4981924	AT1G14560	Mitochondrial substrate carrier family protein	0.0398445	0.621743	0.0666667	0.203333	0.136667
1	5031386	AT1G14650	SWAP (Suppressor-of-White-APricot)/surp domain-containing protein / ubiquitin family protein	0.034273	0.59452	0.593333	0.8	0.206667
1	5108377	AT1G14830	DYNAMIN-like 1C	0.0480394	0.660896	0.906667	0.953333	0.0466667
1	5113862	AT1G14840	microtubule-associated proteins 70-4	0.0287966	0.565535	0.776667	0.94	0.163333
1	5113503	AT1G14840	microtubule-associated proteins 70-4	0.0382304	0.614407	0.973333	0.843333	-0.13
1	5140800	AT1G14910	ENTH/ANTH/VHS superfamily protein	0.0421926	0.634713	0.916667	0.96	0.0433333
1	5174091	AT1G15020	quiescin-sulfhydryl oxidase 1	0.023695	0.530149	0.883333	0.953333	0.07
1	5189111	AT1G15080	lipid phosphate phosphatase 2	0.0441497	0.643549	0.97	0.9	-0.07
1	5201172	AT1G15110	phosphatidyl serine synthase family protein	0.0207347	0.508351	0.92	0.973333	0.0533333
1	5205125	AT1G15125	S-adenosyl-L-methionine-dependent methyltransferases superfamily protein	0.00124204	0.162681	0.953333	0.766667	-0.186667
1	5240674	AT1G15220	cytochrome c biogenesis protein family	0.00687065	0.338429	0.816667	0.933333	0.116667
1	5247072	AT1G15240	phox (PX) domain-containing protein	0.000584203	0.119819	0.87	0.98	0.11
1	5244050	AT1G15240	phox (PX) domain-containing protein	0.00113892	0.158857	1	0.886667	-0.113333
1	5246248	AT1G15240	phox (PX) domain-containing protein	0.0262994	0.549109	0.813333	0.943333	0.13
1	5259252	AT1G15290	Tetratricopeptide repeat (TPR)-like superfamily protein	0.0363869	0.604608	0.69	0.89	0.2
1	5270435	AT1G15310	signal recognition particle 54 kDa subunit	0.00860291	0.369936	0.963333	0.796667	-0.166667
1	5295063	AT1G15390	peptide deformylase 1A	0.044934	0.64737	0.89	0.953333	0.0633333
1	5302333	AT1G15420	WD repeat protein	0.00646882	0.331436	0.976667	0.91	-0.0666667
1	5306646	AT1G15440	periodic tryptophan protein 2	0.0359025	0.603621	0.956667	0.913333	-0.0433333
1	5364252	AT1G15570	CYCLIN A2	0.00563447	0.312443	0.986667	0.836667	-0.15
1	5408738	AT1G15730	Cobalamin biosynthesis CobW-like protein	0.00616574	0.325496	0.963333	0.85	-0.113333
1	5409524	AT1G15730	Cobalamin biosynthesis CobW-like protein	0.0238902	0.531461	0.91	0.98	0.07
1	5439994	AT1G15790	mediator of RNA polymerase II transcription subunit 15a-like protein	0.042685	0.636227	0.986667	0.886667	-0.1
1	5460690	AT1G15885	hypothetical protein	0.00124879	0.162681	0.606667	0.923333	0.316667
1	5499513	AT1G16020	vacuolar fusion protein (DUF1712)	0.00377156	0.262761	0.04	0.186667	0.146667
1	5499474	AT1G16020	vacuolar fusion protein (DUF1712)	0.0399278	0.62206	0.0966667	0.233333	0.136667
1	5505354	AT1G16040	phosphatidylinositol-glycan biosynthesis class F-like protein	0.0368565	0.607312	0.803333	0.65	-0.153333
1	5515647	AT1G16080	nuclear protein	0.0215949	0.515788	0.853333	0.95	0.0966667
1	5575203	AT1G16300	glyceraldehyde-3-phosphate dehydrogenase of plastid 2	0.0343056	0.59452	0.88	0.966667	0.0866667
1	5589630	AT1G16340	Aldolase superfamily protein	0.0178589	0.483213	0.983333	0.873333	-0.11
1	5668572	AT1G16560	Per1-like family protein	0.00285336	0.238209	0.08	0.0266667	-0.0533333
1	5690918	AT1G16650	S-adenosyl-L-methionine-dependent methyltransferases superfamily protein	0.000192783	0.0635216	1	0.813333	-0.186667
1	5688394	AT1G16650	S-adenosyl-L-methionine-dependent methyltransferases superfamily protein	0.000476716	0.105326	0.84	1	0.16
1	5708009	AT1G16690	Enhancer of polycomb-like transcription factor protein	0.000173363	0.0604501	0.833333	1	0.166667
1	5725902	AT1G16720	high chlorophyll fluorescence phenotype 173	0.00291934	0.239842	0.96	0.883333	-0.0766667
1	5759791	AT1G16825	Reticulon family protein	0.027432	0.557384	0.75	0.93	0.18
1	5769143	AT1G16860	Ubiquitin-specific protease family C19-related protein	0.0140429	0.445387	0.936667	0.866667	-0.07
1	5821498	AT1G17020	senescence-related gene 1	0.0126641	0.432651	0.953333	0.876667	-0.0766667
1	5862517	AT1G17145	RING/U-box superfamily protein	0.0210365	0.510973	0.89	0.756667	-0.133333
1	5894288	AT1G17230	Leucine-rich receptor-like protein kinase family protein	0.000458829	0.105016	0.756667	0.973333	0.216667
1	5894751	AT1G17230	Leucine-rich receptor-like protein kinase family protein	0.031396	0.583484	0.716667	0.896667	0.18
1	5910061	AT1G17270	O-fucosyltransferase family protein	0.0105339	0.404605	0.753333	0.933333	0.18
1	5924229	AT1G17290	alanine aminotransferas	0.048035	0.660896	0.956667	0.93	-0.0266667
1	5941842	AT1G17350	NADH:ubiquinone oxidoreductase intermediate-associated protein 30	2.09283e-05	0.0195539	0.0166667	0.346667	0.33
1	5941846	AT1G17350	NADH:ubiquinone oxidoreductase intermediate-associated protein 30	0.000191035	0.0635216	0.96	0.653333	-0.306667
1	5942380	AT1G17350	NADH:ubiquinone oxidoreductase intermediate-associated protein 30	0.019841	0.502642	0.236667	0.5	0.263333
1	5969712	AT1G17410	Nucleoside diphosphate kinase family protein	0.0434139	0.639543	0.97	0.88	-0.09
1	6024990	AT1G17520	Homeodomain-like/winged-helix DNA-binding family protein	0.0222485	0.519145	0.986667	0.906667	-0.08
1	6038099	AT1G17560	Ribosomal protein L14p/L23e family protein	0.0376076	0.61028	0.956667	0.836667	-0.12
1	6047872	AT1G17580	myosin 1	0.0151067	0.456722	0.986667	0.863333	-0.123333
1	6081780	AT1G17680	tetratricopeptide repeat (TPR)-containing protein	0.0173906	0.479249	0.97	0.883333	-0.0866667
1	6086420	AT1G17690	U3 small nucleolar RNA-associated protein	0.00284968	0.238193	0.97	0.806667	-0.163333
1	6085798	AT1G17690	U3 small nucleolar RNA-associated protein	0.0227133	0.523824	0.86	0.973333	0.113333
1	6083909	AT1G17690	U3 small nucleolar RNA-associated protein	0.0486636	0.663802	0.8	0.566667	-0.233333
1	6113513	AT1G17760	Tetratricopeptide repeat (TPR)-like superfamily protein	3.48034e-05	0.024807	1	0.87	-0.13
1	6113976	AT1G17760	Tetratricopeptide repeat (TPR)-like superfamily protein	0.015273	0.459104	0.986667	0.893333	-0.0933333
1	6110746	AT1G17760	Tetratricopeptide repeat (TPR)-like superfamily protein	0.0234641	0.528736	0.883333	0.95	0.0666667
1	6112028	AT1G17760	Tetratricopeptide repeat (TPR)-like superfamily protein	0.0330137	0.590077	0.96	0.856667	-0.103333
1	6137202	AT1G17830	hypothetical protein (DUF789)	0.0133818	0.437964	0.93	0.76	-0.17
1	6147282	AT1G17850	Rhodanese/Cell cycle control phosphatase superfamily protein	0.00257266	0.229074	0.966667	0.803333	-0.163333
1	6147537	AT1G17850	Rhodanese/Cell cycle control phosphatase superfamily protein	0.0473656	0.658369	0.966667	0.826667	-0.14
1	6169898	AT1G17940	Endosomal targeting BRO1-like domain-containing protein	0.0165219	0.472874	0.84	0.943333	0.103333
1	6172499	AT1G17940	Endosomal targeting BRO1-like domain-containing protein	0.0263247	0.549109	0.706667	0.88	0.173333
1	6182455	AT1G17960	Threonyl-tRNA synthetase	0.00649105	0.331715	0.916667	0.98	0.0633333
1	6187067	AT1G17970	RING/U-box superfamily protein	0.0227301	0.523824	0.986667	0.9	-0.0866667
1	6205274	AT1G18030	Protein phosphatase 2C family protein	0.00341764	0.253309	0.876667	0.98	0.103333
1	6204876	AT1G18030	Protein phosphatase 2C family protein	0.0213139	0.513242	0.713333	0.913333	0.2
1	6229165	AT1G18100	PEBP (phosphatidylethanolamine-binding protein) family protein	0.0451191	0.648372	0.9	0.97	0.07
1	6258811	AT1G18190	golgin Putative 2	0.00309376	0.244128	0.803333	0.94	0.136667
1	6259477	AT1G18190	golgin Putative 2	0.0269603	0.553482	0.9	0.98	0.08
1	6284962	AT1G18270	ketose-bisphosphate aldolase class-II family protein	0.0489313	0.665336	0.916667	0.96	0.0433333
1	6300031	AT1G18300	nudix hydrolase homolog 4	0.00814263	0.362044	0.873333	0.66	-0.213333
1	6300366	AT1G18300	nudix hydrolase homolog 4	0.0390243	0.618767	0.846667	0.626667	-0.22
1	6306945	AT1G18330	Homeodomain-like superfamily protein	0.0494756	0.666903	0.966667	0.906667	-0.06
1	6309960	AT1G18335	Acyl-CoA N-acyltransferases (NAT) superfamily protein	0.00155061	0.177748	0.82	0.493333	-0.326667
1	6310642	AT1G18335	Acyl-CoA N-acyltransferases (NAT) superfamily protein	0.0177295	0.481488	0.823333	0.97	0.146667
1	6309778	AT1G18335	Acyl-CoA N-acyltransferases (NAT) superfamily protein	0.0361409	0.60429	0.963333	0.856667	-0.106667
1	6311874	AT1G18340	basal transcription factor complex subunit-like protein	0.000422193	0.101039	0.886667	1	0.113333
1	6312858	AT1G18340	basal transcription factor complex subunit-like protein	0.00097391	0.147246	0.886667	1	0.113333
1	6326623	AT1G18382	Natural antisense transcript overlaps with AT1G18380	0.0328031	0.589212	0.646667	0.466667	-0.18
1	6328219	AT1G18390	Serine/Threonine kinase family catalytic domain protein	0.000331186	0.0868804	0.126667	0.396667	0.27
1	6357311	AT1G18470	Transmembrane Fragile-X-F-associated protein	0.0467229	0.656782	0.953333	0.896667	-0.0566667
1	6370980	AT1G18500	methylthioalkylmalate synthase-like 4	0.0265113	0.550008	0.956667	0.903333	-0.0533333
1	6408966	AT1G18610	Galactose oxidase/kelch repeat superfamily protein	0.00689203	0.338429	0.743333	0.46	-0.283333
1	6421501	AT1G18660	zinc finger (C3HC4-type RING finger) family protein	0.00224881	0.214521	0.98	0.89	-0.09
1	6423970	AT1G18660	zinc finger (C3HC4-type RING finger) family protein	0.0319818	0.586512	0.886667	0.783333	-0.103333
1	6460808	AT1G18730	NDH dependent flow 6	0.033089	0.590648	0.903333	0.98	0.0766667
1	6522263	AT1G18880	Major facilitator superfamily protein	0.042462	0.635563	0.906667	0.953333	0.0466667
1	6533303	AT1G18910	zinc ion binding protein	0.034804	0.598398	0.946667	0.816667	-0.13
1	6532971	AT1G18910	zinc ion binding protein	0.0432152	0.638534	0.96	0.896667	-0.0633333
1	6561320	AT1G19000	Homeodomain-like superfamily protein	0.0122001	0.430088	0.29	0.436667	0.146667
1	6584425	AT1G19080	GINS complex protein	0.00880691	0.373179	0.516667	0.82	0.303333
1	6598196	AT1G19100	Histidine kinase-, DNA gyrase B-, and HSP90-like ATPase family protein	0.0118116	0.425632	0.976667	0.873333	-0.103333
1	6600273	AT1G19100	Histidine kinase-, DNA gyrase B-, and HSP90-like ATPase family protein	0.0188613	0.492073	1	0.833333	-0.166667
1	6604046	AT1G19110	inter-alpha-trypsin inhibitor heavy chain-like protein	0.0175409	0.480802	0.973333	0.923333	-0.05
1	6612027	AT1G19140	ubiquinone biosynthesis COQ9-like protein	0.0242022	0.533797	0.833333	0.94	0.106667
1	6631424	AT1G19220	auxin response factor 19	0.0229411	0.525299	0.87	0.986667	0.116667
1	6628853	AT1G19220	auxin response factor 19	0.0394926	0.619842	0.82	0.946667	0.126667
1	6688774	AT1G19350	Brassinosteroid signaling positive regulator (BZR1) family protein	0.0165487	0.472874	0.34	0.213333	-0.126667
1	6698434	AT1G19380	sugar, putative (DUF1195)	0.0455567	0.651413	0.923333	0.81	-0.113333
1	6725149	AT1G19430	S-adenosyl-L-methionine-dependent methyltransferases superfamily protein	0.0148682	0.454986	0.843333	0.96	0.116667
1	6732040	AT1G19450	Major facilitator superfamily protein	0.0191791	0.496067	0.946667	0.876667	-0.07
1	6732621	AT1G19450	Major facilitator superfamily protein	0.0221764	0.518916	0.97	0.916667	-0.0533333
1	6815187	AT1G19710	UDP-Glycosyltransferase superfamily protein	0.0146107	0.452419	0.893333	0.69	-0.203333
1	6823532	AT1G19730	Thioredoxin superfamily protein	0.0309085	0.580278	0.973333	0.916667	-0.0566667
1	6846858	AT1G19800	trigalactosyldiacylglycerol 1	0.0139318	0.443472	0.986667	0.91	-0.0766667
1	6894346	AT1G19860	Zinc finger C-x8-C-x5-C-x3-H type family protein	0.014723	0.453568	0.83	0.946667	0.116667
1	6897205	AT1G19870	IQ-domain 32	0.0177192	0.481488	0.97	0.896667	-0.0733333
1	6943715	AT1G20020	ferredoxin-NADP[+]-oxidoreductase 2	0.0199848	0.503197	0.93	0.84	-0.09
1	6943869	AT1G20020	ferredoxin-NADP[+]-oxidoreductase 2	0.0403917	0.624794	0.956667	0.893333	-0.0633333
1	7020104	AT1G20260	ATPase, V1 complex, subunit B protein	0.0327774	0.589212	0.96	0.916667	-0.0433333
1	7080174	AT1G20410	Pseudouridine synthase family protein	0.015216	0.458456	0.966667	0.86	-0.106667
1	7080898	AT1G20410	Pseudouridine synthase family protein	0.0200274	0.503312	0.953333	0.813333	-0.14
1	7080251	AT1G20410	Pseudouridine synthase family protein	0.0222522	0.519145	0.986667	0.906667	-0.08
1	7114313	AT1G20540	Transducin/WD40 repeat-like superfamily protein	0.0170968	0.477324	0.793333	0.93	0.136667
1	7113951	AT1G20540	Transducin/WD40 repeat-like superfamily protein	0.0240653	0.533133	0.636667	0.846667	0.21
1	7232882	AT1G20810	FKBP-like peptidyl-prolyl cis-trans isomerase family protein	0.0234791	0.528742	0.836667	0.933333	0.0966667
1	7280214	AT1G20910	ARID/BRIGHT DNA-binding domain-containing protein	0.0170776	0.477113	0.97	0.903333	-0.0666667
1	7278475	AT1G20910	ARID/BRIGHT DNA-binding domain-containing protein	0.0420846	0.63435	0.896667	0.966667	0.07
1	7289288	AT1G20920	P-loop containing nucleoside triphosphate hydrolases superfamily protein	0.0363325	0.604608	0.0666667	0.156667	0.09
1	7301865	AT1G20960	U5 small nuclear ribonucleoprotein helicase	0.0359006	0.603621	0.0766667	0.213333	0.136667
1	7301956	AT1G20960	U5 small nuclear ribonucleoprotein helicase	0.0387129	0.617467	0.0366667	0.08	0.0433333
1	7338770	AT1G21000	PLATZ transcription factor family protein	0.00322837	0.247032	0.896667	0.953333	0.0566667
1	7379662	AT1G21080	DNAJ heat shock N-terminal domain-containing protein	0.018575	0.489644	0.86	0.93	0.07
1	7390502	AT1G21110	O-methyltransferase family protein	9.16699e-05	0.0395639	0.946667	0.766667	-0.18
1	7410418	AT1G21160	eukaryotic translation initiation factor 2 (eIF-2) family protein	0.0218153	0.517722	0.98	0.91	-0.07
1	7421463	AT1G21200	sequence-specific DNA binding transcription factor	0.0378984	0.6121	0.433333	0.643333	0.21
1	7567843	AT1G21590	kinase with adenine nucleotide alpha hydrolases-like domain-containing protein	0.0203794	0.505958	0.966667	0.91	-0.0566667
1	7576038	AT1G21610	wound-responsive family protein	0.0475428	0.658816	0.883333	0.96	0.0766667
1	7601314	AT1G21651	zinc ion binding protein	0.0270381	0.554395	0.706667	0.92	0.213333
1	7621548	AT1G21700	SWITCH/sucrose nonfermenting 3C	0.00526804	0.305259	0.933333	0.796667	-0.136667
1	7620827	AT1G21700	SWITCH/sucrose nonfermenting 3C	0.0138382	0.441854	0.983333	0.893333	-0.09
1	7631493	AT1G21730	P-loop containing nucleoside triphosphate hydrolases superfamily protein	0.00669222	0.335442	0.863333	0.963333	0.1
1	7632089	AT1G21730	P-loop containing nucleoside triphosphate hydrolases superfamily protein	0.0278545	0.559765	0.98	0.85	-0.13
1	7651926	AT1G21770	Acyl-CoA N-acyltransferases (NAT) superfamily protein	0.000684114	0.12611	0.896667	0.97	0.0733333
1	7651997	AT1G21770	Acyl-CoA N-acyltransferases (NAT) superfamily protein	0.0100522	0.394371	0.816667	0.913333	0.0966667
1	7704689	AT1G21920	Histone H3 K4-specific methyltransferase SET7/9 family protein	0.0427455	0.636434	0.896667	0.946667	0.05
1	7757140	AT1G22020	serine hydroxymethyltransferase 6	0.0326429	0.588842	0.113333	0.0466667	-0.0666667
1	7774703	AT1G22060	sporulation-specific protein	0.0133778	0.437964	0.97	0.89	-0.08
1	7859261	AT1G22250	hypothetical protein	0.0353407	0.600062	0.95	0.806667	-0.143333
1	7887569	AT1G22330	RNA-binding (RRM/RBD/RNP motifs) family protein	0.0371691	0.607659	0.763333	0.596667	-0.166667
1	7909291	AT1G22403	other_RNA	3.85735e-05	0.026049	0.17	0.666667	0.496667
1	7908912	AT1G22403	other_RNA	0.0466275	0.65648	0.313333	0.563333	0.25
1	7924019	AT1G22440	Zinc-binding alcohol dehydrogenase family protein	0.0171295	0.477666	0.89	0.983333	0.0933333
1	8003512	AT1G22630	SSUH2-like protein	0.000615863	0.122023	0.0833333	0.296667	0.213333
1	8003418	AT1G22630	SSUH2-like protein	0.00616477	0.325496	0.163333	0.39	0.226667
1	8046906	AT1G22730	MA3 domain-containing protein	0.0208731	0.510143	0.786667	0.933333	0.146667
1	8052605	AT1G22750	transmembrane protein	0.00420901	0.277991	0.163333	0.406667	0.243333
1	8052662	AT1G22750	transmembrane protein	0.0322927	0.587348	0.336667	0.146667	-0.19
1	8072390	AT1G22800	S-adenosyl-L-methionine-dependent methyltransferases superfamily protein	0.0265031	0.550008	0.906667	0.986667	0.08
1	8086393	AT1G22860	Vacuolar sorting protein 39	0.0207282	0.508351	0.88	0.963333	0.0833333
1	8085469	AT1G22860	Vacuolar sorting protein 39	0.0470847	0.65758	0.0233333	0.0833333	0.06
1	8093038	AT1G22870	kinase family with ARM repeat domain-containing protein	0.0286169	0.564279	0.96	0.76	-0.2
1	8093157	AT1G22870	kinase family with ARM repeat domain-containing protein	0.0306761	0.57889	0.796667	0.933333	0.136667
1	8096976	AT1G22880	cellulase 5	0.0340281	0.59452	0.06	0.186667	0.126667
1	8124034	AT1G22940	thiamin biosynthesis protein	0.0302456	0.574521	0.966667	0.886667	-0.08
1	8125446	AT1G22950	2-oxoglutarate (2OG) and Fe(II)-dependent oxygenase superfamily protein	0.000172161	0.0604501	0.856667	1	0.143333
1	8126133	AT1G22950	2-oxoglutarate (2OG) and Fe(II)-dependent oxygenase superfamily protein	0.0343524	0.59452	0.753333	0.93	0.176667
1	8144284	AT1G23000	Heavy metal transport/detoxification superfamily protein	0.000853196	0.138226	0.156667	0	-0.156667
1	8214834	AT1G23170	transmembrane protein (Protein of unknown function DUF2359, transmembrane)	0.0219992	0.51848	0.983333	0.9	-0.0833333
1	8214914	AT1G23170	transmembrane protein (Protein of unknown function DUF2359, transmembrane)	0.0387428	0.617467	0.963333	0.853333	-0.11
1	8257795	AT1G23260	MMS ZWEI homologue 1	0.0309876	0.581121	0.923333	0.963333	0.04
1	8269420	AT1G23310	glutamate:glyoxylate aminotransferase	0.00527483	0.305259	0.913333	0.963333	0.05
1	8281198	AT1G23330	alpha/beta-Hydrolases superfamily protein	0.022715	0.523824	0.906667	0.99	0.0833333
1	8314067	AT1G23400	RNA-binding CRS1 / YhbY (CRM) domain-containing protein	0.0089817	0.376525	0.963333	0.873333	-0.09
1	8313169	AT1G23400	RNA-binding CRS1 / YhbY (CRM) domain-containing protein	0.0418592	0.633009	0.896667	0.78	-0.116667
1	8396406	AT1G23730	beta carbonic anhydrase 3	0.0129192	0.434007	0.96	0.896667	-0.0633333
1	8414313	AT1G23800	aldehyde dehydrogenase 2B7	0.0154367	0.459484	0.953333	0.886667	-0.0666667
1	8439412	AT1G23890	NHL domain-containing protein	0.0209736	0.510501	0.186667	0.363333	0.176667
1	8482758	AT1G23970	hypothetical protein (DUF626)	0.0474364	0.658369	0.976667	0.92	-0.0566667
1	8561319	AT1G24180	Thiamin diphosphate-binding fold (THDP-binding) superfamily protein	0.0054794	0.307595	0.966667	0.916667	-0.05
1	8587689	AT1G24240	Ribosomal protein L19 family protein	0.0099039	0.393587	0.886667	0.986667	0.1
1	8609906	AT1G24280	glucose-6-phosphate dehydrogenase 3	0.0159966	0.466006	0.973333	0.916667	-0.0566667
1	8611328	AT1G24280	glucose-6-phosphate dehydrogenase 3	0.0216323	0.515788	0.82	0.94	0.12
1	8614859	AT1G24300	GYF domain-containing protein	0.0301321	0.574041	0.92	0.97	0.05
1	8670079	AT1G24460	TGN-related, localized SYP41 interacting protein	0.0186487	0.490155	0.876667	0.97	0.0933333
1	8752918	AT1G24706	THO2	0.0194242	0.498973	0.966667	0.823333	-0.143333
1	8905173	AT1G25380	NAD+ transporter 2	0.0159888	0.466006	0.923333	0.973333	0.05
1	8916674	AT1G25420	Regulator of Vps4 activity in the MVB pathway protein	0.0424872	0.635563	0.796667	0.893333	0.0966667
1	8948806	AT1G25480	aluminum activated malate transporter family protein	0.0365908	0.60605	0.89	0.686667	-0.203333
1	8956469	AT1G25500	Plasma-membrane choline transporter family protein	0.039837	0.621743	0.97	0.883333	-0.0866667
1	8964925	AT1G25530	Transmembrane amino acid transporter family protein	1.55755e-05	0.0159666	1	0.85	-0.15
1	8972798	AT1G25540	phytochrome and flowering time regulatory protein (PFT1)	0.00468802	0.290687	0.906667	0.99	0.0833333
1	9029394	AT1G26120	alpha/beta-Hydrolases superfamily protein	0.00722055	0.346315	0.973333	0.903333	-0.07
1	9028985	AT1G26120	alpha/beta-Hydrolases superfamily protein	0.0101885	0.397096	0.883333	0.98	0.0966667
1	9050173	AT1G26170	ARM repeat superfamily protein	0.0172043	0.477783	0.833333	0.97	0.136667
1	9054320	AT1G26170	ARM repeat superfamily protein	0.0242857	0.534012	0.816667	0.963333	0.146667
1	9047751	AT1G26170	ARM repeat superfamily protein	0.0415684	0.63129	0.966667	0.916667	-0.05
1	9055763	AT1G26180	membrane protein	0.0153416	0.459342	0.89	0.96	0.07
1	9058997	AT1G26190	Phosphoribulokinase / Uridine kinase family	0.0230513	0.526183	0.886667	0.99	0.103333
1	9072606	AT1G26230	TCP-1/cpn60 chaperonin family protein	0.0108055	0.408936	0.86	1	0.14
1	9072685	AT1G26230	TCP-1/cpn60 chaperonin family protein	0.0197567	0.502552	0.873333	1	0.126667
1	9098940	AT1G26300	BSD domain-containing protein	2.70794e-05	0.0222527	0.873333	1	0.126667
1	9123065	AT1G26370	RNA helicase family protein	0.00484343	0.294693	0.983333	0.91	-0.0733333
1	9123807	AT1G26370	RNA helicase family protein	0.029513	0.570809	0.966667	0.886667	-0.08
1	9123238	AT1G26370	RNA helicase family protein	0.0462338	0.654494	0.943333	0.853333	-0.09
1	9145300	AT1G26440	ureide permease 5	9.17534e-05	0.0395639	0.0366667	0.226667	0.19
1	9145340	AT1G26440	ureide permease 5	0.00101501	0.15003	0.586667	0.843333	0.256667
1	9145412	AT1G26440	ureide permease 5	0.0126913	0.432651	0.626667	0.833333	0.206667
1	9155656	AT1G26470	chromatin modification-like protein	0.0352118	0.599369	0.896667	0.953333	0.0566667
1	9180612	AT1G26560	beta glucosidase 40	0.00145959	0.173739	0.97	0.786667	-0.183333
1	9179909	AT1G26560	beta glucosidase 40	0.00669263	0.335442	0.953333	0.84	-0.113333
1	9181362	AT1G26560	beta glucosidase 40	0.013551	0.439286	0.893333	0.976667	0.0833333
1	9179635	AT1G26560	beta glucosidase 40	0.0448806	0.64737	0.956667	0.836667	-0.12
1	9224569	AT1G26690	emp24/gp25L/p24 family/GOLD family protein	0.0375446	0.610189	0.82	0.65	-0.17
1	9322659	AT1G26910	Ribosomal protein L16p/L10e family protein	0.0289341	0.566441	0.976667	0.916667	-0.06
1	9430955	AT1G27150	Tetratricopeptide repeat (TPR)-like superfamily protein	0.0228601	0.524453	0.926667	0.97	0.0433333
1	9430109	AT1G27150	Tetratricopeptide repeat (TPR)-like superfamily protein	0.0255349	0.545226	0.913333	0.97	0.0566667
1	9511360	AT1G27385	phosphoribosylformylglycinamidine synthase	0.0153315	0.459342	0.913333	0.983333	0.07
1	9559085	AT1G27520	Glycosyl hydrolase family 47 protein	0.043627	0.640427	0.706667	0.876667	0.17
1	9632661	AT1G27680	ADPGLC-PPase large subunit	0.00226385	0.214884	0.983333	0.85	-0.133333
1	9676051	AT1G27770	autoinhibited Ca2+-ATPase 1	0.0399926	0.62206	0.0466667	0.16	0.113333
1	9720146	AT1G27900	RNA helicase family protein	0.0208958	0.510143	0.933333	0.8	-0.133333
1	9728342	AT1G27921	Natural antisense transcript overlaps with AT1G27920	0.0140917	0.44621	0	0.113333	0.113333
1	9729599	AT1G27921	Natural antisense transcript overlaps with AT1G27920	0.0472587	0.657824	0.816667	0.956667	0.14
1	9750924	AT1G27980	dihydrosphingosine phosphate lyase	0.0217641	0.517048	0.91	0.966667	0.0566667
1	9764176	AT1G28010	P-glycoprotein 14	0.00202519	0.203148	1	0.873333	-0.126667
1	9763929	AT1G28010	P-glycoprotein 14	0.0315372	0.58434	0.94	0.76	-0.18
1	9797425	AT1G28090	Polynucleotide adenylyltransferase family protein	5.30195e-05	0.0317215	0.846667	1	0.153333
1	9795948	AT1G28090	Polynucleotide adenylyltransferase family protein	0.0062803	0.326988	0.823333	0.973333	0.15
1	9802954	AT1G28100	hypothetical protein	0.0053716	0.305493	0.963333	0.853333	-0.11
1	9802818	AT1G28100	hypothetical protein	0.00914498	0.379868	0.823333	0.946667	0.123333
1	9802978	AT1G28100	hypothetical protein	0.0173726	0.479249	0.03	0.113333	0.0833333
1	9802031	AT1G28100	hypothetical protein	0.0331618	0.591	0.936667	0.83	-0.106667
1	9803680	AT1G28110	serine carboxypeptidase-like 45	0.00329005	0.249042	0.963333	0.853333	-0.11
1	9803970	AT1G28110	serine carboxypeptidase-like 45	0.0296955	0.571815	0.0633333	0.166667	0.103333
1	9835566	AT1G28150	hypothetical protein	0.038851	0.61796	0.896667	0.946667	0.05
1	9870568	AT1G28240	strawberry notch protein (DUF616)	0.0449608	0.64737	0.966667	0.893333	-0.0733333
1	9934450	AT1G28330	dormancy-associated protein-like 1	0.0128457	0.433311	0.423333	0.27	-0.153333
1	9934566	AT1G28330	dormancy-associated protein-like 1	0.030936	0.580633	0.393333	0.273333	-0.12
1	9945017	AT1G28350	Nucleotidylyl transferase superfamily protein	0.00148017	0.174361	0.966667	0.673333	-0.293333
1	9948390	AT1G28350	Nucleotidylyl transferase superfamily protein	0.00786232	0.356317	0.986667	0.91	-0.0766667
1	9976750	AT1G28410	myosin heavy chain-like protein	0.0331683	0.591	0.97	0.896667	-0.0733333
1	9984860	AT1G28420	homeobox-1	0.00259398	0.230671	0.983333	0.89	-0.0933333
1	10016406	AT1G28490	syntaxin of plants 61	0.00543147	0.306438	0.883333	0.98	0.0966667
1	10017653	AT1G28490	syntaxin of plants 61	0.00732704	0.34753	0.903333	0.98	0.0766667
1	10042523	AT1G28570	SGNH hydrolase-type esterase superfamily protein	0.000385468	0.0945727	0.89	0.993333	0.103333
1	10109811	AT1G28960	nudix hydrolase homolog 15	9.19906e-05	0.0395639	0.68	0.916667	0.236667
1	10110161	AT1G28960	nudix hydrolase homolog 15	0.0472655	0.657824	0.67	0.786667	0.116667
1	10130971	AT1G29030	Apoptosis inhibitory protein 5 (API5)	0.00795533	0.358863	0.753333	0.946667	0.193333
1	10134797	AT1G29040	50S ribosomal protein L34	0.00441506	0.284357	0.88	0.97	0.09
1	10148070	AT1G29060	Target SNARE coiled-coil domain protein	0.0127224	0.432911	0.0433333	0.13	0.0866667
1	10148041	AT1G29060	Target SNARE coiled-coil domain protein	0.0378015	0.611113	0.843333	0.696667	-0.146667
1	10190646	AT1G29170	SCAR family protein	0.0240575	0.533133	0.85	0.62	-0.23
1	10415118	AT1G29750	receptor-like kinase in flowers 1	0.00119129	0.162182	0.983333	0.876667	-0.106667
1	10436861	AT1G29810	Transcriptional coactivator/pterin dehydratase	0.000466021	0.105189	1	0.84	-0.16
1	10436198	AT1G29810	Transcriptional coactivator/pterin dehydratase	0.00810635	0.36108	0.97	0.863333	-0.106667
1	10466213	AT1G29890	O-acetyltransferase family protein	0.0167624	0.474323	0.963333	0.916667	-0.0466667
1	10465090	AT1G29890	O-acetyltransferase family protein	0.0475684	0.658816	0.96	0.903333	-0.0566667
1	10482908	AT1G29940	nuclear RNA polymerase A2	0.0316482	0.584986	0.976667	0.916667	-0.06
1	10495251	AT1G29960	Peptidase S24/S26A/S26B/S26C family protein	0.00397416	0.269773	0.893333	1	0.106667
1	10495564	AT1G29960	Peptidase S24/S26A/S26B/S26C family protein	0.0234654	0.528736	0.716667	0.896667	0.18
1	10538730	AT1G30040	gibberellin 2-oxidase	0.0213263	0.513242	0.966667	0.896667	-0.07
1	10663248	AT1G30280	Chaperone DnaJ-domain superfamily protein	0.0302353	0.574521	0.813333	0.936667	0.123333
1	10674434	AT1G30300	Metallo-hydrolase/oxidoreductase superfamily protein	0.00237179	0.221263	0.986667	0.873333	-0.113333
1	10682457	AT1G30320	Remorin family protein	0.0495616	0.666948	0.95	0.863333	-0.0866667
1	10744170	AT1G30410	multidrug resistance-associated protein 13	0.00875454	0.37284	0.02	0.106667	0.0866667
1	10746751	AT1G30410	multidrug resistance-associated protein 13	0.0126115	0.432632	0.98	0.91	-0.07
1	10744176	AT1G30410	multidrug resistance-associated protein 13	0.0174782	0.480498	0.923333	0.8	-0.123333
1	10755818	AT1G30420	multidrug resistance-associated protein 12	0.0445152	0.645547	0.9	0.98	0.08
1	10753537	AT1G30420	multidrug resistance-associated protein 12	0.0461237	0.6539	0.07	0.146667	0.0766667
1	10788912	AT1G30475	hypothetical protein	0.00323432	0.247032	0.646667	0.903333	0.256667
1	10798805	AT1G30490	Homeobox-leucine zipper family protein / lipid-binding START domain-containing protein	0.0197481	0.502552	0.85	0.95	0.1
1	10818533	AT1G30540	Actin-like ATPase superfamily protein	0.0319974	0.586512	0.723333	0.88	0.156667
1	10849115	AT1G30610	pentatricopeptide (PPR) repeat-containing protein	0.0421556	0.634703	0.89	1	0.11
1	10855050	AT1G30620	NAD(P)-binding Rossmann-fold superfamily protein	0.0097861	0.390844	0.0433333	0.17	0.126667
1	10854873	AT1G30620	NAD(P)-binding Rossmann-fold superfamily protein	0.0131396	0.436957	0.91	0.77	-0.14
1	10884793	AT1G30680	toprim domain-containing protein	0.00802648	0.359694	0.876667	0.983333	0.106667
1	10907150	AT1G30755	elongation factor G, putative (DUF668)	0.00058558	0.119819	0.986667	0.873333	-0.113333
1	10906683	AT1G30755	elongation factor G, putative (DUF668)	0.00874461	0.372772	0.973333	0.846667	-0.126667
1	10908866	AT1G30755	elongation factor G, putative (DUF668)	0.00954252	0.387877	0.0633333	0.253333	0.19
1	10909262	AT1G30757	transmembrane protein	0.0136391	0.439927	0.0433333	0.22	0.176667
1	10939951	AT1G30810	Transcription factor jumonji (jmj) family protein / zinc finger (C5HC2 type) family protein	0.0301387	0.574041	0.973333	0.9	-0.0733333
1	10946403	AT1G30820	CTP synthase family protein	0.0469802	0.657434	0.9	0.956667	0.0566667
1	11040684	AT1G30970	zinc finger (C2H2 type) family protein	0.00557691	0.310767	0.686667	0.446667	-0.24
1	11057670	AT1G31020	thioredoxin O2	0.0139337	0.443472	0.843333	0.956667	0.113333
1	11070641	AT1G31040	PLATZ transcription factor family protein	0.016947	0.475696	0.853333	0.973333	0.12
1	11076819	AT1G31050	basic helix-loop-helix (bHLH) DNA-binding superfamily protein	8.3867e-05	0.0380327	0.78	1	0.22
1	11076936	AT1G31050	basic helix-loop-helix (bHLH) DNA-binding superfamily protein	0.0318032	0.58579	0.663333	0.94	0.276667
1	11142055	AT1G31175	cytochrome C oxidase biogenesis Cmc1-like protein	0.0376825	0.61034	0.243333	0.0933333	-0.15
1	11143689	AT1G31180	isopropylmalate dehydrogenase 3	0.0339267	0.59452	0.966667	0.92	-0.0466667
1	11234541	AT1G31360	RECQ helicase L2	0.0380507	0.612995	0.863333	0.956667	0.0933333
1	11247950	AT1G31410	putrescine-binding periplasmic protein-like protein	0.0208753	0.510143	0.99	0.89	-0.1
1	11257816	AT1G31440	SH3 domain-containing protein	0.00671536	0.335462	0.906667	0.97	0.0633333
1	11257035	AT1G31440	SH3 domain-containing protein	0.0445305	0.645547	0.846667	0.93	0.0833333
1	11270754	AT1G31480	shoot gravitropism 2 (SGR2)	0.00204957	0.20378	1	0.89	-0.11
1	11270885	AT1G31480	shoot gravitropism 2 (SGR2)	0.00583404	0.318333	0.866667	0.99	0.123333
1	11270989	AT1G31480	shoot gravitropism 2 (SGR2)	0.0274095	0.557384	0.943333	0.833333	-0.11
1	11269969	AT1G31480	shoot gravitropism 2 (SGR2)	0.0403295	0.624794	0.86	0.96	0.1
1	11274848	AT1G31500	DNAse I-like superfamily protein	0.00790211	0.357883	0.0866667	0.276667	0.19
1	11274126	AT1G31500	DNAse I-like superfamily protein	0.0342426	0.59452	0.793333	0.566667	-0.226667
1	11313438	AT1G31600	RNA-binding (RRM/RBD/RNP motifs) family protein	0.000601289	0.120649	0.87	0.993333	0.123333
1	11313944	AT1G31600	RNA-binding (RRM/RBD/RNP motifs) family protein	0.00552697	0.308994	0.963333	0.833333	-0.13
1	11313508	AT1G31600	RNA-binding (RRM/RBD/RNP motifs) family protein	0.0364195	0.604608	0.81	0.96	0.15
1	11328092	AT1G31650	RHO guanyl-nucleotide exchange factor 14	0.0163709	0.471136	0.993333	0.883333	-0.11
1	11371790	AT1G31750	proline-rich family protein	0.037071	0.607368	0.93	0.846667	-0.0833333
1	11400433	AT1G31810	Formin Homology 14	0.0330124	0.590077	0.973333	0.896667	-0.0766667
1	11466755	AT1G31930	extra-large GTP-binding protein 3	0.033077	0.590648	0.883333	0.95	0.0666667
1	11471088	AT1G31940	cystic fibrosis transmembrane conductance regulator	0.0242697	0.534012	0.973333	0.923333	-0.05
1	11480407	AT1G31970	DEA(D/H)-box RNA helicase family protein	0.0294134	0.570234	0.95	0.886667	-0.0633333
1	11557160	AT1G32120	serine/threonine-protein phosphatase 7 long form-like protein	6.97141e-05	0.0349627	0.396667	0.723333	0.326667
1	11557077	AT1G32120	serine/threonine-protein phosphatase 7 long form-like protein	0.011381	0.419596	0.633333	0.823333	0.19
1	11567420	AT1G32150	basic region/leucine zipper transcription factor 68	0.0204139	0.505958	0.93	0.783333	-0.146667
1	11659547	AT1G32330	heat shock transcription factor A1D	0.00148716	0.174361	0.0633333	0.256667	0.193333
1	11760766	AT1G32530	RING/U-box superfamily protein	0.00767617	0.354018	0.823333	0.936667	0.113333
1	11767705	AT1G32540	lsd one like 1	0.00388905	0.266732	0.643333	0.92	0.276667
1	11773118	AT1G32550	2Fe-2S ferredoxin-like superfamily protein	2.49402e-05	0.0212928	0.986667	0.776667	-0.21
1	11922814	AT1G32900	UDP-Glycosyltransferase superfamily protein	0.0227103	0.523824	0.916667	0.973333	0.0566667
1	11933729	AT1G32930	Galactosyltransferase family protein	2.33637e-05	0.0209677	1	0.696667	-0.303333
1	11933147	AT1G32930	Galactosyltransferase family protein	0.018036	0.48461	1	0.88	-0.12
1	11940193	AT1G32940	Subtilase family protein	0.0247404	0.53912	0.883333	0.953333	0.07
1	11968679	AT1G33050	hypothetical protein	2.95721e-05	0.0233564	0.0933333	0.3	0.206667
1	11968744	AT1G33050	hypothetical protein	0.0168863	0.475696	0.573333	0.376667	-0.196667
1	11968507	AT1G33050	hypothetical protein	0.0412483	0.629016	0.77	0.87	0.1
1	12008445	AT1G33110	MATE efflux family protein	0.00887308	0.374544	0.923333	0.823333	-0.1
1	12028471	AT1G33170	S-adenosyl-L-methionine-dependent methyltransferases superfamily protein	0.0110884	0.413296	0.89	0.986667	0.0966667
1	12048726	AT1G33230	TMPIT-like protein	0.0070188	0.342926	0.936667	0.823333	-0.113333
1	12047199	AT1G33230	TMPIT-like protein	0.0313221	0.583484	0.91	0.82	-0.09
1	12068828	AT1G33270	Acyl transferase/acyl hydrolase/lysophospholipase superfamily protein	0.0434036	0.639543	0.793333	0.906667	0.113333
1	12074658	AT1G33290	P-loop containing nucleoside triphosphate hydrolases superfamily protein	0.0231661	0.526514	0.136667	0.256667	0.12
1	12095747	AT1G33360	ATP-dependent Clp protease	0.00998138	0.393863	0.89	0.986667	0.0966667
1	12095615	AT1G33360	ATP-dependent Clp protease	0.0221427	0.518916	0.87	0.966667	0.0966667
1	12092923	AT1G33360	ATP-dependent Clp protease	0.0223898	0.521058	0.976667	0.87	-0.106667
1	12095160	AT1G33360	ATP-dependent Clp protease	0.0481355	0.661386	0.966667	0.83	-0.136667
1	12106547	AT1G33400	Tetratricopeptide repeat (TPR)-like superfamily protein	0.00829206	0.363928	0.973333	0.883333	-0.09
1	12105547	AT1G33400	Tetratricopeptide repeat (TPR)-like superfamily protein	0.0164623	0.472693	0.733333	0.936667	0.203333
1	12105118	AT1G33400	Tetratricopeptide repeat (TPR)-like superfamily protein	0.0327648	0.589212	0.86	0.96	0.1
1	12112487	AT1G33410	SUPPRESSOR OF AUXIN RESISTANCE1	0.0405344	0.625494	0.916667	0.973333	0.0566667
1	12170135	AT1G33560	Disease resistance protein (CC-NBS-LRR class) family	3.34962e-05	0.024807	0.98	0.796667	-0.183333
1	12169800	AT1G33560	Disease resistance protein (CC-NBS-LRR class) family	0.00776497	0.354971	0.95	0.823333	-0.126667
1	12258495	AT1G33790	jacalin lectin family protein	0.0353282	0.600062	0.936667	0.836667	-0.1
1	12349820	AT1G33970	P-loop containing nucleoside triphosphate hydrolases superfamily protein	0.0489487	0.665336	0.86	0.936667	0.0766667
1	12356163	AT1G33990	methyl esterase 14	0.00483057	0.294436	0.92	0.823333	-0.0966667
1	12361112	AT1G34010	hypothetical protein	0.0454166	0.6505	0.25	0.506667	0.256667
1	12436478	AT1G34150	Pseudouridine synthase family protein	0.0273213	0.556427	0.893333	0.973333	0.08
1	12450539	AT1G34180	NAC domain containing protein 16	0.00659061	0.334464	0.96	0.83	-0.13
1	12450761	AT1G34180	NAC domain containing protein 16	0.0278385	0.559765	0.903333	0.983333	0.08
1	12456260	AT1G34200	Glyceraldehyde-3-phosphate dehydrogenase-like family protein	0.0378363	0.611532	0.976667	0.92	-0.0566667
1	12515510	AT1G34315	transmembrane protein	0.00209032	0.206627	0.01	0.156667	0.146667
1	12515424	AT1G34315	transmembrane protein	0.0240177	0.533133	0.01	0.113333	0.103333
1	12514231	AT1G34315	transmembrane protein	0.0400707	0.62254	0.11	0.0166667	-0.0933333
1	12533321	AT1G34340	alpha/beta-Hydrolases superfamily protein	0.0250958	0.541672	0.836667	0.973333	0.136667
1	12533190	AT1G34340	alpha/beta-Hydrolases superfamily protein	0.0350987	0.599204	0.97	0.883333	-0.0866667
1	12650558	AT1G34550	transmembrane protein (DUF616)	0.0186361	0.490139	0.956667	0.84	-0.116667
1	12685930	AT1G34630	transmembrane protein	0.0320381	0.586729	0.723333	0.85	0.126667
1	12736523	AT1G34750	Protein phosphatase 2C family protein	0.000133072	0.0493278	0.87	0.983333	0.113333
1	12736930	AT1G34750	Protein phosphatase 2C family protein	0.0227354	0.523824	0.976667	0.876667	-0.1
1	12743986	AT1G34760	general regulatory factor 11	0.000475186	0.105326	0.473333	0.873333	0.4
1	12744076	AT1G34760	general regulatory factor 11	0.0263161	0.549109	0.426667	0.763333	0.336667
1	12892001	AT1G35190	2-oxoglutarate (2OG) and Fe(II)-dependent oxygenase superfamily protein	0.0128886	0.433662	0.91	0.966667	0.0566667
1	12979588	AT1G35340	ATP-dependent protease La (LON) domain protein	0.0185663	0.489644	0.86	0.96	0.1
1	12978148	AT1G35340	ATP-dependent protease La (LON) domain protein	0.0308923	0.580142	0.783333	0.923333	0.14
1	12978355	AT1G35340	ATP-dependent protease La (LON) domain protein	0.0387056	0.617467	0.966667	0.863333	-0.103333
1	13072101	AT1G35510	O-fucosyltransferase family protein	0.0225851	0.523247	0.903333	0.97	0.0666667
1	13670758	AT1G36310	S-adenosyl-L-methionine-dependent methyltransferases superfamily protein	8.77615e-05	0.0391233	0.863333	1	0.136667
1	13697520	AT1G36370	serine hydroxymethyltransferase 7	0.0350265	0.599204	0.92	0.973333	0.0533333
1	15899618	AT1G42440	pre-rRNA-processing TSR1-like protein	0.0485373	0.663665	0.973333	0.913333	-0.06
1	15934135	AT1G42470	Patched family protein	0.00796837	0.359214	0.973333	0.906667	-0.0666667
1	15976223	AT1G42540	glutamate receptor 3.3	0.0204114	0.505958	0.98	0.886667	-0.0933333
1	16157455	AT1G43020	electron protein, putative (Protein of unknown function, DUF547)	0.00799159	0.359411	0.703333	0.926667	0.223333
1	16157374	AT1G43020	electron protein, putative (Protein of unknown function, DUF547)	0.0127005	0.432693	0.773333	0.953333	0.18
1	16310118	AT1G43245	SET domain-containing protein	0.0331507	0.591	0.953333	0.853333	-0.1
1	16708536	AT1G44000	STAY-GREEN-like protein	0.0103812	0.400638	0.946667	0.833333	-0.113333
1	16897044	AT1G44760	Adenine nucleotide alpha hydrolases-like superfamily protein	0.0369873	0.607368	0.886667	0.953333	0.0666667
1	16974249	AT1G44900	minichromosome maintenance (MCM2/3/5) family protein	0.0270074	0.554005	0.796667	0.966667	0.17
1	16981775	AT1G44910	pre-mRNA-processing protein 40A	0.00416889	0.277138	0.88	0.99	0.11
1	16975750	AT1G44910	pre-mRNA-processing protein 40A	0.00850714	0.367938	0.99	0.903333	-0.0866667
1	17002506	AT1G44970	Peroxidase superfamily protein	0.0125822	0.432521	0.846667	0.953333	0.106667
1	17132523	AT1G45207	Remorin family protein	0.0328314	0.589289	0.896667	0.683333	-0.213333
1	17148895	AT1G45231	S-adenosyl-L-methionine-dependent methyltransferases superfamily protein	0.00727465	0.346671	0.896667	1	0.103333
1	17180439	AT1G45474	photosystem I light harvesting complex protein 5	0.0370816	0.607368	0.623333	0.813333	0.19
1	17225182	AT1G46264	heat shock transcription factor B4	0.0050003	0.298121	0.876667	1	0.123333
1	17338821	AT1G47290	3beta-hydroxysteroid-dehydrogenase/decarboxylase isoform 1	0.0305496	0.577994	0.983333	0.91	-0.0733333
1	17351602	AT1G47330	methyltransferase, putative (DUF21)	0.00349427	0.254267	0.876667	0.99	0.113333
1	17353349	AT1G47330	methyltransferase, putative (DUF21)	0.0129496	0.434453	0.98	0.883333	-0.0966667
1	17481698	AT1G47570	RING/U-box superfamily protein	0.0213682	0.51335	0.86	0.963333	0.103333
1	17635959	AT1G47870	winged-helix DNA-binding transcription factor family protein	0.00200468	0.202254	1	0.82	-0.18
1	17636558	AT1G47870	winged-helix DNA-binding transcription factor family protein	0.0221251	0.518916	0.886667	0.98	0.0933333
1	17651041	AT1G47900	filament-like protein (DUF869)	0.0197048	0.502552	0.943333	0.773333	-0.17
1	17726586	AT1G48050	Ku80 family protein	0.0102014	0.397373	0.776667	0.96	0.183333
1	17724454	AT1G48050	Ku80 family protein	0.0198983	0.502642	0.876667	0.973333	0.0966667
1	17726717	AT1G48050	Ku80 family protein	0.0225044	0.522442	0.79	0.95	0.16
1	17807164	AT1G48230	nodulin MtN21 /EamA-like transporter family protein	0.000587252	0.119819	0.976667	0.913333	-0.0633333
1	17816023	AT1G48260	CBL-interacting protein kinase 17	7.98149e-05	0.037033	0.68	0.96	0.28
1	17815951	AT1G48260	CBL-interacting protein kinase 17	0.000447675	0.104031	0.856667	0.983333	0.126667
1	17815227	AT1G48260	CBL-interacting protein kinase 17	0.00160258	0.180373	0.84	0.966667	0.126667
1	17830031	AT1G48270	G-protein-coupled receptor 1	0.0465609	0.656106	0.966667	0.86	-0.106667
1	17849054	AT1G48310	chromatin remodeling factor18	0.0020106	0.202264	0.846667	1	0.153333
1	17849161	AT1G48310	chromatin remodeling factor18	0.00298404	0.240448	0.79	0.973333	0.183333
1	17849337	AT1G48310	chromatin remodeling factor18	0.0162976	0.470019	0.986667	0.83	-0.156667
1	17902999	AT1G48430	Dihydroxyacetone kinase	0.0428973	0.637144	0.823333	0.91	0.0866667
1	17912113	AT1G48460	tRNA-processing ribonuclease BN	0.00212503	0.208122	0.886667	1	0.113333
1	17922923	AT1G48490	Protein kinase superfamily protein	0.0499165	0.668882	0.893333	0.95	0.0566667
1	17949280	AT1G48540	Outer arm dynein light chain 1 protein	0.00608135	0.32279	0.946667	0.82	-0.126667
1	17948690	AT1G48540	Outer arm dynein light chain 1 protein	0.0217029	0.516131	0.746667	0.89	0.143333
1	17950151	AT1G48540	Outer arm dynein light chain 1 protein	0.0433934	0.639543	0.813333	0.916667	0.103333
1	17951839	AT1G48550	Vacuolar protein sorting-associated protein 26	4.86532e-05	0.0305326	0.1	0.44	0.34
1	17951451	AT1G48550	Vacuolar protein sorting-associated protein 26	0.000157326	0.0561812	0	0.106667	0.106667
1	17951943	AT1G48550	Vacuolar protein sorting-associated protein 26	0.014872	0.454986	0.9	0.973333	0.0733333
1	17951855	AT1G48550	Vacuolar protein sorting-associated protein 26	0.0176052	0.481488	0.663333	0.403333	-0.26
1	18112779	AT1G48960	Adenine nucleotide alpha hydrolases-like superfamily protein	0.00496641	0.298121	0.773333	0.943333	0.17
1	18180922	AT1G49160	Protein kinase superfamily protein	0.00833705	0.364511	0.84	1	0.16
1	18184099	AT1G49170	hypothetical protein	0.0064026	0.329831	0.883333	0.98	0.0966667
1	18186142	AT1G49180	protein kinase family protein	0.00641688	0.33003	0.78	0.973333	0.193333
1	18186339	AT1G49180	protein kinase family protein	0.020762	0.508473	0.866667	0.983333	0.116667
1	18185655	AT1G49180	protein kinase family protein	0.0492287	0.666557	0.36	0.56	0.2
1	18277175	AT1G49380	cytochrome c biogenesis protein family	0.000972096	0.147246	0.993333	0.83	-0.163333
1	18316308	AT1G49480	related to vernalization1 1	0.0342235	0.59452	0.906667	0.963333	0.0566667
1	18336312	AT1G49540	elongator protein 2	0.0414316	0.630017	0.823333	0.963333	0.14
1	18355796	AT1G49590	C2H2 and C2HC zinc fingers superfamily protein	0.0396345	0.620388	0.153333	0.283333	0.13
1	18382054	AT1G49670	ARP protein (REF)	0.00396944	0.269773	0.86	0.953333	0.0933333
1	18382259	AT1G49670	ARP protein (REF)	0.0389229	0.618386	0.953333	0.896667	-0.0566667
1	18392993	AT1G49710	fucosyltransferase 12	0.0157453	0.463096	0.953333	0.84	-0.113333
1	18404478	AT1G49730	Protein kinase superfamily protein	0.000566276	0.117754	0.89	0.996667	0.106667
1	18453448	AT1G49840	glutamyl-tRNA (Gln) amidotransferase subunit A (DUF620)	0.0460474	0.653633	0.963333	0.89	-0.0733333
1	18495181	AT1G49950	telomere repeat binding factor 1	0.00113484	0.158857	0.863333	0.973333	0.11
1	18505296	AT1G49975	photosystem I reaction center subunit N	0.0261965	0.548125	0.96	0.846667	-0.113333
1	18511162	AT1G49980	DNA/RNA polymerases superfamily protein	0.0147189	0.453568	0.86	0.976667	0.116667
1	18516410	AT1G50000	methyltransferase	0.00722203	0.346315	0.303333	0.0833333	-0.22
1	18516415	AT1G50000	methyltransferase	0.0199209	0.502859	0.56	0.8	0.24
1	18530329	AT1G50030	target of rapamycin	0.0414547	0.630017	0.956667	0.816667	-0.14
1	18571749	AT1G50140	P-loop containing nucleoside triphosphate hydrolases superfamily protein	0.0133104	0.437964	0.97	0.883333	-0.0866667
1	18570381	AT1G50140	P-loop containing nucleoside triphosphate hydrolases superfamily protein	0.0369952	0.607368	0.903333	0.976667	0.0733333
1	18609393	AT1G50240	kinase family with ARM repeat domain-containing protein	0.00602728	0.321709	0.803333	0.986667	0.183333
1	18609079	AT1G50240	kinase family with ARM repeat domain-containing protein	0.0428029	0.637052	0.973333	0.853333	-0.12
1	18631100	AT1G50300	TBP-associated factor 15	0.0261082	0.548125	0.206667	0.383333	0.176667
1	18631118	AT1G50300	TBP-associated factor 15	0.0356259	0.600892	0.766667	0.6	-0.166667
1	18672304	AT1G50410	SNF2 domain-containing protein / helicase domain-containing protein / zinc finger protein-like protein	0.000840387	0.136801	0.873333	1	0.126667
1	18674243	AT1G50410	SNF2 domain-containing protein / helicase domain-containing protein / zinc finger protein-like protein	0.0395501	0.619842	0.89	0.73	-0.16
1	18675736	AT1G50410	SNF2 domain-containing protein / helicase domain-containing protein / zinc finger protein-like protein	0.0468181	0.656782	0.913333	0.98	0.0666667
1	18689115	AT1G50450	Saccharopine dehydrogenase	0.0458081	0.652753	0.896667	0.973333	0.0766667
1	18694302	AT1G50460	hexokinase-like 1	0.0413886	0.629701	0.813333	0.923333	0.11
1	18714676	AT1G50500	Membrane trafficking VPS53 family protein	0.00124652	0.162681	0.99	0.866667	-0.123333
1	18710909	AT1G50500	Membrane trafficking VPS53 family protein	0.0227386	0.523824	0.97	0.916667	-0.0533333
1	18717731	AT1G50510	indigoidine synthase A family protein	0.000247233	0.0729991	0.893333	0.993333	0.1
1	18725204	AT1G50560	cytochrome P450, family 705, subfamily A, polypeptide 25	0.0497043	0.667348	0.913333	0.97	0.0566667
1	18728108	AT1G50570	Calcium-dependent lipid-binding (CaLB domain) family protein	0.0113155	0.418538	0.38	0.563333	0.183333
1	18727827	AT1G50570	Calcium-dependent lipid-binding (CaLB domain) family protein	0.0316745	0.585244	0.46	0.303333	-0.156667
1	18757456	AT1G50640	ethylene responsive element binding factor 3	0.00306729	0.243605	0.0333333	0.116667	0.0833333
1	18786252	AT1G50710	HAUS augmin-like complex subunit	0.0238197	0.531413	0.853333	0.95	0.0966667
1	18795823	AT1G50730	hypothetical protein	0.00748553	0.350342	0.98	0.876667	-0.103333
1	18801637	AT1G50730	hypothetical protein	0.0160059	0.466006	0.99	0.89	-0.1
1	18842407	AT1G50840	polymerase gamma 2	0.0266972	0.551457	0.963333	0.84	-0.123333
1	18878750	AT1G50940	electron transfer flavoprotein alpha	0.00659839	0.33461	0.87	0.97	0.1
1	18882766	AT1G50950	protein disulfide-isomerase 5-like protein (DUF1692)	0.029645	0.571338	0.976667	0.863333	-0.113333
1	19019588	AT1G51310	tRNA (5-methylaminomethyl-2-thiouridylate)-methyltransferase	0.0494993	0.666911	0.963333	0.9	-0.0633333
1	19038078	AT1G51350	ARM repeat superfamily protein	0.00332652	0.249877	0.97	0.883333	-0.0866667
1	19038239	AT1G51350	ARM repeat superfamily protein	0.0284084	0.563748	0.946667	0.883333	-0.0633333
1	19068710	AT1G51430	cTAGE family protein	0.00537782	0.305493	0.48	0.72	0.24
1	19120016	AT1G51560	Pyridoxamine 5-phosphate oxidase family protein	0.0110039	0.411928	0.796667	0.956667	0.16
1	19121145	AT1G51560	Pyridoxamine 5-phosphate oxidase family protein	0.0118952	0.426572	0.793333	0.936667	0.143333
1	19120444	AT1G51560	Pyridoxamine 5-phosphate oxidase family protein	0.0124764	0.43174	0.84	0.953333	0.113333
1	19126679	AT1G51580	RNA-binding KH domain-containing protein	0.00421626	0.277991	0.896667	0.986667	0.09
1	19138157	AT1G51610	Cation efflux family protein	0.00171933	0.185845	0.823333	0.99	0.166667
1	19192060	AT1G51745	Tudor/PWWP/MBT superfamily protein	0.0493666	0.666884	0.173333	0.0433333	-0.13
1	19200810	AT1G51760	peptidase M20/M25/M40 family protein	0.0168005	0.474323	0.856667	0.926667	0.07
1	19214353	AT1G51800	Leucine-rich repeat protein kinase family protein	0.0310899	0.582006	0.853333	0.983333	0.13
1	19222165	AT1G51805	Leucine-rich repeat protein kinase family protein	0.00502142	0.298501	0.826667	0.956667	0.13
1	19243945	AT1G51830	Leucine-rich repeat protein kinase family protein	0.00229917	0.217004	0.826667	0.986667	0.16
1	19297311	AT1G51940	protein kinase family protein / peptidoglycan-binding LysM domain-containing protein	0.0410783	0.627781	0.0366667	0.0933333	0.0566667
1	19385232	AT1G52100	Mannose-binding lectin superfamily protein	1.03225e-05	0.0123975	0.236667	0.0466667	-0.19
1	19385479	AT1G52100	Mannose-binding lectin superfamily protein	0.00138919	0.170109	0.65	0.876667	0.226667
1	19422279	AT1G52160	tRNAse Z3	0.0362029	0.60429	0.893333	0.983333	0.09
1	19454273	AT1G52220	CURVATURE THYLAKOID protein	2.97499e-05	0.0233564	0.876667	0.973333	0.0966667
1	19501411	AT1G52360	Coatomer, beta subunit	0.012493	0.43174	0.97	0.883333	-0.0866667
1	19506571	AT1G52370	Ribosomal protein L22p/L17e family protein	0.00245512	0.224099	0.243333	0.05	-0.193333
1	19506522	AT1G52370	Ribosomal protein L22p/L17e family protein	0.0129797	0.434605	0.66	0.873333	0.213333
1	19560271	AT1G52500	MUTM homolog-1	0.0121959	0.430088	0.656667	0.833333	0.176667
1	19561764	AT1G52510	alpha/beta-Hydrolases superfamily protein	0.00317929	0.246416	0.173333	0.4	0.226667
1	19561686	AT1G52510	alpha/beta-Hydrolases superfamily protein	0.00595127	0.319773	0.313333	0.56	0.246667
1	19562051	AT1G52510	alpha/beta-Hydrolases superfamily protein	0.0313594	0.583484	0.31	0.553333	0.243333
1	19607907	AT1G52630	O-fucosyltransferase family protein	0.0167029	0.474323	0.426667	0.726667	0.3
1	19639965	AT1G52710	Rubredoxin-like superfamily protein	0.00163149	0.180645	0.876667	0.963333	0.0866667
1	19644736	AT1G52730	Transducin/WD40 repeat-like superfamily protein	0.00942803	0.385059	0.98	0.906667	-0.0733333
1	19765390	AT1G53040	tRNA (met) cytidine acetyltransferase, putative (DUF616)	0.000472274	0.105326	0.97	0.73	-0.24
1	19764829	AT1G53040	tRNA (met) cytidine acetyltransferase, putative (DUF616)	0.015709	0.463096	0.856667	0.673333	-0.183333
1	19783854	AT1G53090	SPA1-related 4	0.00973276	0.390844	0.01	0.12	0.11
1	19858427	AT1G53250	histone-lysine N-methyltransferase, H3 lysine-79 specific-like protein	0.0318205	0.58579	0.88	0.986667	0.106667
1	19881926	AT1G53300	tetratricopetide-repeat thioredoxin-like 1	0.0324364	0.588316	0.956667	0.903333	-0.0533333
1	19915959	AT1G53380	hypothetical protein (DUF641)	0.00195968	0.201097	0.813333	0.473333	-0.34
1	19922571	AT1G53390	P-loop containing nucleoside triphosphate hydrolases superfamily protein	0.0465679	0.656106	0.963333	0.893333	-0.07
1	19950814	AT1G53440	Leucine-rich repeat transmembrane protein kinase	2.28871e-09	1.9513e-05	0	0.136667	0.136667
1	19950952	AT1G53440	Leucine-rich repeat transmembrane protein kinase	2.62184e-09	1.98695e-05	0.983333	0.64	-0.343333
1	19951481	AT1G53440	Leucine-rich repeat transmembrane protein kinase	0.000447312	0.104031	0.313333	0.636667	0.323333
1	19950635	AT1G53440	Leucine-rich repeat transmembrane protein kinase	0.00249488	0.225984	0.943333	0.783333	-0.16
1	19950558	AT1G53440	Leucine-rich repeat transmembrane protein kinase	0.00498897	0.298121	0.916667	0.71	-0.206667
1	19947060	AT1G53440	Leucine-rich repeat transmembrane protein kinase	0.00766832	0.354018	0.973333	0.906667	-0.0666667
1	19950347	AT1G53440	Leucine-rich repeat transmembrane protein kinase	0.00810932	0.36108	0.966667	0.86	-0.106667
1	19951872	AT1G53450	epstein-barr nuclear antigen	0.0195652	0.500094	0.856667	0.966667	0.11
1	19966448	AT1G53490	RING/U-box superfamily protein	0.0456827	0.65211	0.673333	0.836667	0.163333
1	19973421	AT1G53510	mitogen-activated protein kinase 18	0.0446897	0.646059	0.916667	0.966667	0.05
1	19998880	AT1G53590	Calcium-dependent lipid-binding (CaLB domain) family protein	0.0187481	0.49077	0.85	0.953333	0.103333
1	20054845	AT1G53710	Calcineurin-like metallo-phosphoesterase superfamily protein	0.0319435	0.58622	0.896667	0.976667	0.08
1	20059002	AT1G53720	cyclophilin 59	2.68882e-18	1.83394e-13	0.913333	0.263333	-0.65
1	20058913	AT1G53720	cyclophilin 59	1.27478e-09	1.24211e-05	0.853333	0.35	-0.503333
1	20058807	AT1G53720	cyclophilin 59	2.97742e-05	0.0233564	0.94	0.64	-0.3
1	20057850	AT1G53720	cyclophilin 59	0.00816551	0.362337	0.0166667	0.1	0.0833333
1	20063924	AT1G53730	STRUBBELIG-receptor family 6	0.028584	0.564247	0.98	0.91	-0.07
1	20071968	AT1G53770	O-fucosyltransferase family protein	0.0336789	0.593413	0.85	0.953333	0.103333
1	20082825	AT1G53800	muscle M-line assembly protein	0.0475473	0.658816	0.893333	0.796667	-0.0966667
1	20169099	AT1G54030	GDSL-like Lipase/Acylhydrolase superfamily protein	0.0421734	0.634703	0.913333	0.956667	0.0433333
1	20216265	AT1G54150	E3 Ubiquitin ligase family protein	6.38563e-05	0.0341196	0.85	0.996667	0.146667
1	20217026	AT1G54150	E3 Ubiquitin ligase family protein	0.00907363	0.378286	0.856667	0.966667	0.11
1	20241960	AT1G54210	Ubiquitin-like superfamily protein	3.11619e-05	0.0233564	0.876667	1	0.123333
1	20241805	AT1G54210	Ubiquitin-like superfamily protein	0.0296651	0.571564	0.886667	0.973333	0.0866667
1	20242286	AT1G54210	Ubiquitin-like superfamily protein	0.0314194	0.583484	0.89	0.973333	0.0833333
1	20244821	AT1G54217	Ribosomal protein L18ae family	0.0231305	0.526504	0.75	0.926667	0.176667
1	20244500	AT1G54217	Ribosomal protein L18ae family	0.0328303	0.589289	0.71	0.91	0.2
1	20268999	AT1G54290	Translation initiation factor SUI1 family protein	0.00494114	0.297391	0.91	0.976667	0.0666667
1	20275201	AT1G54310	S-adenosyl-L-methionine-dependent methyltransferases superfamily protein	0.00481914	0.294267	0.126667	0.0133333	-0.113333
1	20292772	AT1G54360	TBP-ASSOCIATED FACTOR 6B	0.0315046	0.584073	0.893333	0.95	0.0566667
1	20300121	AT1G54380	spliceosome protein-like protein	0.00856821	0.36902	0.983333	0.9	-0.0833333
1	20327518	AT1G54440	Polynucleotidyl transferase, ribonuclease H fold protein with HRDC domain-containing protein	0.00129699	0.165351	0.87	1	0.13
1	20324346	AT1G54440	Polynucleotidyl transferase, ribonuclease H fold protein with HRDC domain-containing protein	0.00565627	0.313397	0	0.153333	0.153333
1	20342374	AT1G54460	TPX2 (targeting protein for Xklp2) protein family	0.0130705	0.435723	0.983333	0.913333	-0.07
1	20341967	AT1G54460	TPX2 (targeting protein for Xklp2) protein family	0.0306399	0.578579	0.9	0.963333	0.0633333
1	20382929	AT1G54570	Esterase/lipase/thioesterase family protein	0.00555942	0.3103	0.893333	0.973333	0.08
1	20419828	AT1G54710	autophagy 18h-like protein	0.0294596	0.570234	0.99	0.893333	-0.0966667
1	20435709	AT1G54770	Fcf2 pre-rRNA processing protein	0.0259235	0.546905	0.97	0.88	-0.09
1	20473521	AT1G54920	hypothetical protein	0.023506	0.528898	0.96	0.89	-0.07
1	20516178	AT1G55000	peptidoglycan-binding LysM domain-containing protein	0.0103364	0.400117	0.0233333	0.103333	0.08
1	20568925	AT1G55120	beta-fructofuranosidase 5	0.000999356	0.149151	1	0.826667	-0.173333
1	20568039	AT1G55120	beta-fructofuranosidase 5	0.0198058	0.502552	0.876667	0.976667	0.1
1	20566938	AT1G55120	beta-fructofuranosidase 5	0.0203633	0.505958	0.896667	1	0.103333
1	20576154	AT1G55150	DEA(D/H)-box RNA helicase family protein	0.0318198	0.58579	0.95	0.873333	-0.0766667
1	20581785	AT1G55170	DNA double-strand break repair protein	0.00715311	0.345592	0.72	0.44	-0.28
1	20610549	AT1G55250	histone mono-ubiquitination 2	0.00968573	0.39044	0.723333	0.893333	0.17
1	20628770	AT1G55300	TBP-associated factor 7	0.0367842	0.607312	0.88	0.953333	0.0733333
1	20653172	AT1G55340	hypothetical protein (DUF1639)	0.0393736	0.619639	0.966667	0.886667	-0.08
1	20720608	AT1G55500	evolutionarily conserved C-terminal region 4	0.0275563	0.557457	0.16	0.466667	0.306667
1	20726303	AT1G55520	TATA binding protein 2	0.000712544	0.128912	0.896667	0.986667	0.09
1	20727223	AT1G55520	TATA binding protein 2	0.00612587	0.324144	0.906667	0.983333	0.0766667
1	20811922	AT1G55690	Sec14p-like phosphatidylinositol transfer family protein	0.0191361	0.495598	0.93	0.786667	-0.143333
1	20832681	AT1G55730	cation exchanger 5	0.0269128	0.553116	0.916667	0.976667	0.06
1	20841375	AT1G55750	BSD domain (BTF2-like transcription factors, Synapse-associated proteins and DOS2-like proteins)	0.00869946	0.371777	0.823333	0.963333	0.14
1	20848388	AT1G55760	BTB/POZ domain-containing protein	0.0021676	0.209992	0.98	0.886667	-0.0933333
1	20861491	AT1G55810	uridine kinase-like 3	0.0149168	0.455591	0.86	0.963333	0.103333
1	20862870	AT1G55810	uridine kinase-like 3	0.0356275	0.600892	0.803333	0.583333	-0.22
1	20862778	AT1G55810	uridine kinase-like 3	0.0453924	0.650291	0.82	0.583333	-0.236667
1	20868779	AT1G55830	coiled-coil protein	0.0084457	0.366909	0.933333	0.766667	-0.166667
1	20892322	AT1G55860	LOW protein: E3 ubiquitin ligase-like protein	0.00555569	0.3103	0.98	0.83	-0.15
1	20897179	AT1G55870	Polynucleotidyl transferase, ribonuclease H-like superfamily protein	0.017721	0.481488	0.986667	0.89	-0.0966667
1	20897538	AT1G55870	Polynucleotidyl transferase, ribonuclease H-like superfamily protein	0.0271567	0.555035	0.86	0.973333	0.113333
1	20900942	AT1G55880	Pyridoxal-5-phosphate-dependent enzyme family protein	0.00145468	0.173457	0.946667	0.773333	-0.173333
1	20900947	AT1G55880	Pyridoxal-5-phosphate-dependent enzyme family protein	0.0362861	0.604594	0.03	0.103333	0.0733333
1	20921559	AT1G55930	CBS domain-containing protein / transporter associated domain-containing protein	0.00140393	0.170464	0.896667	1	0.103333
1	20965617	AT1G56050	GTP-binding protein-like protein	0.00286032	0.238497	0.87	0.97	0.1
1	20965645	AT1G56050	GTP-binding protein-like protein	0.0264181	0.550008	0.97	0.906667	-0.0633333
1	20964287	AT1G56050	GTP-binding protein-like protein	0.0317589	0.58579	0.976667	0.873333	-0.103333
1	20964011	AT1G56050	GTP-binding protein-like protein	0.0424011	0.635563	0.973333	0.87	-0.103333
1	21027480	AT1G56180	ATP-dependent zinc metalloprotease	0.0226687	0.523824	0.903333	0.976667	0.0733333
1	21026924	AT1G56180	ATP-dependent zinc metalloprotease	0.0416912	0.631626	0.96	0.89	-0.07
1	21035834	AT1G56210	Heavy metal transport/detoxification superfamily protein	0.00091812	0.143298	0.993333	0.75	-0.243333
1	21044344	AT1G56220	Dormancy/auxin associated family protein	0.0349434	0.598986	0.826667	0.903333	0.0766667
1	21076063	AT1G56290	CwfJ-like family protein	0.0299912	0.573282	0.99	0.853333	-0.136667
1	21079162	AT1G56300	Chaperone DnaJ-domain superfamily protein	0.0129706	0.434605	0.936667	0.796667	-0.14
1	21090070	AT1G56340	calreticulin 1a	0.0130023	0.434802	0.946667	0.883333	-0.0633333
1	21096080	AT1G56350	Peptide chain release factor 2	0.00767968	0.354018	0.626667	0.313333	-0.313333
1	21161271	AT1G56500	haloacid dehalogenase-like hydrolase family protein	3.03548e-05	0.0233564	0.126667	0.00666667	-0.12
1	21161313	AT1G56500	haloacid dehalogenase-like hydrolase family protein	0.00476377	0.292723	0.823333	0.94	0.116667
1	21166359	AT1G56500	haloacid dehalogenase-like hydrolase family protein	0.0175448	0.480802	0.96	0.846667	-0.113333
1	21166244	AT1G56500	haloacid dehalogenase-like hydrolase family protein	0.0271038	0.554891	0.89	0.986667	0.0966667
1	21237949	AT1G56660	MAEBL domain protein	0.000432782	0.101438	0.963333	0.786667	-0.176667
1	21311440	AT1G57540	40S ribosomal protein	0.0172703	0.478641	0.08	0.23	0.15
1	21331099	AT1G57600	MBOAT (membrane bound O-acyl transferase) family protein	0.00082925	0.136439	0.86	1	0.14
1	21333101	AT1G57600	MBOAT (membrane bound O-acyl transferase) family protein	0.00164855	0.182041	0.816667	0.986667	0.17
1	21332801	AT1G57600	MBOAT (membrane bound O-acyl transferase) family protein	0.00283289	0.237743	0.986667	0.833333	-0.153333
1	21394704	AT1G57765	transmembrane protein	0.0208402	0.509674	0.95	0.81	-0.14
1	21435252	AT1G57870	shaggy-like kinase 42	6.8085e-05	0.0349627	0.99	0.873333	-0.116667
1	21435863	AT1G57906	F-box protein	0.0259456	0.54703	0.983333	0.896667	-0.0866667
1	21459044	AT1G58025	DNA-binding bromodomain-containing protein	0.0426828	0.636227	0.986667	0.88	-0.106667
1	21490901	AT1G58060	RNA helicase family protein	0.0466132	0.656473	0.97	0.916667	-0.0533333
1	21539458	AT1G58180	beta carbonic anhydrase 6	0.00888734	0.3746	0.833333	0.946667	0.113333
1	21561218	AT1G58220	Homeodomain-like superfamily protein	0.00479914	0.294097	0.986667	0.9	-0.0866667
1	21575103	AT1G58230	binding protein	0.00377011	0.262761	0.95	0.816667	-0.133333
1	21576249	AT1G58230	binding protein	0.0115298	0.421894	0.96	0.83	-0.13
1	21664600	AT1G58350	Putative serine esterase family protein	0.0118227	0.425632	0.983333	0.813333	-0.17
1	21714216	AT1G58440	FAD/NAD(P)-binding oxidoreductase family protein	0.0260247	0.547858	0.82	0.9	0.08
1	21743756	AT1G58590	other_RNA	0.0319937	0.586512	0.216667	0.393333	0.176667
1	21763787	AT1G58602	LRR and NB-ARC domains-containing disease resistance protein	0.000505834	0.10973	0.323333	0.78	0.456667
1	21764158	AT1G58602	LRR and NB-ARC domains-containing disease resistance protein	0.00445009	0.285176	0.81	0.98	0.17
1	21763877	AT1G58602	LRR and NB-ARC domains-containing disease resistance protein	0.00676799	0.33663	0.256667	0.626667	0.37
1	21891179	AT1G59600	ZCW7	0.0486713	0.663802	0.95	0.86	-0.09
1	21904972	AT1G59620	Disease resistance protein (CC-NBS-LRR class) family	0.000855992	0.13835	0	0.12	0.12
1	21927761	AT1G59660	Nucleoporin autopeptidase	0.0223575	0.520754	0.866667	0.98	0.113333
1	21939572	AT1G59710	actin cross-linking protein (DUF569)	0.0144487	0.451024	0.566667	0.78	0.213333
1	21939277	AT1G59710	actin cross-linking protein (DUF569)	0.0345259	0.594815	0.696667	0.823333	0.126667
1	21981228	AT1G59750	auxin response factor 1	0.0383184	0.614518	0.926667	0.966667	0.04
1	21987908	AT1G59760	RNA helicase, ATP-dependent, SK12/DOB1 protein	0.00735996	0.347824	0.88	0.99	0.11
1	22016019	AT1G59820	aminophospholipid ATPase 3	0.026446	0.550008	0.913333	0.956667	0.0433333
1	22027246	AT1G59840	cofactor assembly of complex C	0.0231615	0.526514	0.873333	0.97	0.0966667
1	22094093	AT1G60000	RNA-binding (RRM/RBD/RNP motifs) family protein	0.0302351	0.574521	0.916667	0.966667	0.05
1	22115813	AT1G60030	nucleobase-ascorbate transporter 7	0.0382678	0.614512	0.893333	0.98	0.0866667
1	22139789	AT1G60060	Serine/threonine-protein kinase WNK (With No Lysine)-like protein	0.00920464	0.379997	0.9	0.973333	0.0733333
1	22152676	AT1G60080	3-5-exoribonuclease family protein	0.0231322	0.526504	0.976667	0.883333	-0.0933333
1	22190426	AT1G60160	Potassium transporter family protein	0.00880887	0.373179	0.833333	0.946667	0.113333
1	22190025	AT1G60160	Potassium transporter family protein	0.0282106	0.562776	0.926667	0.966667	0.04
1	22193295	AT1G60170	pre-mRNA processing ribonucleoprotein binding region-containing protein	0.0359132	0.603621	0.93	0.966667	0.0366667
1	22204472	AT1G60200	splicing factor PWI domain-containing protein / RNA recognition motif (RRM)-containing protein	0.0282432	0.563018	0.0433333	0.156667	0.113333
1	22211808	AT1G60220	UB-like protease 1D	0.0442203	0.64393	0.926667	0.756667	-0.17
1	22267771	AT1G60440	pantothenate kinase 1	0.0114916	0.421585	0.983333	0.856667	-0.126667
1	22271791	AT1G60450	galactinol synthase 7	0.0455221	0.651413	0.99	0.903333	-0.0866667
1	22288309	AT1G60490	vacuolar protein sorting 34	0.00257254	0.229074	0.96	0.846667	-0.113333
1	22300661	AT1G60525	Natural antisense transcript overlaps with AT1G60530	0.0482056	0.661552	0.323333	0.53	0.206667
1	22328620	AT1G60610	SBP (S-ribonuclease binding protein) family protein	0.00725509	0.346671	0.846667	0.96	0.113333
1	22341904	AT1G60650	RNA-binding (RRM/RBD/RNP motifs) family protein with retrovirus zinc finger-like domain-containing protein	0.0458487	0.652753	0.856667	0.926667	0.07
1	22345817	AT1G60670	hypothetical protein (DUF3755)	0.0192648	0.49734	0.986667	0.896667	-0.09
1	22346601	AT1G60670	hypothetical protein (DUF3755)	0.0404967	0.625313	0.763333	0.896667	0.133333
1	22348231	AT1G60680	NAD(P)-linked oxidoreductase superfamily protein	0.0324794	0.588316	0.906667	0.97	0.0633333
1	22350230	AT1G60690	NAD(P)-linked oxidoreductase superfamily protein	0.00974965	0.390844	0.833333	0.98	0.146667
1	22350679	AT1G60690	NAD(P)-linked oxidoreductase superfamily protein	0.0290269	0.567098	0.826667	0.96	0.133333
1	22368206	AT1G60770	Tetratricopeptide repeat (TPR)-like superfamily protein	0.0255722	0.545226	0.9	0.98	0.08
1	22369591	AT1G60780	Clathrin adaptor complexes medium subunit family protein	0.0181114	0.485004	0.956667	0.91	-0.0466667
1	22389168	AT1G60810	ATP-citrate lyase A-2	0.0343901	0.59452	0.966667	0.92	-0.0466667
1	22398268	AT1G60850	DNA-directed RNA polymerase family protein	0.00273355	0.234321	0.783333	0.966667	0.183333
1	22398175	AT1G60850	DNA-directed RNA polymerase family protein	0.0149126	0.455591	0.87	0.983333	0.113333
1	22405355	AT1G60860	ARF-GAP domain 2	0.010249	0.398769	0.843333	0.98	0.136667
1	22409914	AT1G60870	maternal effect embryo arrest 9	0.0386865	0.617467	0.833333	0.72	-0.113333
1	22426224	AT1G60900	U2 snRNP auxilliary factor, large subunit, splicing factor	0.0122463	0.430774	0.906667	0.973333	0.0666667
1	22425674	AT1G60900	U2 snRNP auxilliary factor, large subunit, splicing factor	0.0470558	0.657547	0.226667	0.393333	0.166667
1	22441082	AT1G60940	SNF1-related protein kinase 2.10	0.042653	0.636167	0.916667	0.953333	0.0366667
1	22463191	AT1G60990	Glycine cleavage T-protein family	0.00978006	0.390844	0.973333	0.896667	-0.0766667
1	22467000	AT1G60995	S3 self-incompatibility locus-linked pollen protein	0.0154044	0.459484	0.943333	0.833333	-0.11
1	22466238	AT1G60995	S3 self-incompatibility locus-linked pollen protein	0.0493859	0.666903	0.91	0.963333	0.0533333
1	22566705	AT1G61210	Transducin/WD40 repeat-like superfamily protein	0.0291146	0.567434	0.89	0.98	0.09
1	22583364	AT1G61240	lysine ketoglutarate reductase trans-splicing-like protein (DUF707)	0.00115657	0.160662	0.873333	1	0.126667
1	22746933	AT1G61640	Protein kinase superfamily protein	0.0302784	0.574936	0.866667	0.98	0.113333
1	22754360	AT1G61660	basic helix-loop-helix (bHLH) DNA-binding superfamily protein	0.0123777	0.43174	0.19	0.0633333	-0.126667
1	22771616	AT1G61670	Lung seven transmembrane receptor family protein	0.0330333	0.590273	0.946667	0.88	-0.0666667
1	22832487	AT1G61810	beta-glucosidase 45	0.0207569	0.508473	0.83	0.966667	0.136667
1	22838248	AT1G61820	beta glucosidase 46	0.0176804	0.481488	0.93	0.84	-0.09
1	22836274	AT1G61820	beta glucosidase 46	0.0445925	0.645586	0.913333	0.983333	0.07
1	22859652	AT1G61850	phospholipase A I-like protein	0.0100347	0.394371	0.903333	0.983333	0.08
1	22857706	AT1G61850	phospholipase A I-like protein	0.0250102	0.541145	0.786667	0.94	0.153333
1	22858111	AT1G61850	phospholipase A I-like protein	0.0469351	0.657272	0.903333	0.983333	0.08
1	22997431	AT1G62250	orotidine 5-phosphate decarboxylase	0.00642099	0.33003	0.966667	0.816667	-0.15
1	23012178	AT1G62290	Saposin-like aspartyl protease family protein	0.0191481	0.495642	0.91	0.97	0.06
1	23028265	AT1G62305	Core-2/I-branching beta-1,6-N-acetylglucosaminyltransferase family protein	0.00776234	0.354971	0.866667	1	0.133333
1	23038122	AT1G62310	transcription factor jumonji (jmjC) domain-containing protein	0.0265954	0.550854	0.983333	0.87	-0.113333
1	23170610	AT1G62570	flavin-monooxygenase glucosinolate S-oxygenase 4	0.0265015	0.550008	0.956667	0.91	-0.0466667
1	23180345	AT1G62600	Flavin-binding monooxygenase family protein	6.5532e-05	0.0341196	0.06	0.23	0.17
1	23180329	AT1G62600	Flavin-binding monooxygenase family protein	0.0419191	0.63353	0.756667	0.603333	-0.153333
1	23250891	AT1G62780	dimethylallyl, adenosine tRNA methylthiotransferase	7.71295e-05	0.0362807	0.0466667	0.203333	0.156667
1	23250887	AT1G62780	dimethylallyl, adenosine tRNA methylthiotransferase	0.000521757	0.111168	0.93	0.77	-0.16
1	23260793	AT1G62810	Copper amine oxidase family protein	0.0389389	0.618386	0.883333	0.96	0.0766667
1	23261280	AT1G62810	Copper amine oxidase family protein	0.0389959	0.618691	0.906667	0.796667	-0.11
1	23348696	AT1G63010	Major Facilitator Superfamily with SPX (SYG1/Pho81/XPR1) domain-containing protein	0.0291632	0.567777	0.916667	0.966667	0.05
1	23406012	AT1G63110	GPI transamidase subunit PIG-U	0.0276096	0.557968	0.97	0.916667	-0.0533333
1	23426206	AT1G63170	Zinc finger, C3HC4 type (RING finger) family protein	0.0456931	0.65211	0.93	0.793333	-0.136667
1	23427713	AT1G63180	UDP-D-glucose/UDP-D-galactose 4-epimerase 3	0.000920405	0.143327	0.903333	0.986667	0.0833333
1	23456303	AT1G63240	hypothetical protein	0.0380311	0.612938	0.03	0.103333	0.0733333
1	23472914	AT1G63290	Aldolase-type TIM barrel family protein	0.0335099	0.593151	0.916667	0.96	0.0433333
1	23485613	AT1G63300	Myosin heavy chain-related protein	0.027926	0.560125	0.906667	0.98	0.0733333
1	23482270	AT1G63300	Myosin heavy chain-related protein	0.0401079	0.62286	0.846667	0.653333	-0.193333
1	23482667	AT1G63300	Myosin heavy chain-related protein	0.0493358	0.666673	0.726667	0.463333	-0.263333
1	23517933	AT1G63420	O-glucosyltransferase-like protein (DUF821)	0.0228381	0.524188	0.876667	0.96	0.0833333
1	23530125	AT1G63440	heavy metal atpase 5	0.0392541	0.619474	0.91	0.963333	0.0533333
1	23537758	AT1G63470	AT hook motif DNA-binding family protein	0.00438918	0.283762	0.95	0.813333	-0.136667
1	23549649	AT1G63490	transcription factor jumonji (jmjC) domain-containing protein	0.00051858	0.110879	0.883333	1	0.116667
1	23550369	AT1G63490	transcription factor jumonji (jmjC) domain-containing protein	0.0122561	0.430895	0.8	0.966667	0.166667
1	23545926	AT1G63490	transcription factor jumonji (jmjC) domain-containing protein	0.0340882	0.59452	0.743333	0.92	0.176667
1	23604878	AT1G63660	GMP synthase (glutamine-hydrolyzing), putative / glutamine amidotransferase	0.000164087	0.0582902	0.896667	0.99	0.0933333
1	23617097	AT1G63680	ALBINO OR PALE-GREEN 13	0.0254666	0.545186	0.846667	0.94	0.0933333
1	23621632	AT1G63690	SIGNAL PEPTIDE PEPTIDASE-LIKE 2	0.0424914	0.635563	0.923333	0.96	0.0366667
1	23626850	AT1G63700	Protein kinase superfamily protein	0.0338359	0.593896	0.903333	0.956667	0.0533333
1	23664613	AT1G63770	Peptidase M1 family protein	0.0241551	0.533797	0.57	0.82	0.25
1	23664165	AT1G63770	Peptidase M1 family protein	0.0295338	0.570809	0.39	0.153333	-0.236667
1	23665542	AT1G63780	Ribosomal RNA processing Brix domain protein	0.015684	0.463096	0.956667	0.86	-0.0966667
1	23666133	AT1G63780	Ribosomal RNA processing Brix domain protein	0.0479939	0.660896	0.906667	0.97	0.0633333
1	23668959	AT1G63800	ubiquitin-conjugating enzyme 5	0.0303686	0.575933	0.92	0.966667	0.0466667
1	23671831	AT1G63810	nucleolar protein	0.0454445	0.650764	0.896667	0.97	0.0733333
1	23685405	AT1G63830	PLAC8 family protein	1.88701e-05	0.0181275	0.526667	0.786667	0.26
1	23700514	AT1G63855	Putative methyltransferase family protein	0.035013	0.599204	0.98	0.903333	-0.0766667
1	23765223	AT1G64050	hypothetical protein	0.0251171	0.541708	0.903333	0.97	0.0666667
1	23797315	AT1G64110	P-loop containing nucleoside triphosphate hydrolases superfamily protein	0.035832	0.603137	0.89	0.943333	0.0533333
1	23810763	AT1G64150	Uncharacterized protein family (UPF0016)	0.0224678	0.521947	0.956667	0.856667	-0.1
1	23916413	AT1G64400	AMP-dependent synthetase and ligase family protein	0.00823445	0.363257	0.793333	0.956667	0.163333
1	23917089	AT1G64400	AMP-dependent synthetase and ligase family protein	0.0359267	0.603699	0.883333	1	0.116667
1	23935821	AT1G64430	Pentatricopeptide repeat (PPR) superfamily protein	0.00469235	0.290687	0.906667	0.98	0.0733333
1	23936694	AT1G64430	Pentatricopeptide repeat (PPR) superfamily protein	0.0367792	0.607312	0.84	0.94	0.1
1	23937533	AT1G64440	NAD(P)-binding Rossmann-fold superfamily protein	0.0318865	0.585893	0.966667	0.92	-0.0466667
1	23944152	AT1G64460	phosphatidylinositol 4-kinase gamma-like protein	6.40472e-05	0.0341196	0.883333	0.99	0.106667
1	23944065	AT1G64460	phosphatidylinositol 4-kinase gamma-like protein	0.0110904	0.413296	0.893333	0.97	0.0766667
1	23971221	AT1G64550	general control non-repressible 3	0.0170162	0.47656	0.913333	0.963333	0.05
1	23981923	AT1G64570	Homeodomain-like superfamily protein	0.0434576	0.639774	0.976667	0.91	-0.0666667
1	24100065	AT1G64860	sigma factor A	0.0124571	0.43174	0.886667	0.966667	0.08
1	24099715	AT1G64860	sigma factor A	0.0281413	0.561921	0.96	0.903333	-0.0566667
1	24100642	AT1G64860	sigma factor A	0.0284774	0.563827	0.0433333	0.11	0.0666667
1	24144041	AT1G64990	GPCR-type G protein 1	0.018579	0.489644	0.91	0.97	0.06
1	24163236	AT1G65040	RING/U-box superfamily protein	0.00856972	0.36902	0.04	0.12	0.08
1	24163023	AT1G65040	RING/U-box superfamily protein	0.0145259	0.451573	0.04	0.136667	0.0966667
1	24162951	AT1G65040	RING/U-box superfamily protein	0.0475716	0.658816	0.156667	0.293333	0.136667
1	24174617	AT1G65070	DNA mismatch repair protein MutS, type 2	0.0370639	0.607368	0.713333	0.86	0.146667
1	24182022	AT1G65090	nucleolin	0.030058	0.573625	0.973333	0.89	-0.0833333
1	24227052	AT1G65220	ARM repeat superfamily protein	0.0414555	0.630017	0.913333	0.956667	0.0433333
1	24228732	AT1G65220	ARM repeat superfamily protein	0.0479159	0.6605	0.916667	0.856667	-0.06
1	24261095	AT1G65320	Cystathionine beta-synthase (CBS) family protein	0.0408573	0.626734	0.916667	0.97	0.0533333
1	24305831	AT1G65430	IBR domain-containing protein	0.0464141	0.655158	0.97	0.886667	-0.0833333
1	24311796	AT1G65440	global transcription factor group B1	0.0307625	0.578985	0.886667	0.963333	0.0766667
1	24597060	AT1G66070	Translation initiation factor eIF3 subunit	0.00383513	0.265729	0.973333	0.916667	-0.0566667
1	24732377	AT1G66330	senescence-associated family protein	0.00316721	0.245786	0.683333	0.886667	0.203333
1	24732265	AT1G66330	senescence-associated family protein	0.0107937	0.408936	0.266667	0.103333	-0.163333
1	24816419	AT1G66510	AAR2 protein family	0.00869568	0.371777	0.396667	0.66	0.263333
1	24813971	AT1G66510	AAR2 protein family	0.0484413	0.663052	0.876667	0.973333	0.0966667
1	24822171	AT1G66530	Arginyl-tRNA synthetase, class Ic	0.00145091	0.173312	0.99	0.903333	-0.0866667
1	24821888	AT1G66530	Arginyl-tRNA synthetase, class Ic	0.00996246	0.393863	0.993333	0.903333	-0.09
1	24868486	AT1G66680	S-adenosyl-L-methionine-dependent methyltransferases superfamily protein	0.00512407	0.300768	0.95	0.856667	-0.0933333
1	24904147	AT1G66760	MATE efflux family protein	0.015744	0.463096	0.953333	0.89	-0.0633333
1	24902436	AT1G66760	MATE efflux family protein	0.04676	0.656782	0.97	0.92	-0.05
1	24925566	AT1G66800	NAD(P)-binding Rossmann-fold superfamily protein	0.00240986	0.222719	1	0.793333	-0.206667
1	24954803	AT1G66880	Protein kinase superfamily protein	6.46618e-06	0.00958766	0.933333	0.656667	-0.276667
1	24954431	AT1G66880	Protein kinase superfamily protein	0.00198637	0.201311	0.823333	0.48	-0.343333
1	24954737	AT1G66880	Protein kinase superfamily protein	0.0101546	0.396701	0.916667	0.776667	-0.14
1	24973819	AT1G66940	kinase-like protein	0.0426502	0.636167	0.796667	0.95	0.153333
1	25019908	AT1G67040	DnaA initiator-associating protein	0.00972819	0.390844	0.986667	0.82	-0.166667
1	25064044	AT1G67110	cytochrome P450, family 735, subfamily A, polypeptide 2	0.0349436	0.598986	0.913333	0.976667	0.0633333
1	25128780	AT1G67170	sarcolemmal membrane-associated protein	0.0086208	0.370038	0.883333	0.986667	0.103333
1	25128589	AT1G67170	sarcolemmal membrane-associated protein	0.0460963	0.653783	0.856667	0.706667	-0.15
1	25132698	AT1G67190	F-box/RNI-like superfamily protein	0.0129971	0.434802	0.763333	0.936667	0.173333
1	25137662	AT1G67195	microRNA ath-MIR414 precursor	0.00736081	0.347824	0.243333	0.483333	0.24
1	25137893	AT1G67195	microRNA ath-MIR414 precursor	0.0148792	0.454986	0.78	0.926667	0.146667
1	25201796	AT1G67310	Calmodulin-binding transcription activator protein with CG-1 and Ankyrin domain	0.000566119	0.117754	0	0.11	0.11
1	25200825	AT1G67310	Calmodulin-binding transcription activator protein with CG-1 and Ankyrin domain	0.0029303	0.239842	0.86	0.986667	0.126667
1	25198687	AT1G67310	Calmodulin-binding transcription activator protein with CG-1 and Ankyrin domain	0.0132824	0.437964	0.933333	0.826667	-0.106667
1	25252809	AT1G67410	Exostosin family protein	0.00638301	0.329626	0.806667	0.946667	0.14
1	25281210	AT1G67490	glucosidase 1	0.00299255	0.240695	1	0.856667	-0.143333
1	25282752	AT1G67490	glucosidase 1	0.0394342	0.619842	0.956667	0.87	-0.0866667
1	25288892	AT1G67500	recovery protein 3	0.00319763	0.246717	0.86	0.99	0.13
1	25290862	AT1G67500	recovery protein 3	0.0159391	0.465986	0	0.133333	0.133333
1	25290274	AT1G67500	recovery protein 3	0.0267956	0.552832	0	0.12	0.12
1	25298147	AT1G67510	Leucine-rich repeat protein kinase family protein	0.0211383	0.51217	0.923333	0.786667	-0.136667
1	25314732	AT1G67550	urease	0.00319733	0.246717	0.88	0.99	0.11
1	25314906	AT1G67550	urease	0.0453683	0.650168	0.76	0.89	0.13
1	25326392	AT1G67570	zinc finger CONSTANS-like protein (DUF3537)	0.0165233	0.472874	0.986667	0.876667	-0.11
1	25326316	AT1G67570	zinc finger CONSTANS-like protein (DUF3537)	0.0305606	0.578042	0.986667	0.893333	-0.0933333
1	25328717	AT1G67580	Protein kinase superfamily protein	0.0170699	0.477113	0.87	0.963333	0.0933333
1	25333639	AT1G67590	Remorin family protein	0.0370095	0.607368	0.823333	0.913333	0.09
1	25377815	AT1G67710	response regulator 11	4.88441e-07	0.00107466	0.493333	0.0233333	-0.47
1	25378098	AT1G67710	response regulator 11	9.84953e-07	0.00203575	0.273333	0.846667	0.573333
1	25377917	AT1G67710	response regulator 11	9.64859e-06	0.0123198	0.52	0.923333	0.403333
1	25377994	AT1G67710	response regulator 11	0.000185521	0.0626419	0.343333	0.77	0.426667
1	25377923	AT1G67710	response regulator 11	0.000318202	0.0848386	0.22	0.01	-0.21
1	25377830	AT1G67710	response regulator 11	0.00288679	0.239016	0.8	0.95	0.15
1	25378571	AT1G67710	response regulator 11	0.00569439	0.313528	0.11	0.01	-0.1
1	25378488	AT1G67710	response regulator 11	0.0200509	0.503532	0.696667	0.886667	0.19
1	25419294	AT1G67792	Natural antisense transcript overlaps with AT1G67790	0.0236009	0.529864	0.0866667	0.26	0.173333
1	25421938	AT1G67800	Copine (Calcium-dependent phospholipid-binding protein) family	0.0221904	0.51904	0.933333	0.84	-0.0933333
1	25432211	AT1G67830	alpha-fucosidase 1	0.0251983	0.542511	0.946667	0.853333	-0.0933333
1	25432666	AT1G67830	alpha-fucosidase 1	0.0272185	0.555908	0.963333	0.903333	-0.06
1	25435475	AT1G67840	chloroplast sensor kinase	0.00075772	0.134937	0.783333	0.956667	0.173333
1	25435373	AT1G67840	chloroplast sensor kinase	0.00340093	0.253064	0.83	0.963333	0.133333
1	25460980	AT1G67890	PAS domain-containing protein tyrosine kinase family protein	0.000888548	0.140288	0.953333	0.773333	-0.18
1	25458454	AT1G67890	PAS domain-containing protein tyrosine kinase family protein	0.00458483	0.289345	0.973333	0.846667	-0.126667
1	25483071	AT1G67960	POLLEN DEFECTIVE IN GUIDANCE-like protein	0.0153513	0.459342	0.86	0.98	0.12
1	25487892	AT1G67980	caffeoyl-CoA 3-O-methyltransferase	0.008353	0.364542	0.913333	0.973333	0.06
1	25546218	AT1G68160	ZZ-type zinc finger protein, putative (DUF3755)	0.0231993	0.527092	0.846667	0.976667	0.13
1	25559291	AT1G68190	B-box zinc finger family protein	0.013713	0.440768	0.936667	0.8	-0.136667
1	25559368	AT1G68190	B-box zinc finger family protein	0.0153976	0.459484	0.726667	0.48	-0.246667
1	25597770	AT1G68290	endonuclease 2	0.0247711	0.539344	0.986667	0.866667	-0.12
1	25598411	AT1G68300	Adenine nucleotide alpha hydrolases-like superfamily protein	0.000388844	0.0947197	0.11	0	-0.11
1	25643419	AT1G68390	Core-2/I-branching beta-1,6-N-acetylglucosaminyltransferase family protein	0.0106673	0.406695	0.97	0.696667	-0.273333
1	25727301	AT1G68550	Integrase-type DNA-binding superfamily protein	0.0093795	0.383766	0.416667	0.22	-0.196667
1	25747382	AT1G68568	Natural antisense transcript overlaps with AT1G68570	4.35114e-13	9.89245e-09	0.0266667	0.516667	0.49
1	25747214	AT1G68568	Natural antisense transcript overlaps with AT1G68570	7.00509e-12	1.19447e-07	0.0266667	0.473333	0.446667
1	25747006	AT1G68568	Natural antisense transcript overlaps with AT1G68570	4.15319e-07	0.00101169	0.966667	0.74	-0.226667
1	25746913	AT1G68570	Major facilitator superfamily protein	3.08415e-06	0.00553572	0.99	0.843333	-0.146667
1	25795288	AT1G68710	ATPase E1-E2 type family protein / haloacid dehalogenase-like hydrolase family protein	0.0340029	0.59452	0.88	0.96	0.08
1	25810658	AT1G68730	Zim17-type zinc finger protein	0.0071183	0.344869	0.893333	0.98	0.0866667
1	25888929	AT1G68862	transmembrane protein	0.00344176	0.253508	0.956667	0.786667	-0.17
1	25948386	AT1G69030	BSD domain-containing protein	0.0384994	0.615973	0.993333	0.876667	-0.116667
1	25959725	AT1G69040	ACT domain repeat 4	0.0289988	0.566895	0.903333	0.963333	0.06
1	25968554	AT1G69070	nucleolar-like protein	0.0362068	0.60429	0.896667	0.986667	0.09
1	25972425	AT1G69080	Adenine nucleotide alpha hydrolases-like superfamily protein	0.00359947	0.256596	0.73	0.966667	0.236667
1	26016647	AT1G69200	fructokinase-like protein	7.4285e-05	0.0354313	0.993333	0.88	-0.113333
1	26024778	AT1G69220	Protein kinase superfamily protein	0.0343805	0.59452	0.0833333	0.173333	0.09
1	26024509	AT1G69220	Protein kinase superfamily protein	0.0348884	0.598986	0.896667	0.953333	0.0566667
1	26025023	AT1G69220	Protein kinase superfamily protein	0.0372405	0.608087	0.89	0.973333	0.0833333
1	26039989	AT1G69260	ABI five binding protein	0.0053808	0.305493	0.873333	0.673333	-0.2
1	26081869	AT1G69380	sporulation protein (DUF155)	0.0238899	0.531461	0.973333	0.83	-0.143333
1	26109493	AT1G69450	Early-responsive to dehydration stress protein (ERD4)	0.0288523	0.565977	0.853333	0.943333	0.09
1	26128721	AT1G69520	S-adenosyl-L-methionine-dependent methyltransferases superfamily protein	0.0315961	0.584575	0.98	0.826667	-0.153333
1	26161820	AT1G69570	Dof-type zinc finger DNA-binding family protein	0.0227371	0.523824	0.04	0.156667	0.116667
1	26173072	AT1G69580	Homeodomain-like superfamily protein	0.0178197	0.483046	0.833333	0.97	0.136667
1	26206098	AT1G69680	ran guanine nucleotide release factor, putative (Mog1/PsbP/DUF1795-like photosystem II reaction center PsbP family protein)	2.49323e-05	0.0212928	0.84	1	0.16
1	26267503	AT1G69790	Protein kinase superfamily protein	0.0264072	0.550008	0.976667	0.906667	-0.07
1	26277886	AT1G69810	WRKY DNA-binding protein 36	0.000710249	0.128912	0.7	0.923333	0.223333
1	26295447	AT1G69840	SPFH/Band 7/PHB domain-containing membrane-associated protein family	0.000517603	0.110879	0.243333	0.0766667	-0.166667
1	26295702	AT1G69840	SPFH/Band 7/PHB domain-containing membrane-associated protein family	0.000949038	0.145135	0.14	0.386667	0.246667
1	26363923	AT1G70000	myb-like transcription factor family protein	5.45305e-06	0.00844589	0.0466667	0.29	0.243333
1	26364045	AT1G70000	myb-like transcription factor family protein	6.09861e-05	0.0339579	0.946667	0.67	-0.276667
1	26364346	AT1G70000	myb-like transcription factor family protein	0.00141945	0.171194	0.86	0.666667	-0.193333
1	26364254	AT1G70000	myb-like transcription factor family protein	0.00728854	0.346671	0.896667	0.753333	-0.143333
1	26405310	AT1G70100	neurofilament heavy protein	0.0127845	0.433311	0.94	0.8	-0.14
1	26431252	AT1G70190	ribosomal protein L7/L12 domain-containing protein	0.0198128	0.502552	0.0133333	0.11	0.0966667
1	26466958	AT1G70280	NHL domain-containing protein	0.0059682	0.320021	0.97	0.813333	-0.156667
1	26536603	AT1G70410	beta carbonic anhydrase 4	0.0223913	0.521058	0.496667	0.656667	0.16
1	26537403	AT1G70410	beta carbonic anhydrase 4	0.0370356	0.607368	0.466667	0.326667	-0.14
1	26563188	AT1G70480	OBP32pep, putative (DUF220)	0.000381528	0.0942844	0.826667	0.95	0.123333
1	26563110	AT1G70480	OBP32pep, putative (DUF220)	0.0166868	0.474323	0.846667	0.933333	0.0866667
1	26585217	AT1G70520	cysteine-rich RLK (RECEPTOR-like protein kinase) 2	0.0321745	0.586971	0.97	0.906667	-0.0633333
1	26610209	AT1G70570	anthranilate phosphoribosyltransferase	0.0209643	0.510501	0.96	0.896667	-0.0633333
1	26619621	AT1G70590	F-box family protein	0.00175932	0.187974	0.913333	0.983333	0.07
1	26619133	AT1G70590	F-box family protein	0.00760333	0.353268	0.693333	0.87	0.176667
1	26627844	AT1G70620	cyclin-like protein	0.0376081	0.61028	0.09	0.223333	0.133333
1	26633168	AT1G70630	Nucleotide-diphospho-sugar transferase family protein	0.0107179	0.407868	0.836667	1	0.163333
1	26689217	AT1G70770	transmembrane protein (Protein of unknown function DUF2359, transmembrane)	0.0449161	0.64737	0.876667	0.93	0.0533333
1	26713447	AT1G70840	MLP-like protein 31	0.00217573	0.209992	0.71	0.946667	0.236667
1	26733026	AT1G70900	hypothetical protein	0.0255849	0.545292	0.966667	0.91	-0.0566667
1	26792811	AT1G71020	ARM repeat superfamily protein	0.0367737	0.607312	0.953333	0.896667	-0.0566667
1	26810456	AT1G71080	RNA polymerase II transcription elongation factor	0.049204	0.666557	0.873333	0.933333	0.06
1	26866429	AT1G71270	Vps52 / Sac2 family	0.00298011	0.240448	0.88	0.993333	0.113333
1	26864383	AT1G71270	Vps52 / Sac2 family	0.0298858	0.572935	0.89	0.96	0.07
1	26867865	AT1G71270	Vps52 / Sac2 family	0.0315218	0.584232	0.976667	0.916667	-0.06
1	26865027	AT1G71270	Vps52 / Sac2 family	0.0368201	0.607312	0.943333	0.84	-0.103333
1	26893841	AT1G71360	Galactose-binding protein	0.00382594	0.265729	0.976667	0.856667	-0.12
1	26942018	AT1G71528	Natural antisense transcript overlaps with AT1G71530	0.005	0.298121	0.876667	0.703333	-0.173333
1	26941575	AT1G71528	Natural antisense transcript overlaps with AT1G71530	0.00791081	0.358039	0.926667	0.776667	-0.15
1	26941474	AT1G71528	Natural antisense transcript overlaps with AT1G71530	0.018883	0.49214	0.89	0.74	-0.15
1	26941645	AT1G71528	Natural antisense transcript overlaps with AT1G71530	0.028457	0.563748	0.926667	0.806667	-0.12
1	26940684	AT1G71528	Natural antisense transcript overlaps with AT1G71530	0.0379385	0.612457	0.873333	0.703333	-0.17
1	26941002	AT1G71528	Natural antisense transcript overlaps with AT1G71530	0.047048	0.657547	0.866667	0.713333	-0.153333
1	26972181	AT1G71697	choline kinase 1	0.0369463	0.607366	0.913333	0.97	0.0566667
1	26975878	AT1G71710	DNAse I-like superfamily protein	0.0223588	0.520754	0.96	0.88	-0.08
1	26976272	AT1G71710	DNAse I-like superfamily protein	0.0255015	0.545226	0.07	0.163333	0.0933333
1	26980862	AT1G71710	DNAse I-like superfamily protein	0.0448957	0.64737	0.97	0.833333	-0.136667
1	26985376	AT1G71720	Nucleic acid-binding proteins superfamily	0.0192347	0.496941	0.853333	0.943333	0.09
1	26985502	AT1G71720	Nucleic acid-binding proteins superfamily	0.0372926	0.608366	0.883333	0.96	0.0766667
1	27015114	AT1G71820	SEC6	0.00865204	0.371146	0.89	0.966667	0.0766667
1	27062400	AT1G71900	magnesium transporter, putative (DUF803)	0.0128846	0.433662	0.893333	0.963333	0.07
1	27076193	AT1G71930	vascular related NAC-domain protein 7	0.0106616	0.406695	0.316667	0.67	0.353333
1	27118536	AT1G72060	serine-type endopeptidase inhibitor	3.54096e-05	0.024807	0.773333	0.94	0.166667
1	27118640	AT1G72060	serine-type endopeptidase inhibitor	0.0018951	0.197641	0.533333	0.763333	0.23
1	27118973	AT1G72060	serine-type endopeptidase inhibitor	0.0148141	0.454525	0.913333	0.823333	-0.09
1	27119270	AT1G72070	Chaperone DnaJ-domain superfamily protein	0.0238903	0.531461	0.836667	0.69	-0.146667
1	27168708	AT1G72190	D-isomer specific 2-hydroxyacid dehydrogenase family protein	0.0133598	0.437964	1	0.87	-0.13
1	27295870	AT1G72500	inter alpha-trypsin inhibitor, heavy chain-like protein	0.0184329	0.488246	0.94	0.853333	-0.0866667
1	27303520	AT1G72510	DUF1677 family protein (DUF1677)	0.00418145	0.277162	0.0866667	0.243333	0.156667
1	27303738	AT1G72510	DUF1677 family protein (DUF1677)	0.0289664	0.566748	0.0733333	0.156667	0.0833333
1	27326718	AT1G72560	ARM repeat superfamily protein	0.0115352	0.421894	0.98	0.863333	-0.116667
1	27325670	AT1G72560	ARM repeat superfamily protein	0.0198657	0.502642	0.876667	0.966667	0.09
1	27339186	AT1G72600	hydroxyproline-rich glycoprotein family protein	1.34997e-06	0.00270812	0.0333333	0.216667	0.183333
1	27347584	AT1G72640	NAD(P)-binding Rossmann-fold superfamily protein	0.0128614	0.433311	0.833333	0.966667	0.133333
1	27392951	AT1G72770	HYPERSENSITIVE TO ABA1	0.00429186	0.280662	0.0166667	0.16	0.143333
1	27406325	AT1G72830	nuclear factor Y, subunit A3	0.00893644	0.374858	0	0.126667	0.126667
1	27417004	AT1G72855	Natural antisense transcript overlaps with AT1G72860	0.0421603	0.634703	0.02	0.113333	0.0933333
1	27432904	AT1G72900	Toll-Interleukin-Resistance (TIR) domain-containing protein	0.0140472	0.445387	0.89	0.76	-0.13
1	27432679	AT1G72900	Toll-Interleukin-Resistance (TIR) domain-containing protein	0.047071	0.65758	0.92	0.853333	-0.0666667
1	27471262	AT1G73020	anoctamin-like protein	0.00957191	0.388226	0.883333	0.983333	0.1
1	27470380	AT1G73020	anoctamin-like protein	0.027568	0.557457	0.896667	0.973333	0.0766667
1	27480020	AT1G73060	Low PSII Accumulation 3	0.012363	0.43174	0.97	0.926667	-0.0433333
1	27492486	AT1G73100	histone-lysine N-methyltransferase, H3 lysine-9 specific SUVH3-like protein	0.00620507	0.326561	0	0.126667	0.126667
1	27563692	AT1G73310	serine carboxypeptidase-like 4	0.0246782	0.538969	0.983333	0.876667	-0.106667
1	27576900	AT1G73350	ankyrin repeat protein	0.000998263	0.149151	0.893333	0.99	0.0966667
1	27576519	AT1G73350	ankyrin repeat protein	0.0364417	0.604608	0.373333	0.58	0.206667
1	27589361	AT1G73380	hypothetical protein	0.0351602	0.599369	0.896667	0.956667	0.06
1	27593901	AT1G73390	Endosomal targeting BRO1-like domain-containing protein	0.0382263	0.614407	0.92	0.973333	0.0533333
1	27603948	AT1G73430	sec34-like family protein	0.0393585	0.619639	0.0366667	0.09	0.0533333
1	27672766	AT1G73602		0.019737	0.502552	0.733333	0.936667	0.203333
1	27701836	AT1G73670	MAP kinase 15	0.028323	0.563372	0.03	0.08	0.05
1	27704776	AT1G73680	alpha dioxygenase	0.0166124	0.473977	0.976667	0.916667	-0.06
1	27728497	AT1G73720	transducin family protein / WD-40 repeat family protein	0.0197717	0.502552	0.97	0.903333	-0.0666667
1	27728722	AT1G73720	transducin family protein / WD-40 repeat family protein	0.0366714	0.606795	0.97	0.926667	-0.0433333
1	27729377	AT1G73720	transducin family protein / WD-40 repeat family protein	0.0435213	0.640142	0.94	0.866667	-0.0733333
1	27740269	AT1G73760	RING/U-box superfamily protein	0.00214776	0.209499	0.02	0.146667	0.126667
1	27740579	AT1G73760	RING/U-box superfamily protein	0.0203664	0.505958	0.9	0.75	-0.15
1	27754593	AT1G73810	Core-2/I-branching beta-1,6-N-acetylglucosaminyltransferase family protein	0.00126446	0.163642	0.836667	1	0.163333
1	27768411	AT1G73850	DNA ligase (DUF1666)	0.00485528	0.294888	0.99	0.726667	-0.263333
1	27795945	AT1G73930	polarity axis stabilization protein	0.000993018	0.148857	0.9	0.986667	0.0866667
1	27823557	AT1G73980	Phosphoribulokinase / Uridine kinase family	0.00316755	0.245786	0.02	0.123333	0.103333
1	27822808	AT1G73980	Phosphoribulokinase / Uridine kinase family	0.00917689	0.379997	0.87	0.98	0.11
1	27823564	AT1G73980	Phosphoribulokinase / Uridine kinase family	0.0171947	0.477713	0.943333	0.813333	-0.13
1	27822200	AT1G73980	Phosphoribulokinase / Uridine kinase family	0.0264852	0.550008	0.976667	0.92	-0.0566667
1	27827576	AT1G73990	signal peptide peptidase	0.032874	0.589465	0.916667	0.97	0.0533333
1	27963466	AT1G74390	Polynucleotidyl transferase, ribonuclease H-like superfamily protein	0.020474	0.506398	0.843333	0.986667	0.143333
1	27988940	AT1G74460	GDSL-like Lipase/Acylhydrolase superfamily protein	0.000111869	0.0428661	0.863333	0.993333	0.13
1	28010570	AT1G74530	transmembrane protein	0.0315533	0.58434	0.876667	0.7	-0.176667
1	28018002	AT1G74560	NAP1-related protein 1	0.00508263	0.299625	0.9	0.97	0.07
1	28073529	AT1G74710	ADC synthase superfamily protein	0.0147913	0.454293	0.946667	0.843333	-0.103333
1	28100547	AT1G74790	catalytics	0.0202773	0.505164	0.0866667	0.0366667	-0.05
1	28129892	AT1G74880	NAD(P)H:plastoquinone dehydrogenase complex subunit O	0.0035576	0.255768	0.423333	0.163333	-0.26
1	28171749	AT1G75020	lysophosphatidyl acyltransferase 4	0.00101	0.15003	0.636667	0.906667	0.27
1	28171117	AT1G75020	lysophosphatidyl acyltransferase 4	0.0260975	0.548125	0.75	0.916667	0.166667
1	28172347	AT1G75020	lysophosphatidyl acyltransferase 4	0.0406996	0.625494	0.776667	0.89	0.113333
1	28197780	AT1G75120	Nucleotide-diphospho-sugar transferase family protein	0.0180592	0.48461	0.163333	0.03	-0.133333
1	28215258	AT1G75170	Sec14p-like phosphatidylinositol transfer family protein	0.019062	0.494915	0.973333	0.923333	-0.05
1	28218146	AT1G75180	Erythronate-4-phosphate dehydrogenase family protein	0.0235863	0.529821	0.226667	0.12	-0.106667
1	28218008	AT1G75180	Erythronate-4-phosphate dehydrogenase family protein	0.0249928	0.541145	0.946667	0.856667	-0.09
1	28236433	AT1G75230	DNA glycosylase superfamily protein	0.00372974	0.261182	0.856667	0.986667	0.13
1	28256079	AT1G75295	Natural antisense transcript overlaps with AT1G75290 and AT1G75300	7.3212e-05	0.0351655	0.133333	0	-0.133333
1	28255947	AT1G75295	Natural antisense transcript overlaps with AT1G75290 and AT1G75300	0.000327174	0.0864931	0.123333	0	-0.123333
1	28261587	AT1G75310	auxin-like 1 protein	0.00730977	0.347395	0.813333	0.98	0.166667
1	28306149	AT1G75420	UDP-Glycosyltransferase superfamily protein	0.0286136	0.564279	0.0766667	0.18	0.103333
1	28315009	AT1G75440	ubiquitin-conjugating enzyme 16	0.00177569	0.188649	0.0933333	0.01	-0.0833333
1	28315183	AT1G75450	cytokinin oxidase 5	0.000266111	0.0755396	0.21	0.01	-0.2
1	28373191	AT1G75560	zinc knuckle (CCHC-type) family protein	0.0345087	0.594815	0.88	0.783333	-0.0966667
1	28372562	AT1G75560	zinc knuckle (CCHC-type) family protein	0.0481746	0.661481	0.94	0.883333	-0.0566667
1	28415590	AT1G75670	DNA-directed RNA polymerase	0.0294503	0.570234	0.98	0.846667	-0.133333
1	28416395	AT1G75670	DNA-directed RNA polymerase	0.0323274	0.587509	0.903333	0.99	0.0866667
1	28416519	AT1G75670	DNA-directed RNA polymerase	0.0326129	0.588465	0.966667	0.856667	-0.11
1	28448030	AT1G75760	ER lumen protein retaining receptor family protein	0.00857004	0.36902	0.896667	0.966667	0.07
1	28450348	AT1G75770	hypothetical protein	0.00101675	0.15003	0.793333	0.983333	0.19
1	28476062	AT1G75840	RAC-like GTP binding protein 5	0.00179493	0.190101	0.95	0.87	-0.08
1	28500652	AT1G75900	GDSL-like Lipase/Acylhydrolase superfamily protein	0.0468544	0.657022	0.966667	0.91	-0.0566667
1	28614010	AT1G76270	O-fucosyltransferase family protein	0.0103323	0.400117	0.833333	0.966667	0.133333
1	28618541	AT1G76280	Tetratricopeptide repeat (TPR)-like superfamily protein	0.00269294	0.233571	0.753333	0.973333	0.22
1	28684770	AT1G76450	Photosystem II reaction center PsbP family protein	0.00283733	0.237743	0.753333	0.926667	0.173333
1	28711312	AT1G76510	ARID/BRIGHT DNA-binding domain-containing protein	0.0179863	0.484387	0.903333	0.976667	0.0733333
1	28721219	AT1G76540	cyclin-dependent kinase B2	0.0180584	0.48461	0.953333	0.893333	-0.06
1	28724083	AT1G76550	Phosphofructokinase family protein	0.00657139	0.333736	0.91	0.97	0.06
1	28723689	AT1G76550	Phosphofructokinase family protein	0.0145511	0.451946	0.923333	0.966667	0.0433333
1	28729686	AT1G76570	Chlorophyll A-B binding family protein	0.0023113	0.217741	0.04	0.2	0.16
1	28729693	AT1G76570	Chlorophyll A-B binding family protein	0.0024915	0.225977	0.753333	0.45	-0.303333
1	28730181	AT1G76570	Chlorophyll A-B binding family protein	0.0091137	0.379302	0.876667	1	0.123333
1	28737385	AT1G76580	Squamosa promoter-binding protein-like (SBP domain) transcription factor family protein	0.031429	0.583484	0.936667	0.753333	-0.183333
1	28740971	AT1G76590	PLATZ transcription factor family protein	0.000588502	0.119819	0.893333	0.976667	0.0833333
1	28762028	AT1G76630	Tetratricopeptide repeat (TPR)-like superfamily protein	0.0231235	0.526504	0.12	0.273333	0.153333
1	28762014	AT1G76630	Tetratricopeptide repeat (TPR)-like superfamily protein	0.0355321	0.600765	0.796667	0.596667	-0.2
1	28770525	AT1G76660	hydroxyproline-rich glycoprotein family protein	0.0409256	0.627032	0.89	0.96	0.07
1	28779762	AT1G76690	12-oxophytodienoate reductase 2	1.12161e-05	0.0127501	0.64	0.91	0.27
1	28790821	AT1G76710	SET domain group 26	0.0191391	0.495598	0.61	0.883333	0.273333
1	28790162	AT1G76710	SET domain group 26	0.027434	0.557384	0.79	0.926667	0.136667
1	28790243	AT1G76710	SET domain group 26	0.0274941	0.557384	0.853333	0.956667	0.103333
1	28948483	AT1G77030	putative DEAD-box ATP-dependent RNA helicase 29	0.0351756	0.599369	0.9	0.766667	-0.133333
1	28952668	AT1G77060	Phosphoenolpyruvate carboxylase family protein	0.0247253	0.53912	0.886667	0.966667	0.08
1	28958391	AT1G77080	K-box region and MADS-box transcription factor family protein	0.00811435	0.36108	0.56	0.29	-0.27
1	28958333	AT1G77080	K-box region and MADS-box transcription factor family protein	0.0221101	0.518916	0.866667	0.676667	-0.19
1	28958501	AT1G77080	K-box region and MADS-box transcription factor family protein	0.0230105	0.52578	0.18	0.41	0.23
1	28958601	AT1G77080	K-box region and MADS-box transcription factor family protein	0.0367828	0.607312	0.85	0.716667	-0.133333
1	28978182	AT1G77122	Uncharacterized protein family UPF0090	0.0185972	0.489667	0.89	0.976667	0.0866667
1	28986032	AT1G77140	vacuolar protein sorting 45	0.0274058	0.557384	0.9	0.97	0.07
1	29026003	AT1G77260	S-adenosyl-L-methionine-dependent methyltransferases superfamily protein	0.0291249	0.567434	0.916667	0.98	0.0633333
1	29038543	AT1G77290	Glutathione S-transferase family protein	0.0380186	0.612881	0.603333	0.81	0.206667
1	29064263	AT1G77330	2-oxoglutarate (2OG) and Fe(II)-dependent oxygenase superfamily protein	0.00440607	0.284111	0.89	0.96	0.07
1	29077008	AT1G77380	amino acid permease 3	0.00516961	0.301366	0.883333	0.973333	0.09
1	29094207	AT1G77420	alpha/beta-Hydrolases superfamily protein	0.0165331	0.472874	0.98	0.883333	-0.0966667
1	29094521	AT1G77420	alpha/beta-Hydrolases superfamily protein	0.0321323	0.586886	0.83	0.94	0.11
1	29107969	AT1G77460	CELLULOSE SYNTHASE INTERACTIVE 3	0.00119398	0.162224	0.76	0.963333	0.203333
1	29116068	AT1G77480	Eukaryotic aspartyl protease family protein	0.0335883	0.593151	0.976667	0.92	-0.0566667
1	29124131	AT1G77500	DUF630 family protein, putative (DUF630 and DUF632)	0.00578024	0.31565	0.97	0.9	-0.07
1	29128793	AT1G77510	PDI-like 1-2	0.0322021	0.586971	0.953333	0.906667	-0.0466667
1	29140251	AT1G77550	tubulin-tyrosine ligase	0.0120326	0.427667	0.99	0.9	-0.09
1	29142611	AT1G77550	tubulin-tyrosine ligase	0.0284371	0.563748	0.96	0.813333	-0.146667
1	29230834	AT1G77750	Ribosomal protein S13/S18 family	0.048968	0.665336	0.906667	0.97	0.0633333
1	29246390	AT1G77770	forkhead box protein, putative (DUF1644)	0.0116608	0.42319	0.236667	0.416667	0.18
1	29246488	AT1G77770	forkhead box protein, putative (DUF1644)	0.0383698	0.61462	0.256667	0.39	0.133333
1	29259195	AT1G77800	PHD finger family protein	0.0263745	0.549617	0.953333	0.813333	-0.14
1	29261974	AT1G77810	Galactosyltransferase family protein	0.00331112	0.24927	0.746667	0.943333	0.196667
1	29261901	AT1G77810	Galactosyltransferase family protein	0.0360328	0.60429	0.753333	0.913333	0.16
1	29273940	AT1G77850	auxin response factor 17	0.00329881	0.249168	0.856667	1	0.143333
1	29278019	AT1G77855	BPS1-like protein	0.0327506	0.589212	0.893333	0.976667	0.0833333
1	29295204	AT1G77890	DNA-directed RNA polymerase II protein	0.00251886	0.227251	0.983333	0.88	-0.103333
1	29295104	AT1G77890	DNA-directed RNA polymerase II protein	0.00460229	0.289345	0.916667	0.693333	-0.223333
1	29292573	AT1G77890	DNA-directed RNA polymerase II protein	0.00701444	0.342926	0.933333	0.693333	-0.24
1	29294048	AT1G77890	DNA-directed RNA polymerase II protein	0.0221005	0.518916	0.726667	0.9	0.173333
1	29299433	AT1G77920	bZIP transcription factor family protein	0.00652863	0.332307	0.973333	0.883333	-0.09
1	29331925	AT1G78000	sulfate transporter 1	0.0422263	0.634922	0.0133333	0.0933333	0.08
1	29334906	AT1G78010	tRNA modification GTPase	0.0389676	0.618386	0.963333	0.893333	-0.07
1	29335260	AT1G78010	tRNA modification GTPase	0.041976	0.633551	0.82	0.933333	0.113333
1	29401384	AT1G78130	Major facilitator superfamily protein	0.0212901	0.513242	0.816667	0.96	0.143333
1	29448129	AT1G78260	RNA-binding (RRM/RBD/RNP motifs) family protein	0.0126207	0.432632	0.916667	0.966667	0.05
1	29529800	AT1G78490	cytochrome P450, family 708, subfamily A, polypeptide 3	0.00305916	0.24359	0.983333	0.886667	-0.0966667
1	29547818	AT1G78560	Sodium Bile acid symporter family	0.0178106	0.483017	0.956667	0.866667	-0.09
1	29547382	AT1G78560	Sodium Bile acid symporter family	0.0323392	0.587568	0.97	0.913333	-0.0566667
1	29595784	AT1G78680	gamma-glutamyl hydrolase 2	0.0180683	0.48461	0.916667	0.966667	0.05
1	29597190	AT1G78690	Phospholipid/glycerol acyltransferase family protein	5.37166e-05	0.0318452	0.06	0.326667	0.266667
1	29597210	AT1G78690	Phospholipid/glycerol acyltransferase family protein	0.00327545	0.248452	0.77	0.48	-0.29
1	29598087	AT1G78690	Phospholipid/glycerol acyltransferase family protein	0.00805663	0.360523	0.106667	0.01	-0.0966667
1	29624033	AT1G78790	centromere protein X	0.00820082	0.362881	0.866667	0.976667	0.11
1	29626960	AT1G78800	UDP-Glycosyltransferase superfamily protein	0.000477167	0.105326	0.986667	0.91	-0.0766667
1	29658805	AT1G78895	Reticulon family protein	0.0394686	0.619842	0.963333	0.89	-0.0733333
1	29680014	AT1G78930	Mitochondrial transcription termination factor family protein	0.0183672	0.48727	0.88	0.626667	-0.253333
1	29698516	AT1G78960	lupeol synthase 2	0.0227359	0.523824	0.843333	0.976667	0.133333
1	29707417	AT1G78970	lupeol synthase 1	0.00777612	0.355243	0.96	0.856667	-0.103333
1	29703283	AT1G78970	lupeol synthase 1	0.0219336	0.51848	0.933333	0.81	-0.123333
1	29704384	AT1G78970	lupeol synthase 1	0.035827	0.603137	0.84	0.946667	0.106667
1	29703396	AT1G78970	lupeol synthase 1	0.0459542	0.653078	0.7	0.866667	0.166667
1	29719006	AT1G79000	histone acetyltransferase of the CBP family 1	0.0344893	0.594786	0.893333	0.973333	0.08
1	29729088	AT1G79020	Enhancer of polycomb-like transcription factor protein	0.000229771	0.0696521	0.99	0.843333	-0.146667
1	29728373	AT1G79020	Enhancer of polycomb-like transcription factor protein	0.00089372	0.140478	0.88	0.98	0.1
1	29729615	AT1G79020	Enhancer of polycomb-like transcription factor protein	0.0125974	0.432521	0.976667	0.866667	-0.11
1	29731537	AT1G79030	Chaperone DnaJ-domain superfamily protein	0.0314301	0.583484	0.923333	0.83	-0.0933333
1	29731194	AT1G79030	Chaperone DnaJ-domain superfamily protein	0.0422378	0.634922	0.966667	0.916667	-0.05
1	29745581	AT1G79070	SNARE-associated protein-like protein	4.33548e-06	0.00704061	0.796667	1	0.203333
1	29745331	AT1G79070	SNARE-associated protein-like protein	0.0433326	0.639312	0.753333	0.893333	0.14
1	29749456	AT1G79090	topoisomerase II-associated protein	0.0173884	0.479249	0.15	0.296667	0.146667
1	29749366	AT1G79090	topoisomerase II-associated protein	0.0199767	0.503197	0.2	0.363333	0.163333
1	29773461	AT1G79150	binding protein	6.54959e-05	0.0341196	1	0.84	-0.16
1	29773369	AT1G79150	binding protein	0.00186614	0.196423	0.98	0.81	-0.17
1	29774017	AT1G79150	binding protein	0.0478627	0.660175	0.91	0.983333	0.0733333
1	29816606	AT1G79270	evolutionarily conserved C-terminal region 8	0.0439933	0.642246	0.953333	0.88	-0.0733333
1	29848107	AT1G79350	RING/FYVE/PHD zinc finger superfamily protein	0.0152614	0.458959	0.98	0.886667	-0.0933333
1	29844971	AT1G79350	RING/FYVE/PHD zinc finger superfamily protein	0.0375548	0.610189	0.976667	0.893333	-0.0833333
1	29878265	AT1G79430	Homeodomain-like superfamily protein	0.000771935	0.136401	0.99	0.846667	-0.143333
1	29878168	AT1G79430	Homeodomain-like superfamily protein	0.0495182	0.666911	0.95	0.836667	-0.113333
1	29888429	AT1G79450	ALA-interacting subunit 5	0.0138617	0.442212	0.966667	0.806667	-0.16
1	29908894	AT1G79500	Aldolase-type TIM barrel family protein	0.0018818	0.196856	0.0133333	0.09	0.0766667
1	29908997	AT1G79500	Aldolase-type TIM barrel family protein	0.00802422	0.359694	0.02	0.0833333	0.0633333
1	29908760	AT1G79500	Aldolase-type TIM barrel family protein	0.0159547	0.466006	0.84	0.586667	-0.253333
1	29908837	AT1G79500	Aldolase-type TIM barrel family protein	0.0287962	0.565535	0.806667	0.556667	-0.25
1	29906287	AT1G79500	Aldolase-type TIM barrel family protein	0.0420814	0.63435	0.1	0.283333	0.183333
1	29934094	AT1G79570	kinase superfamily with octicosapeptide/Phox/Bem1p domain-containing protein	0.0132232	0.437391	0.86	0.943333	0.0833333
1	29934183	AT1G79570	kinase superfamily with octicosapeptide/Phox/Bem1p domain-containing protein	0.0305422	0.577994	0.896667	0.963333	0.0666667
1	29947059	AT1G79590	syntaxin of plants 52	0.0205533	0.506819	0.926667	0.966667	0.04
1	29991954	AT1G79700	Integrase-type DNA-binding superfamily protein	0.020059	0.50355	0.69	0.833333	0.143333
1	29996397	AT1G79710	Major facilitator superfamily protein	0.00589874	0.319204	0.903333	0.993333	0.09
1	30003997	AT1G79730	hydroxyproline-rich glycoprotein family protein	0.0109451	0.411795	0.0466667	0.213333	0.166667
1	30017905	AT1G79790	Haloacid dehalogenase-like hydrolase (HAD) superfamily protein	0.00860759	0.369936	0.74	0.893333	0.153333
1	30017971	AT1G79790	Haloacid dehalogenase-like hydrolase (HAD) superfamily protein	0.0265142	0.550008	0.826667	0.926667	0.1
1	30046602	AT1G79880	RNA recognition motif (RRM)-containing protein	0.00226006	0.214884	0.82	0.956667	0.136667
1	30048124	AT1G79880	RNA recognition motif (RRM)-containing protein	0.00611216	0.323669	0.623333	0.86	0.236667
1	30048288	AT1G79880	RNA recognition motif (RRM)-containing protein	0.0341588	0.59452	0.966667	0.86	-0.106667
1	30048049	AT1G79880	RNA recognition motif (RRM)-containing protein	0.043605	0.640334	0.68	0.87	0.19
1	30064254	AT1G79930	heat shock protein 91	0.0102884	0.399328	0.893333	0.963333	0.07
1	30064026	AT1G79930	heat shock protein 91	0.0213065	0.513242	0.883333	0.93	0.0466667
1	30064534	AT1G79930	heat shock protein 91	0.0458501	0.652753	0.186667	0.113333	-0.0733333
1	30093078	AT1G80000	CASC3/Barentsz eIF4AIII binding protein	0.0303494	0.575924	0.266667	0.43	0.163333
1	30112276	AT1G80050	adenine phosphoribosyl transferase 2	0.0242041	0.533797	0.856667	0.96	0.103333
1	30149665	AT1G80150	Tetratricopeptide repeat (TPR)-like superfamily protein	0.0173881	0.479249	0.0633333	0.19	0.126667
1	30159332	AT1G80190	partner of SLD five 1	0.00347763	0.254267	0.436667	0.186667	-0.25
1	30165025	AT1G80210	Mov34/MPN/PAD-1 family protein	0.00811564	0.36108	0.786667	0.943333	0.156667
1	30174627	AT1G80245	Spc97 / Spc98 family of spindle pole body (SBP) component	0.0327616	0.589212	0.903333	0.99	0.0866667
1	30175060	AT1G80245	Spc97 / Spc98 family of spindle pole body (SBP) component	0.042479	0.635563	0.14	0.326667	0.186667
1	30178147	AT1G80260	Spc97 / Spc98 family of spindle pole body (SBP) component	0.00461562	0.289345	0.886667	0.993333	0.106667
1	30197671	AT1G80325	Natural antisense transcript overlaps with AT1G80320	0.016941	0.475696	0.276667	0.603333	0.326667
1	30217632	AT1G80380	P-loop containing nucleoside triphosphate hydrolases superfamily protein	0.000732105	0.131752	0.23	0.436667	0.206667
1	30217575	AT1G80380	P-loop containing nucleoside triphosphate hydrolases superfamily protein	0.000819039	0.136439	0.76	0.546667	-0.213333
1	30218755	AT1G80380	P-loop containing nucleoside triphosphate hydrolases superfamily protein	0.020253	0.505164	0.963333	0.926667	-0.0366667
1	30258619	AT1G80480	plastid transcriptionally active 17	0.00672318	0.335462	0.876667	0.97	0.0933333
1	30272338	AT1G80500	SNARE-like superfamily protein	0.0376384	0.61028	0.946667	0.88	-0.0666667
1	30290823	AT1G80570	RNI-like superfamily protein	0.00272777	0.234321	0.0166667	0.213333	0.196667
1	30306461	AT1G80620	S15/NS1, RNA-binding protein	0.0278668	0.559847	0.0633333	0.146667	0.0833333
1	30306456	AT1G80620	S15/NS1, RNA-binding protein	0.0355785	0.600892	0.913333	0.823333	-0.09
1	30313545	AT1G80640	Protein kinase superfamily protein	0.0125928	0.432521	0.96	0.876667	-0.0833333
1	30313912	AT1G80640	Protein kinase superfamily protein	0.017733	0.481488	0.963333	0.88	-0.0833333
1	30350973	AT1G80760	NOD26-like intrinsic protein 6	0.0472347	0.657787	0.983333	0.893333	-0.09
1	30355662	AT1G80770	P-loop containing nucleoside triphosphate hydrolases superfamily protein	0.0274148	0.557384	0.896667	0.966667	0.07
1	30357696	AT1G80770	P-loop containing nucleoside triphosphate hydrolases superfamily protein	0.0278856	0.559932	0.96	0.863333	-0.0966667
1	30355786	AT1G80770	P-loop containing nucleoside triphosphate hydrolases superfamily protein	0.0282086	0.562776	0.973333	0.906667	-0.0666667
1	30357405	AT1G80770	P-loop containing nucleoside triphosphate hydrolases superfamily protein	0.037692	0.61034	0.8	0.923333	0.123333
1	30358295	AT1G80780	Polynucleotidyl transferase, ribonuclease H-like superfamily protein	9.22786e-05	0.0395639	0.476667	0.72	0.243333
1	30358378	AT1G80780	Polynucleotidyl transferase, ribonuclease H-like superfamily protein	0.0001075	0.0423994	0.43	0.683333	0.253333
1	30361530	AT1G80790	XH/XS domain-containing protein	0.0499698	0.669069	0.853333	0.94	0.0866667
1	30374743	AT1G80830	natural resistance-associated macrophage protein 1	0.00333799	0.250463	0.913333	0.973333	0.06
1	30384993	AT1G80840	WRKY DNA-binding protein 40	5.24349e-08	0.00018823	0.953333	0.593333	-0.36
1	30384767	AT1G80840	WRKY DNA-binding protein 40	6.18835e-05	0.0339579	0.943333	0.673333	-0.27
1	30384672	AT1G80840	WRKY DNA-binding protein 40	0.00143714	0.171968	0.93	0.713333	-0.216667
1	30384884	AT1G80840	WRKY DNA-binding protein 40	0.00179218	0.190101	0.93	0.64	-0.29
1	30388378	AT1G80860	phospholipid N-methyltransferase	0.00926443	0.380886	0.71	0.443333	-0.266667
1	30399202	AT1G80900	magnesium transporter 1	0.0092195	0.379997	0	0.143333	0.143333
1	30398653	AT1G80900	magnesium transporter 1	0.0233461	0.528666	0.976667	0.833333	-0.143333
1	30411680	AT1G80940	Snf1 kinase interactor-like protein	0.0144006	0.450142	0.683333	0.826667	0.143333
1	30411603	AT1G80940	Snf1 kinase interactor-like protein	0.0422735	0.635089	0.0933333	0.04	-0.0533333
1	30414419	AT1G80950	Phospholipid/glycerol acyltransferase family protein	0.0205849	0.507231	0.976667	0.92	-0.0566667
2	80146	AT2G01090	Ubiquinol-cytochrome C reductase hinge protein	0.0282425	0.563018	0.876667	0.953333	0.0766667
2	81800	AT2G01100	FAM133-like protein	0.00307703	0.243753	0.813333	0.93	0.116667
2	85641	AT2G01120	origin recognition complex subunit 4	0.0233028	0.528036	0.883333	0.97	0.0866667
2	125591	AT2G01220	Nucleotidylyl transferase superfamily protein	0.0070769	0.344285	0.886667	0.75	-0.136667
2	136087	AT2G01260	hypothetical protein (DUF789)	0.0395497	0.619842	0.91	0.966667	0.0566667
2	202129	AT2G01450	MAP kinase 17	1.14992e-09	1.24211e-05	0.106667	0.0133333	-0.0933333
2	202226	AT2G01450	MAP kinase 17	1.06782e-08	5.60243e-05	0.88	0.983333	0.103333
2	202025	AT2G01450	MAP kinase 17	0.0216079	0.515788	0.763333	0.856667	0.0933333
2	207327	AT2G01460	P-loop containing nucleoside triphosphate hydrolases superfamily protein	0.0144874	0.45136	0.87	0.986667	0.116667
2	279803	AT2G01630	O-Glycosyl hydrolases family 17 protein	0.0363982	0.604608	0.806667	0.903333	0.0966667
2	279831	AT2G01630	O-Glycosyl hydrolases family 17 protein	0.0449164	0.64737	0.763333	0.88	0.116667
2	291287	AT2G01660	plasmodesmata-located protein 6	0.00124848	0.162681	0.846667	0.966667	0.12
2	309019	AT2G01690	ARM repeat superfamily protein	0.00200753	0.202254	0.02	0.09	0.07
2	313310	AT2G01690	ARM repeat superfamily protein	0.0228308	0.524188	0.91	0.986667	0.0766667
2	325001	AT2G01735	RING-finger protein for embryogenesi	0.0038638	0.266587	0.763333	0.963333	0.2
2	325070	AT2G01735	RING-finger protein for embryogenesi	0.0176435	0.481488	0.696667	0.883333	0.186667
2	397727	AT2G01890	purple acid phosphatase 8	0.0377187	0.610354	0.946667	0.9	-0.0466667
2	408474	AT2G01900	DNAse I-like superfamily protein	0.0479974	0.660896	0.816667	0.943333	0.126667
2	417652	AT2G01910	Microtubule associated protein (MAP65/ASE1) family protein	0.0261471	0.548125	0.903333	0.966667	0.0633333
2	422399	AT2G01913	hypothetical protein	0.0356753	0.601402	0.83	0.94	0.11
2	428705	AT2G01930	basic pentacysteine1	0.000742533	0.132927	0.79	0.97	0.18
2	432811	AT2G01940	C2H2-like zinc finger protein	0.0285112	0.563827	0.906667	0.99	0.0833333
2	458705	AT2G01980	sodium proton exchanger, putative (NHX7) (SOS1)	0.0470199	0.65745	0.89	0.733333	-0.156667
2	465603	AT2G01990	XRI1-like protein	0.0339763	0.59452	0.506667	0.76	0.253333
2	521432	AT2G02080	indeterminate(ID)-domain 4	0.0295223	0.570809	0.633333	0.426667	-0.206667
2	524261	AT2G02090	SNF2 domain-containing protein / helicase domain-containing protein	0.0404891	0.625313	0.973333	0.923333	-0.05
2	549318	AT2G02148	PPR containing protein	0.0272576	0.555908	0.196667	0.476667	0.28
2	556979	AT2G02170	Remorin family protein	0.00637681	0.329626	0.906667	0.986667	0.08
2	562510	AT2G02180	tobamovirus multiplication protein 3	0.0157539	0.463152	0.876667	0.94	0.0633333
2	562705	AT2G02180	tobamovirus multiplication protein 3	0.0199021	0.502642	0.946667	0.886667	-0.06
2	586579	AT2G02220	phytosulfokin receptor 1	0.00229398	0.217004	0	0.126667	0.126667
2	619628	AT2G02360	phloem protein 2-B10	0.0238367	0.531413	0.126667	0.0333333	-0.0933333
2	633399	AT2G02410	yacP-like NYN domain protein	0.00766943	0.354018	0.94	0.7	-0.24
2	653107	AT2G02470	alfin-like 6	0.0176238	0.481488	0.89	0.973333	0.0833333
2	699656	AT2G02570	nucleic acid binding/RNA binding protein	0.0023396	0.219439	0.693333	0.41	-0.283333
2	700246	AT2G02570	nucleic acid binding/RNA binding protein	0.0310638	0.581751	0.633333	0.453333	-0.18
2	777576	AT2G02770	4-phosphopantetheinyl transferase domain protein	0.0173613	0.479249	0.323333	0.673333	0.35
2	788662	AT2G02790	IQ-domain 29	0.000377022	0.0939374	1	0.796667	-0.203333
2	789160	AT2G02790	IQ-domain 29	0.00996909	0.393863	0.803333	0.97	0.166667
2	802493	AT2G02810	UDP-galactose transporter 1	0.0226471	0.523794	0.88	0.966667	0.0866667
2	805482	AT2G02820	myb domain protein 88	0.0281823	0.562542	0.956667	0.88	-0.0766667
2	826829	AT2G02850	plantacyanin	0.033494	0.593151	0.963333	0.9	-0.0633333
2	830773	AT2G02860	sucrose transporter 2	0.0395323	0.619842	0.85	0.953333	0.103333
2	831209	AT2G02860	sucrose transporter 2	0.0427296	0.636404	0.893333	0.953333	0.06
2	874443	AT2G02990	ribonuclease 1	0.0430167	0.637825	0.94	0.82	-0.12
2	958329	AT2G03150	ATP/GTP-binding protein family	0.00215624	0.209499	0.85	0.963333	0.113333
2	958640	AT2G03150	ATP/GTP-binding protein family	0.00233587	0.219439	0.976667	0.9	-0.0766667
2	957779	AT2G03150	ATP/GTP-binding protein family	0.0284997	0.563827	0.953333	0.883333	-0.07
2	952123	AT2G03150	ATP/GTP-binding protein family	0.0302118	0.574521	0.906667	0.976667	0.07
2	994052	AT2G03270	DNA-binding protein	0.027609	0.557968	0.966667	0.893333	-0.0733333
2	1013550	AT2G03330	transmembrane protein	0.0289849	0.566895	0.126667	0.0366667	-0.09
2	1032381	AT2G03390	uvrB/uvrC motif-containing protein	0.0203567	0.505958	0.87	0.973333	0.103333
2	1036616	AT2G03430	Ankyrin repeat family protein	0.0222141	0.519145	0.916667	0.976667	0.06
2	1067170	AT2G03510	SPFH/Band 7/PHB domain-containing membrane-associated protein family	0.00586544	0.318991	0.98	0.913333	-0.0666667
2	1068027	AT2G03510	SPFH/Band 7/PHB domain-containing membrane-associated protein family	0.0188732	0.492073	0.87	0.96	0.09
2	1095662	AT2G03590	ureide permease 1	0.0259434	0.54703	0.99	0.886667	-0.103333
2	1101269	AT2G03620	magnesium transporter 3	0.00303789	0.242342	0.863333	0.98	0.116667
2	1101343	AT2G03620	magnesium transporter 3	0.00314798	0.245104	0.896667	0.99	0.0933333
2	1163724	AT2G03810	18S pre-ribosomal assembly protein gar2-like protein	0.0046705	0.290653	0.81	0.97	0.16
2	1334664	AT2G04040	MATE efflux family protein	0.000880145	0.140085	0.973333	0.85	-0.123333
2	1358280	AT2G04080	MATE efflux family protein	0.00173514	0.186944	1	0.883333	-0.116667
2	1377082	AT2G04100	MATE efflux family protein	0.0138366	0.441854	0.95	0.8	-0.15
2	1377154	AT2G04100	MATE efflux family protein	0.0426481	0.636167	0.913333	0.78	-0.133333
2	1447558	AT2G04230	FBD, F-box and Leucine Rich Repeat domains containing protein	0.0404117	0.624858	0.84	0.93	0.09
2	1452992	AT2G04235	hypothetical protein	0.013884	0.442509	0.873333	1	0.126667
2	1478162	AT2G04270	RNAse E/G-like protein	0.0265422	0.550254	0.883333	0.98	0.0966667
2	1539150	AT2G04430	nudix hydrolase homolog 5	0.0255418	0.545226	0.996667	0.886667	-0.11
2	1577930	AT2G04530	Metallo-hydrolase/oxidoreductase superfamily protein	0.0131046	0.43622	0.983333	0.85	-0.133333
2	1584526	AT2G04540	Beta-ketoacyl synthase	0.00915061	0.37987	0.99	0.896667	-0.0933333
2	1581948	AT2G04540	Beta-ketoacyl synthase	0.011781	0.424926	0.873333	0.976667	0.103333
2	1582871	AT2G04540	Beta-ketoacyl synthase	0.0216657	0.515788	0.973333	0.883333	-0.09
2	1645671	AT2G04690	Pyridoxamine 5-phosphate oxidase family protein	7.92666e-05	0.0370305	0.87	0.97	0.1
2	1646031	AT2G04690	Pyridoxamine 5-phosphate oxidase family protein	0.0343589	0.59452	0.403333	0.25	-0.153333
2	1658925	AT2G04740	ankyrin repeat family protein	0.0127998	0.433311	0.99	0.893333	-0.0966667
2	1657984	AT2G04740	ankyrin repeat family protein	0.0187387	0.49077	0.973333	0.886667	-0.0866667
2	1700202	AT2G04842	threonyl-tRNA synthetase, putative / threonine-tRNA ligase	0.0379892	0.612793	0.0666667	0.173333	0.106667
2	1713146	AT2G04865	Aminotransferase-like, plant mobile domain family protein	0.00162806	0.180645	0.823333	0.986667	0.163333
2	1719483	AT2G04880	zinc-dependent activator protein-1	0.0117018	0.423413	0.786667	0.93	0.143333
2	1719127	AT2G04880	zinc-dependent activator protein-1	0.0360978	0.60429	0.966667	0.913333	-0.0533333
2	1739206	AT2G04940	scramblase-like protein	0.0398258	0.621743	0.903333	0.963333	0.06
2	1893989	AT2G05210	Nucleic acid-binding, OB-fold-like protein	0.00311785	0.244996	1	0.896667	-0.103333
2	2016432	AT2G05510	Glycine-rich protein family	0.0284451	0.563748	0.08	0.0266667	-0.0533333
2	2333975	AT2G06005	FRIGIDA interacting protein 1	0.0110778	0.413296	1	0.883333	-0.116667
2	2334979	AT2G06005	FRIGIDA interacting protein 1	0.0236982	0.530149	0.986667	0.866667	-0.12
2	2585486	AT2G06510	replication protein A 1A	0.0416556	0.631524	0.953333	0.836667	-0.116667
2	2898960	AT2G06990	RNA helicase, ATP-dependent, SK12/DOB1 protein	0.0108221	0.408936	0.91	0.986667	0.0766667
2	2982573	AT2G07180	Protein kinase superfamily protein	0.000893875	0.140478	0.823333	0.933333	0.11
2	2982504	AT2G07180	Protein kinase superfamily protein	0.0122852	0.431698	0.816667	0.91	0.0933333
2	3046495	AT2G07340	PREFOLDIN 1	0.0187736	0.491166	0.973333	0.906667	-0.0666667
2	3526058	AT2G07690	Minichromosome maintenance (MCM2/3/5) family protein	0.000672364	0.125165	0.88	1	0.12
2	3526263	AT2G07690	Minichromosome maintenance (MCM2/3/5) family protein	0.0168528	0.475377	0.81	0.956667	0.146667
2	4345760	AT2G11000	MAK10 homologue	1.6657e-05	0.0162301	0.03	0.25	0.22
2	4345755	AT2G11000	MAK10 homologue	4.45766e-05	0.0286829	0.963333	0.693333	-0.27
2	5552339	AT2G13370	chromatin remodeling 5	0.0271152	0.554891	0.966667	0.84	-0.126667
2	5551526	AT2G13370	chromatin remodeling 5	0.0321183	0.586886	0.883333	0.98	0.0966667
2	5597800	AT2G13440	glucose-inhibited division family A protein	0.0146192	0.452419	0.00666667	0.1	0.0933333
2	5689222	AT2G13650	golgi nucleotide sugar transporter 1	0.0132035	0.437391	0.0766667	0.22	0.143333
2	5689116	AT2G13650	golgi nucleotide sugar transporter 1	0.0142458	0.448101	0.0866667	0.233333	0.146667
2	5907252	AT2G14045	c-Myc-binding protein	0.0471317	0.657787	0.866667	0.73	-0.136667
2	5952451	AT2G14110	Haloacid dehalogenase-like hydrolase (HAD) superfamily protein	0.0438163	0.641316	0.91	0.776667	-0.133333
2	5954703	AT2G14120	dynamin related protein	0.0312991	0.583484	0.956667	0.906667	-0.05
2	5979365	AT2G14170	aldehyde dehydrogenase 6B2	0.0242728	0.534012	0.92	0.833333	-0.0866667
2	6039317	AT2G14255	Ankyrin repeat family protein with DHHC zinc finger domain-containing protein	0.025042	0.541196	0.963333	0.9	-0.0633333
2	6279168	AT2G14680	myosin heavy chain-like protein	0.00138319	0.169985	0.983333	0.76	-0.223333
2	6309985	AT2G14740	vaculolar sorting receptor 3	0.0160417	0.466006	0.973333	0.923333	-0.05
2	6312441	AT2G14740	vaculolar sorting receptor 3	0.0389594	0.618386	0.203333	0.44	0.236667
2	6615865	AT2G15240	UNC-50 family protein	0.0184595	0.488381	0.05	0.136667	0.0866667
2	6615986	AT2G15240	UNC-50 family protein	0.0245661	0.537727	0.04	0.123333	0.0833333
2	6654812	AT2G15310	ADP-ribosylation factor B1A	0.0233819	0.528736	0.956667	0.856667	-0.1
2	6734109	AT2G15430	DNA-directed RNA polymerase family protein	0.0163243	0.47039	0.946667	0.866667	-0.08
2	6834877	AT2G15695	peptide methionine sulfoxide reductase (Protein of unknown function DUF829, transmembrane 53)	9.4949e-06	0.0123198	0.903333	0.986667	0.0833333
2	6987606	AT2G16090	RING/U-box superfamily protein	0.0340941	0.59452	0.936667	0.726667	-0.21
2	7102563	AT2G16400	BEL1-like homeodomain 7	0.0203195	0.505958	0.976667	0.913333	-0.0633333
2	7108595	AT2G16405	Transducin/WD40 repeat-like superfamily protein	1.6561e-05	0.0162301	0.89	1	0.11
2	7108238	AT2G16405	Transducin/WD40 repeat-like superfamily protein	0.000361953	0.0917745	0.893333	1	0.106667
2	7107769	AT2G16405	Transducin/WD40 repeat-like superfamily protein	0.0256234	0.545312	0.06	0.176667	0.116667
2	7107782	AT2G16405	Transducin/WD40 repeat-like superfamily protein	0.0361388	0.60429	0.91	0.783333	-0.126667
2	7245074	AT2G16700	actin depolymerizing factor 5	0.0342981	0.59452	0.923333	0.966667	0.0433333
2	7273856	AT2G16750	kinase with adenine nucleotide alpha hydrolases-like domain-containing protein	0.000591627	0.119877	0	0.11	0.11
2	7345967	AT2G16940	Splicing factor, CC1-like protein	0.0091619	0.379876	0.0266667	0.1	0.0733333
2	7345985	AT2G16940	Splicing factor, CC1-like protein	0.0277271	0.559183	0.56	0.796667	0.236667
2	7357188	AT2G16950	transportin 1	0.0351107	0.599204	0.966667	0.906667	-0.06
2	7357570	AT2G16950	transportin 1	0.0376178	0.61028	0.926667	0.97	0.0433333
2	7383364	AT2G16990	Major facilitator superfamily protein	0.0080649	0.360523	0.833333	0.97	0.136667
2	7387443	AT2G16990	Major facilitator superfamily protein	0.0121034	0.428772	0.766667	0.916667	0.15
2	7387690	AT2G16990	Major facilitator superfamily protein	0.0157372	0.463096	0.76	0.926667	0.166667
2	7387604	AT2G16990	Major facilitator superfamily protein	0.0171826	0.477713	0.686667	0.89	0.203333
2	7387533	AT2G16990	Major facilitator superfamily protein	0.0209125	0.510143	0.696667	0.866667	0.17
2	7401632	AT2G17033	pentatricopeptide (PPR) repeat-containing protein	0.037113	0.607616	0.66	0.823333	0.163333
2	7401393	AT2G17033	pentatricopeptide (PPR) repeat-containing protein	0.0491565	0.666421	0.11	0.0466667	-0.0633333
2	7444725	AT2G17110	DNA-directed RNA polymerase subunit beta, putative (DUF630 and DUF632)	0.0124022	0.43174	0.9	0.986667	0.0866667
2	7534005	AT2G17320	pantothenate kinase	0.0147809	0.454293	0.78	0.913333	0.133333
2	7542667	AT2G17340	pantothenate kinase	0.01832	0.487148	0.906667	0.976667	0.07
2	7563064	AT2G17410	ARID/BRIGHT DNA-binding domain-containing protein	0.019505	0.499499	0.956667	0.866667	-0.09
2	7563294	AT2G17410	ARID/BRIGHT DNA-binding domain-containing protein	0.0204197	0.505958	0.96	0.873333	-0.0866667
2	7566439	AT2G17420	NADPH-dependent thioredoxin reductase A	6.45436e-05	0.0341196	0.0633333	0.256667	0.193333
2	7571877	AT2G17440	plant intracellular ras group-related LRR 5	0.00684651	0.338235	0.966667	0.873333	-0.0933333
2	7592968	AT2G17480	Seven transmembrane MLO family protein	0.0256612	0.545418	0.956667	0.876667	-0.08
2	7606943	AT2G17500	Auxin efflux carrier family protein	0.010728	0.407868	0.45	0.293333	-0.156667
2	7631532	AT2G17540	hypothetical protein	0.039599	0.620296	0.156667	0.0733333	-0.0833333
2	7637127	AT2G17550	RB1-inducible coiled-coil protein	0.000955979	0.145543	1	0.833333	-0.166667
2	7637010	AT2G17550	RB1-inducible coiled-coil protein	0.0204686	0.506398	0.963333	0.796667	-0.166667
2	7669228	AT2G17640	Trimeric LpxA-like enzymes superfamily protein	0.0113476	0.418818	0.943333	0.82	-0.123333
2	7732141	AT2G17787	cylicin	0.0135218	0.439005	0.823333	0.946667	0.123333
2	7740170	AT2G17800	RAC-like 1	0.0194878	0.499499	0.02	0.103333	0.0833333
2	7820091	AT2G17970	2-oxoglutarate (2OG) and Fe(II)-dependent oxygenase superfamily protein	0.0251586	0.54217	0.963333	0.87	-0.0933333
2	7841298	AT2G18030	Peptide methionine sulfoxide reductase family protein	0.0475432	0.658816	0.87	0.933333	0.0633333
2	7908861	AT2G18170	MAP kinase 7	0.022363	0.520754	0.97	0.916667	-0.0533333
2	7938099	AT2G18245	alpha/beta-Hydrolases superfamily protein	0.00846352	0.367449	0.686667	0.92	0.233333
2	8003291	AT2G18465	Chaperone DnaJ-domain superfamily protein	0.0178258	0.483046	0.963333	0.84	-0.123333
2	8094448	AT2G18670	RING/U-box superfamily protein	0.0289636	0.566748	0.913333	0.966667	0.0533333
2	8114039	AT2G18710	SECY homolog 1	0.00523001	0.304146	0.91	0.96	0.05
2	8132869	AT2G18760	chromatin remodeling 8	0.0411654	0.628549	0.883333	0.98	0.0966667
2	8161180	AT2G18850	SET domain-containing protein	0.0119201	0.426572	0.893333	1	0.106667
2	8164741	AT2G18860	Syntaxin/t-SNARE family protein	0.0150612	0.456288	0.903333	0.98	0.0766667
2	8171815	AT2G18876	Afadin/alpha-actinin-binding protein	0.0337222	0.593571	0.89	0.73	-0.16
2	8435301	AT2G19470	casein kinase I-like 5	0.0234104	0.528736	0.976667	0.92	-0.0566667
2	8443589	AT2G19490	recA DNA recombination family protein	0.0232998	0.528036	0.95	0.806667	-0.143333
2	8466332	AT2G19560	proteasome family protein	0.00049302	0.108034	0.89	1	0.11
2	8468901	AT2G19560	proteasome family protein	0.0114968	0.421585	0.966667	0.833333	-0.133333
2	8467321	AT2G19560	proteasome family protein	0.0404315	0.624897	0.95	0.81	-0.14
2	8480457	AT2G19600	K+ efflux antiporter 4	0.00083942	0.136801	0.993333	0.86	-0.133333
2	8487800	AT2G19620	N-MYC downregulated-like 3	0.0254053	0.544963	0.906667	0.97	0.0633333
2	8499568	AT2G19670	protein arginine methyltransferase 1A	0.0331295	0.591	0.84	0.956667	0.116667
2	8583711	AT2G19880	Nucleotide-diphospho-sugar transferases superfamily protein	0.0368585	0.607312	0.95	0.89	-0.06
2	8594668	AT2G19900	NADP-malic enzyme 1	0.000388056	0.0947197	0.743333	0.983333	0.24
2	8594230	AT2G19900	NADP-malic enzyme 1	0.0012668	0.163642	1	0.883333	-0.116667
2	8593181	AT2G19900	NADP-malic enzyme 1	0.00502341	0.298501	0.926667	0.716667	-0.21
2	8691081	AT2G20130	like COV 1	1.91784e-07	0.000611134	0.963333	0.713333	-0.25
2	8690940	AT2G20130	like COV 1	0.0419169	0.63353	0.953333	0.896667	-0.0566667
2	8695838	AT2G20142	Toll-Interleukin-Resistance (TIR) domain family protein	0.0490951	0.666233	0.88	0.686667	-0.193333
2	8705646	AT2G20180	phytochrome interacting factor 3-like 5	0.0414387	0.630017	0.936667	0.863333	-0.0733333
2	8706784	AT2G20180	phytochrome interacting factor 3-like 5	0.0469761	0.657434	0.833333	0.646667	-0.186667
2	8722238	AT2G20210	RNI-like superfamily protein	0.029356	0.56947	0.796667	0.95	0.153333
2	8771749	AT2G20320	DENN (AEX-3) domain-containing protein	0.025029	0.541145	0.95	0.863333	-0.0866667
2	8771096	AT2G20320	DENN (AEX-3) domain-containing protein	0.0431562	0.638367	0.966667	0.89	-0.0766667
2	8801264	AT2G20400	myb-like HTH transcriptional regulator family protein	0.00833509	0.364511	0.0233333	0.15	0.126667
2	8800644	AT2G20400	myb-like HTH transcriptional regulator family protein	0.0369173	0.607346	0.0233333	0.103333	0.08
2	8802526	AT2G20410	RNA-binding ASCH domain protein	0.000450472	0.104031	0	0.15	0.15
2	8803365	AT2G20410	RNA-binding ASCH domain protein	0.0290342	0.567098	0.8	0.966667	0.166667
2	8905215	AT2G20650	RING/U-box superfamily protein	0.0141779	0.447486	0.81	0.966667	0.156667
2	8906489	AT2G20650	RING/U-box superfamily protein	0.0381366	0.61382	0.9	0.976667	0.0766667
2	8924604	AT2G20690	lumazine-binding family protein	0.0458234	0.652753	0.92	0.966667	0.0466667
2	8942226	AT2G20750	expansin B1	0.00445287	0.285176	0.913333	0.97	0.0566667
2	8970430	AT2G20830	folic acid binding / transferase	0.0341738	0.59452	0.0333333	0.08	0.0466667
2	8991770	AT2G20900	diacylglycerol kinase 5	0.035212	0.599369	0.926667	0.966667	0.04
2	9028132	AT2G21045	Rhodanese/Cell cycle control phosphatase superfamily protein	0.0269058	0.553116	0.976667	0.883333	-0.0933333
2	9028374	AT2G21045	Rhodanese/Cell cycle control phosphatase superfamily protein	0.0436084	0.640334	0.94	0.843333	-0.0966667
2	9037094	AT2G21060	glycine-rich protein 2B	0.000621928	0.122023	0.113333	0	-0.113333
2	9044582	AT2G21080	Ras guanine nucleotide exchange factor K	0.00805674	0.360523	0.733333	0.95	0.216667
2	9066872	AT2G21150	XAP5 family protein	0.00570322	0.313705	0.05	0.156667	0.106667
2	9083513	AT2G21195	hypothetical protein	0.0243591	0.535101	0.926667	0.97	0.0433333
2	9083261	AT2G21195	hypothetical protein	0.0459318	0.653078	0.743333	0.876667	0.133333
2	9096216	AT2G21230	Basic-leucine zipper (bZIP) transcription factor family protein	0.0295573	0.570875	0.763333	0.89	0.126667
2	9112084	AT2G21280	NAD(P)-binding Rossmann-fold superfamily protein	0.00473492	0.291998	0.12	0.02	-0.1
2	9110989	AT2G21280	NAD(P)-binding Rossmann-fold superfamily protein	0.0425604	0.635759	0.906667	0.983333	0.0766667
2	9126976	AT2G21320	B-box zinc finger family protein	0.000684108	0.12611	0.986667	0.88	-0.106667
2	9134139	AT2G21340	MATE efflux family protein	0.0391411	0.61883	0.97	0.903333	-0.0666667
2	9138060	AT2G21370	xylulose kinase-1	0.012438	0.43174	0.776667	0.963333	0.186667
2	9178793	AT2G21440	RNA-binding (RRM/RBD/RNP motifs) family protein	0.00129107	0.164904	0.993333	0.83	-0.163333
2	9177618	AT2G21440	RNA-binding (RRM/RBD/RNP motifs) family protein	0.0148085	0.454525	0.993333	0.876667	-0.116667
2	9198784	AT2G21470	SUMO-activating enzyme 2	0.0259707	0.547223	0.91	0.986667	0.0766667
2	9209660	AT2G21500	RING/U-box superfamily protein	0.00313896	0.245104	0.843333	0.973333	0.13
2	9293964	AT2G21790	ribonucleotide reductase 1	0.030201	0.574521	0.956667	0.863333	-0.0933333
2	9295039	AT2G21790	ribonucleotide reductase 1	0.041051	0.627781	0.886667	0.96	0.0733333
2	9316308	AT2G21850	Cysteine/Histidine-rich C1 domain family protein	0.0325754	0.588316	0.893333	0.986667	0.0933333
2	9325684	AT2G21880	RAB GTPase homolog 7A	0.00665972	0.335442	0.983333	0.886667	-0.0966667
2	9351606	AT2G21940	shikimate kinase 1	0.0019231	0.198997	0.976667	0.81	-0.166667
2	9355371	AT2G21960	transmembrane protein	0.0115578	0.421921	0.03	0.103333	0.0733333
2	9394152	AT2G22120	RING/FYVE/PHD zinc finger superfamily protein	0.0391208	0.618767	0.92	0.97	0.05
2	9458659	AT2G22250	aspartate aminotransferase	0.0200224	0.503312	0.94	0.86	-0.08
2	9458151	AT2G22250	aspartate aminotransferase	0.0270894	0.554854	0.97	0.926667	-0.0433333
2	9471638	AT2G22300	signal responsive 1	0.0299071	0.57315	0.81	0.943333	0.133333
2	9499619	AT2G22360	DNAJ heat shock family protein	0.00351058	0.254439	0.893333	0.986667	0.0933333
2	9506870	AT2G22400	S-adenosyl-L-methionine-dependent methyltransferases superfamily protein	0.0238399	0.531413	0.96	0.843333	-0.116667
2	9554945	AT2G22490	Cyclin D2	0.0470871	0.65758	0.9	0.97	0.07
2	9626479	AT2G22650	FAD-dependent oxidoreductase family protein	0.00271713	0.234291	0.533333	0.85	0.316667
2	9626543	AT2G22650	FAD-dependent oxidoreductase family protein	0.0363644	0.604608	0.703333	0.89	0.186667
2	9626101	AT2G22650	FAD-dependent oxidoreductase family protein	0.0374065	0.609208	0.356667	0.133333	-0.223333
2	9626124	AT2G22650	FAD-dependent oxidoreductase family protein	0.0375943	0.61028	0.413333	0.733333	0.32
2	9666863	AT2G22740	SU(VAR)3-9 homolog 6	0.0382984	0.614518	0.97	0.893333	-0.0766667
2	9756175	AT2G22920	serine carboxypeptidase-like 12	0.0021268	0.208122	0.946667	0.73	-0.216667
2	9754365	AT2G22920	serine carboxypeptidase-like 12	0.00302936	0.242228	0.93	0.72	-0.21
2	9754062	AT2G22920	serine carboxypeptidase-like 12	0.00314606	0.245104	0.783333	0.97	0.186667
2	9779238	AT2G22980	serine carboxypeptidase-like 13	0.0368823	0.607338	0.803333	0.946667	0.143333
2	9787681	AT2G22990	sinapoylglucose 1	0.0474162	0.658369	0.963333	0.933333	-0.03
2	9824315	AT2G23070	Protein kinase superfamily protein	0.0465398	0.655981	0.84	0.903333	0.0633333
2	9865985	AT2G23170	Auxin-responsive GH3 family protein	0.0473236	0.658369	0.926667	0.966667	0.04
2	9954915	AT2G23370	cyclin delta-3	0.00594733	0.319773	0.93	0.78	-0.15
2	9961880	AT2G23390	acyl-CoA	0.0237523	0.531165	0.886667	0.96	0.0733333
2	9974831	AT2G23420	nicotinate phosphoribosyltransferase 2	0.0133721	0.437964	0.953333	0.856667	-0.0966667
2	9977086	AT2G23430	Cyclin-dependent kinase inhibitor family protein	0.0361922	0.60429	0.966667	0.856667	-0.11
2	9998134	AT2G23460	extra-large G-protein 1	0.00727091	0.346671	0.976667	0.913333	-0.0633333
2	9997648	AT2G23460	extra-large G-protein 1	0.0268691	0.553058	0.97	0.913333	-0.0566667
2	10029704	AT2G23560	methyl esterase 7	0.00155321	0.177748	0.576667	0.866667	0.29
2	10029833	AT2G23560	methyl esterase 7	0.0178619	0.483213	0.32	0.666667	0.346667
2	10042824	AT2G23600	acetone-cyanohydrin lyase	0.019897	0.502642	0.826667	0.923333	0.0966667
2	10044929	AT2G23610	methyl esterase 3	0.00274349	0.234489	0.886667	0.98	0.0933333
2	10066452	AT2G23680	Cold acclimation protein WCOR413 family	0.0130364	0.435012	0.766667	0.916667	0.15
2	10102936	AT2G23740	histone-lysine N-methyltransferase SUVR5	0.0317667	0.58579	0.933333	0.783333	-0.15
2	10110620	AT2G23760	BEL1-like homeodomain 4	0.00823929	0.363257	0.97	0.863333	-0.106667
2	10111012	AT2G23760	BEL1-like homeodomain 4	0.00905362	0.377683	0.823333	0.97	0.146667
2	10109401	AT2G23760	BEL1-like homeodomain 4	0.0224665	0.521947	0.793333	0.923333	0.13
2	10172944	AT2G23890	HAD-superfamily hydrolase, subfamily IG, 5-nucleotidase	0.00572899	0.314077	0.89	1	0.11
2	10173478	AT2G23890	HAD-superfamily hydrolase, subfamily IG, 5-nucleotidase	0.0453093	0.649646	0.976667	0.89	-0.0866667
2	10179324	AT2G23910	NAD(P)-binding Rossmann-fold superfamily protein	0.0068484	0.338235	0.966667	0.816667	-0.15
2	10205501	AT2G23985	hypothetical protein	0.0332115	0.591134	0.0566667	0.186667	0.13
2	10229946	AT2G24060	Translation initiation factor 3 protein	0.0417649	0.632183	0.896667	0.956667	0.06
2	10246141	AT2G24100	ATP-dependent DNA helicase	0.00604569	0.321899	0.973333	0.9	-0.0733333
2	10276181	AT2G24170	Endomembrane protein 70 protein family	0.0374191	0.609264	0.98	0.913333	-0.0666667
2	10342740	AT2G24300	Calmodulin-binding protein	0.0213827	0.51335	0.74	0.906667	0.166667
2	10375888	AT2G24395	chaperone protein dnaJ-like protein	0.00169822	0.18437	0.873333	0.99	0.116667
2	10399426	AT2G24490	replicon protein A2	0.00401961	0.271248	0.796667	0.953333	0.156667
2	10419633	AT2G24520	plasma membrane H+-ATPase	0.0150097	0.455755	0.846667	0.973333	0.126667
2	10502367	AT2G24690	Transcriptional factor B3 family protein	0.0120323	0.427667	0.94	0.743333	-0.196667
2	10548338	AT2G24755	Natural antisense transcript overlaps with AT2G24750 and AT2G24760	0.0341547	0.59452	0.376667	0.56	0.183333
2	10547911	AT2G24755	Natural antisense transcript overlaps with AT2G24750 and AT2G24760	0.0437501	0.640857	0.0266667	0.103333	0.0766667
2	10578005	AT2G24830	zinc finger (CCCH-type) family protein / D111/G-patch domain-containing protein	0.0143725	0.449881	0.9	0.99	0.09
2	10578159	AT2G24830	zinc finger (CCCH-type) family protein / D111/G-patch domain-containing protein	0.0369303	0.607346	0.913333	0.98	0.0666667
2	10627564	AT2G24990	Serine/threonine-protein kinase Rio1	0.0303306	0.575766	0.91	0.98	0.07
2	10631850	AT2G25010	Aminotransferase-like, plant mobile domain family protein	0.0221457	0.518916	0.85	0.96	0.11
2	10700464	AT2G25140	casein lytic proteinase B4	0.0420069	0.633877	0.913333	0.97	0.0566667
2	10699644	AT2G25140	casein lytic proteinase B4	0.0492908	0.666653	0.87	0.966667	0.0966667
2	10717012	AT2G25170	chromatin remodeling factor CHD3 (PICKLE)	0.000278117	0.0783853	0.883333	0.983333	0.1
2	10725809	AT2G25180	response regulator 12	0.0159694	0.466006	0.96	0.866667	-0.0933333
2	10743752	AT2G25220	Protein kinase superfamily protein	0.00256127	0.228974	0.866667	0.98	0.113333
2	10756951	AT2G25260	Hyp O-arabinosyltransferase-like protein	0.00626364	0.326887	0.976667	0.87	-0.106667
2	10773286	AT2G25300	Galactosyltransferase family protein	0.00385894	0.266587	1	0.85	-0.15
2	10801849	AT2G25355	PNAS-3-like protein	0.0237933	0.53121	0.88	0.976667	0.0966667
2	10892352	AT2G25590	Plant Tudor-like protein	0.0214844	0.515066	0.04	0.15	0.11
2	10892941	AT2G25590	Plant Tudor-like protein	0.0275643	0.557457	0.0433333	0.183333	0.14
2	10910809	AT2G25640	SPOC domain / Transcription elongation factor S-II protein	0.00996789	0.393863	0.826667	0.986667	0.16
2	10915001	AT2G25650	DNA-binding storekeeper protein-related transcriptional regulator	0.0186409	0.490139	0.9	0.973333	0.0733333
2	10924905	AT2G25660	embryo defective 2410	0.0243319	0.534831	0.723333	0.48	-0.243333
2	10967580	AT2G25730	zinc finger FYVE domain protein	0.0325616	0.588316	0.973333	0.813333	-0.16
2	10977970	AT2G25737	Sulfite exporter TauE/SafE family protein	0.0101511	0.396701	0.953333	0.813333	-0.14
2	10979168	AT2G25737	Sulfite exporter TauE/SafE family protein	0.032405	0.588316	0.73	0.886667	0.156667
2	11009206	AT2G25800	elongation factor Ts (DUF810)	0.000226675	0.0690206	0.993333	0.86	-0.133333
2	11022289	AT2G25840	Nucleotidylyl transferase superfamily protein	0.0291346	0.567434	0.956667	0.886667	-0.07
2	11023118	AT2G25840	Nucleotidylyl transferase superfamily protein	0.0388627	0.61796	0.956667	0.893333	-0.0633333
2	11028615	AT2G25850	poly(A) polymerase 2	0.00587777	0.319187	0.776667	0.936667	0.16
2	11026798	AT2G25850	poly(A) polymerase 2	0.0354939	0.600765	0.923333	0.97	0.0466667
2	11032585	AT2G25870	haloacid dehalogenase-like hydrolase family protein	0.00443589	0.28516	0.96	0.87	-0.09
2	11031615	AT2G25870	haloacid dehalogenase-like hydrolase family protein	0.0197974	0.502552	0.96	0.886667	-0.0733333
2	11032654	AT2G25870	haloacid dehalogenase-like hydrolase family protein	0.0318452	0.585893	0.936667	0.88	-0.0566667
2	11036154	AT2G25880	ataurora2	0.00438617	0.283762	0.87	0.976667	0.106667
2	11050691	AT2G25910	3-5 exonuclease domain-containing protein / K homology domain-containing protein / KH domain-containing protein	0.013637	0.439927	0.933333	0.87	-0.0633333
2	11068818	AT2G25950	PITH domain protein (DUF1000)	0.0121583	0.429673	0.933333	0.83	-0.103333
2	11092091	AT2G26030	F-box/RNI-like/FBD-like domains-containing protein	0.0024519	0.224099	0.8	0.95	0.15
2	11092005	AT2G26030	F-box/RNI-like/FBD-like domains-containing protein	0.0172944	0.47894	0.883333	0.966667	0.0833333
2	11117171	AT2G26100	Galactosyltransferase family protein	0.00687408	0.338429	0.88	0.976667	0.0966667
2	11155610	AT2G26200	S-adenosyl-L-methionine-dependent methyltransferases superfamily protein	0.0423911	0.635563	0.906667	0.973333	0.0666667
2	11157619	AT2G26210	Ankyrin repeat family protein	0.00392318	0.26812	0.0833333	0.0266667	-0.0566667
2	11158945	AT2G26210	Ankyrin repeat family protein	0.0388571	0.61796	0.893333	0.946667	0.0533333
2	11178480	AT2G26260	3beta-hydroxysteroid-dehydrogenase/decarboxylase isoform 2	0.0042184	0.277991	0.883333	0.976667	0.0933333
2	11179005	AT2G26260	3beta-hydroxysteroid-dehydrogenase/decarboxylase isoform 2	0.0185087	0.489067	0.973333	0.893333	-0.08
2	11191236	AT2G26280	CTC-interacting domain 7	0.0365026	0.60503	0.28	0.466667	0.186667
2	11198620	AT2G26300	G protein alpha subunit 1	0.0387824	0.617602	0.923333	0.97	0.0466667
2	11219683	AT2G26350	peroxin 10	0.00462449	0.289345	0.976667	0.86	-0.116667
2	11219399	AT2G26350	peroxin 10	0.0254351	0.544963	0.953333	0.843333	-0.11
2	11220136	AT2G26350	peroxin 10	0.0451426	0.648372	0.893333	0.963333	0.07
2	11255802	AT2G26460	RED family protein	0.00248059	0.225287	0.89	0.98	0.09
2	11260490	AT2G26470	embryonic stem cell-specific 5-hydroxymethylcytosine-binding protein	0.0156704	0.463096	0.663333	0.886667	0.223333
2	11259716	AT2G26470	embryonic stem cell-specific 5-hydroxymethylcytosine-binding protein	0.020609	0.507459	0.0166667	0.12	0.103333
2	11259614	AT2G26470	embryonic stem cell-specific 5-hydroxymethylcytosine-binding protein	0.0486614	0.663802	0.0133333	0.09	0.0766667
2	11289576	AT2G26540	uroporphyrinogen-III synthase family protein	0.000760291	0.135043	0.853333	0.986667	0.133333
2	11289194	AT2G26540	uroporphyrinogen-III synthase family protein	0.00143423	0.171921	0.873333	0.986667	0.113333
2	11299441	AT2G26570	WEAK CHLOROPLAST MOVEMENT UNDER BLUE LIGHT-like protein (DUF827)	0.0104174	0.401656	0.13	0	-0.13
2	11316793	AT2G26600	Glycosyl hydrolase superfamily protein	0.00117346	0.161042	0.776667	0.953333	0.176667
2	11316613	AT2G26600	Glycosyl hydrolase superfamily protein	0.00980299	0.390844	0.14	0.0766667	-0.0633333
2	11339222	AT2G26660	SPX domain-containing protein 2 (SPX2)	0.000831864	0.136439	0.896667	1	0.103333
2	11405841	AT2G26770	plectin-like protein	0.0134767	0.439005	0.966667	0.89	-0.0766667
2	11411818	AT2G26780	ARM repeat superfamily protein	0.00509354	0.299749	0.0966667	0.01	-0.0866667
2	11411813	AT2G26780	ARM repeat superfamily protein	0.0222212	0.519145	0.813333	0.956667	0.143333
2	11434254	AT2G26810	Putative methyltransferase family protein	0.00869086	0.371777	0.57	0.88	0.31
2	11452911	AT2G26860	FBD, F-box and Leucine Rich Repeat domains containing protein	0.0436676	0.640481	0.126667	0.0333333	-0.0933333
2	11485308	AT2G26910	pleiotropic drug resistance 4	0.0177229	0.481488	0.976667	0.92	-0.0566667
2	11492842	AT2G26930	4-(cytidine 5-phospho)-2-C-methyl-D-erithritol kinase	0.0037395	0.261596	0.893333	0.986667	0.0933333
2	11492444	AT2G26930	4-(cytidine 5-phospho)-2-C-methyl-D-erithritol kinase	0.00559804	0.310928	0.943333	0.826667	-0.116667
2	11516892	AT2G26980	CBL-interacting protein kinase 3	0.0148766	0.454986	0.953333	0.886667	-0.0666667
2	11524183	AT2G27000	cytochrome P450, family 705, subfamily A, polypeptide 8	0.00997758	0.393863	0.966667	0.85	-0.116667
2	11573213	AT2G27100	C2H2 zinc-finger protein SERRATE (SE)	0.0384214	0.615158	0.97	0.9	-0.07
2	11602429	AT2G27150	abscisic aldehyde oxidase 3	0.000546619	0.114716	0.16	0.456667	0.296667
2	11602329	AT2G27150	abscisic aldehyde oxidase 3	0.00722895	0.346315	0.58	0.286667	-0.293333
2	11605952	AT2G27150	abscisic aldehyde oxidase 3	0.0221084	0.518916	0.803333	0.923333	0.12
2	11697448	AT2G27340	N-acetylglucosaminylphosphatidylinositol de-N-acetylase family protein	0.0445057	0.645547	0.49	0.31	-0.18
2	11698666	AT2G27340	N-acetylglucosaminylphosphatidylinositol de-N-acetylase family protein	0.0477458	0.659855	0.956667	0.85	-0.106667
2	11700401	AT2G27350	OTU-like cysteine protease family protein	0.00157447	0.17928	0.9	0.97	0.07
2	11700843	AT2G27350	OTU-like cysteine protease family protein	0.0462952	0.654788	0.883333	0.96	0.0766667
2	11741504	AT2G27460	sec23/sec24 transport family protein	0.000813532	0.136439	0.89	1	0.11
2	11878163	AT2G27900	coiled-coil protein	0.0337945	0.593665	0.906667	0.983333	0.0766667
2	11950591	AT2G28060	5-AMP-activated protein kinase beta-2 subunit protein	0.0448072	0.647209	0.806667	0.9	0.0933333
2	11975344	AT2G28100	alpha-L-fucosidase 1	0.0287034	0.565124	0.86	0.94	0.08
2	11978583	AT2G28110	Exostosin family protein	0.0253962	0.544963	0.863333	0.936667	0.0733333
2	12044073	AT2G28250	Protein kinase superfamily protein	0.0256408	0.545312	0.97	0.89	-0.08
2	12050693	AT2G28260	cyclic nucleotide-gated channel 15	0.000584455	0.119819	0.863333	1	0.136667
2	12051740	AT2G28260	cyclic nucleotide-gated channel 15	0.00113292	0.158857	1	0.876667	-0.123333
2	12116583	AT2G28350	auxin response factor 10	0.00196949	0.201097	0.91	0.983333	0.0733333
2	12115410	AT2G28350	auxin response factor 10	0.0034093	0.253306	0.963333	0.85	-0.113333
2	12116496	AT2G28350	auxin response factor 10	0.0193225	0.49806	0.87	0.943333	0.0733333
2	12169245	AT2G28470	beta-galactosidase 8	0.0168254	0.474801	0.933333	0.77	-0.163333
2	12220700	AT2G28540	RNA binding (RRM/RBD/RNP motifs) family protein	0.0307468	0.578985	0.946667	0.786667	-0.16
2	12296364	AT2G28660	Chloroplast-targeted copper chaperone protein	0.0476899	0.659516	0.906667	0.966667	0.06
2	12338644	AT2G28760	UDP-XYL synthase 6	0.0344018	0.59452	0.896667	0.963333	0.0666667
2	12400271	AT2G28880	para-aminobenzoate (PABA) synthase family protein	0.0411768	0.628582	0.97	0.896667	-0.0733333
2	12426010	AT2G28930	protein kinase 1B	0.0376042	0.61028	0.93	0.816667	-0.113333
2	12427485	AT2G28940	Protein kinase superfamily protein	0.0201296	0.504209	0.783333	0.936667	0.153333
2	12427608	AT2G28940	Protein kinase superfamily protein	0.0361069	0.60429	0.566667	0.82	0.253333
2	12479356	AT2G29050	RHOMBOID-like 1	0.000344269	0.0889441	0.883333	0.993333	0.11
2	12550687	AT2G29200	pumilio 1	0.0165496	0.472874	0.96	0.876667	-0.0833333
2	12587216	AT2G29290	NAD(P)-binding Rossmann-fold superfamily protein	0.0331693	0.591	0.916667	0.716667	-0.2
2	12590961	AT2G29310	NAD(P)-binding Rossmann-fold superfamily protein	0.0137879	0.441854	0.886667	0.976667	0.09
2	12598300	AT2G29340	NAD-dependent epimerase/dehydratase family protein	9.81493e-06	0.0123198	0.0533333	0.333333	0.28
2	12601533	AT2G29350	senescence-associated gene 13	0.0261749	0.548125	0.823333	0.936667	0.113333
2	12612769	AT2G29390	sterol 4-alpha-methyl-oxidase 2-2	0.00323959	0.247159	0.906667	0.98	0.0733333
2	12639394	AT2G29525	Inositol phosphorylceramide synthase 3	0.0299953	0.573282	0.976667	0.846667	-0.13
2	12647795	AT2G29560	cytosolic enolase	0.0218712	0.518328	0.97	0.893333	-0.0766667
2	12647475	AT2G29560	cytosolic enolase	0.0499819	0.669084	0.966667	0.906667	-0.06
2	12652900	AT2G29580	CCCH-type zinc fingerfamily protein with RNA-binding domain-containing protein	0.0258992	0.546729	0.97	0.89	-0.08
2	12667980	AT2G29630	thiaminC	0.00245639	0.224099	0.886667	0.966667	0.08
2	12667899	AT2G29630	thiaminC	0.00776395	0.354971	0.883333	0.97	0.0866667
2	12674080	AT2G29650	phosphate transporter 4	0.00241983	0.222907	0.88	0.976667	0.0966667
2	12702101	AT2G29720	FAD/NAD(P)-binding oxidoreductase family protein	0.00046552	0.105189	0.986667	0.886667	-0.1
2	12701642	AT2G29720	FAD/NAD(P)-binding oxidoreductase family protein	0.0486219	0.663802	0.96	0.88	-0.08
2	12748304	AT2G29890	villin-like 1	0.00413945	0.276799	0.966667	0.846667	-0.12
2	12751579	AT2G29910	F-box/RNI-like superfamily protein	0.00282072	0.237743	0.74	0.93	0.19
2	12751894	AT2G29910	F-box/RNI-like superfamily protein	0.0443437	0.644609	0.723333	0.883333	0.16
2	12794927	AT2G29990	alternative NAD(P)H dehydrogenase 2	0.0127323	0.432911	0.98	0.873333	-0.106667
2	12806956	AT2G30010	TRICHOME BIREFRINGENCE-LIKE 45	0.00825661	0.36333	0.95	0.85	-0.1
2	12836373	AT2G30070	potassium transporter 1	0.0478947	0.660393	0.903333	0.98	0.0766667
2	12850191	AT2G30105	LRR/ubiquitin-like domain protein	0.0273903	0.557384	0.886667	0.98	0.0933333
2	12880156	AT2G30170	Protein phosphatase 2C family protein	8.1631e-05	0.0376198	0.503333	0.856667	0.353333
2	12880226	AT2G30170	Protein phosphatase 2C family protein	0.000170374	0.0602098	0.57	0.88	0.31
2	12881116	AT2G30170	Protein phosphatase 2C family protein	0.00799383	0.359411	0.356667	0.143333	-0.213333
2	12881100	AT2G30170	Protein phosphatase 2C family protein	0.0204968	0.506398	0.526667	0.77	0.243333
2	12880073	AT2G30170	Protein phosphatase 2C family protein	0.0225577	0.523097	0.94	0.816667	-0.123333
2	12884943	AT2G30200	EMBRYO DEFECTIVE 3147	0.0483471	0.66256	0.843333	0.94	0.0966667
2	12931818	AT2G30340	LOB domain-containing protein 13	0.0278325	0.559765	0.95	0.823333	-0.126667
2	12959964	AT2G30410	tubulin folding cofactor A (KIESEL)	0.00624184	0.326809	0.966667	0.89	-0.0766667
2	12974355	AT2G30440	thylakoid processing peptide	0.0157375	0.463096	0.89	0.936667	0.0466667
2	13021513	AT2G30575	los glycosyltransferase 5	0.000823581	0.136439	1	0.87	-0.13
2	13039258	AT2G30600	BTB/POZ domain-containing protein	0.00952634	0.387681	0.353333	0.17	-0.183333
2	13145582	AT2G30880	Pleckstrin homology (PH) domain-containing protein	0.0464698	0.655484	0.823333	0.95	0.126667
2	13155268	AT2G30910	actin-related protein C1A	0.000622961	0.122023	0.886667	0.993333	0.106667
2	13283918	AT2G31170	Cysteinyl-tRNA synthetase, class Ia family protein	0.0162559	0.469611	0.83	0.97	0.14
2	13284334	AT2G31170	Cysteinyl-tRNA synthetase, class Ia family protein	0.0488726	0.665084	0.943333	0.833333	-0.11
2	13340705	AT2G31280	transcription factor bHLH155-like protein	0.0221088	0.518916	0.87	0.96	0.09
2	13381103	AT2G31370	Basic-leucine zipper (bZIP) transcription factor family protein	0.0183805	0.48727	0.136667	0.0233333	-0.113333
2	13380269	AT2G31370	Basic-leucine zipper (bZIP) transcription factor family protein	0.0237681	0.53118	0.89	0.966667	0.0766667
2	13399944	AT2G31440	gamma-secretase subunit APH1-like protein	0.00454811	0.288834	0.906667	0.97	0.0633333
2	13442107	AT2G31580	tRNAHis guanylyltransferase	0.000927806	0.143496	0.803333	0.993333	0.19
2	13488158	AT2G31730	basic helix-loop-helix (bHLH) DNA-binding superfamily protein	0.0210629	0.511433	0.98	0.91	-0.07
2	13488595	AT2G31730	basic helix-loop-helix (bHLH) DNA-binding superfamily protein	0.0332594	0.591219	0.723333	0.53	-0.193333
2	13491965	AT2G31740	S-adenosyl-L-methionine-dependent methyltransferases superfamily protein	0.0370719	0.607368	0.89	0.983333	0.0933333
2	13528156	AT2G31810	ACT domain-containing small subunit of acetolactate synthase protein	0.001117	0.158391	0.833333	0.953333	0.12
2	13547880	AT2G31865	poly(ADP-ribose) glycohydrolase 2	0.0331156	0.590969	0.896667	0.983333	0.0866667
2	13550160	AT2G31870	Poly (ADP-ribose) glycohydrolase (PARG)	0.0026923	0.233571	0.773333	0.983333	0.21
2	13557447	AT2G31890	RAP	0.0176321	0.481488	0.983333	0.903333	-0.08
2	13564050	AT2G31902	Natural antisense transcript overlaps with AT2G31900	0.000672151	0.125165	1	0.816667	-0.183333
2	13563178	AT2G31902	Natural antisense transcript overlaps with AT2G31900	0.00196937	0.201097	0.873333	1	0.126667
2	13563353	AT2G31902	Natural antisense transcript overlaps with AT2G31900	0.00779284	0.355293	0.793333	0.99	0.196667
2	13561479	AT2G31902	Natural antisense transcript overlaps with AT2G31900	0.0100168	0.394235	0.98	0.876667	-0.103333
2	13561249	AT2G31902	Natural antisense transcript overlaps with AT2G31900	0.014372	0.449881	0.903333	0.986667	0.0833333
2	13561536	AT2G31902	Natural antisense transcript overlaps with AT2G31900	0.0403782	0.624794	0.903333	0.993333	0.09
2	13585253	AT2G31955	cofactor of nitrate reductase and xanthine dehydrogenase 2	0.0194376	0.498973	0.966667	0.913333	-0.0533333
2	13584818	AT2G31955	cofactor of nitrate reductase and xanthine dehydrogenase 2	0.0211063	0.511577	0.9	0.98	0.08
2	13586495	AT2G31955	cofactor of nitrate reductase and xanthine dehydrogenase 2	0.0427255	0.636404	0.15	0.3	0.15
2	13603337	AT2G31970	DNA repair-recombination protein (RAD50)	0.0120894	0.428772	0.56	0.866667	0.306667
2	13617866	AT2G32000	DNA topoisomerase, type IA, core	0.0435927	0.640334	0.96	0.903333	-0.0566667
2	13618402	AT2G32000	DNA topoisomerase, type IA, core	0.0486098	0.663802	0.916667	0.98	0.0633333
2	13635706	AT2G32040	Major facilitator superfamily protein	0.023689	0.530149	0.976667	0.903333	-0.0733333
2	13637292	AT2G32040	Major facilitator superfamily protein	0.0416186	0.63137	0.886667	0.95	0.0633333
2	13660342	AT2G32150	Haloacid dehalogenase-like hydrolase (HAD) superfamily protein	0.0293351	0.569321	0.886667	0.933333	0.0466667
2	13668839	AT2G32170	S-adenosyl-L-methionine-dependent methyltransferases superfamily protein	0.0260896	0.548125	0.963333	0.876667	-0.0866667
2	13670864	AT2G32170	S-adenosyl-L-methionine-dependent methyltransferases superfamily protein	0.0267928	0.552832	0.846667	0.946667	0.1
2	13675046	AT2G32190	cysteine-rich/transmembrane domain A-like protein	0.0230485	0.526183	0.943333	0.856667	-0.0866667
2	13674875	AT2G32190	cysteine-rich/transmembrane domain A-like protein	0.0350496	0.599204	0.936667	0.863333	-0.0733333
2	13678393	AT2G32210	cysteine-rich/transmembrane domain A-like protein	0.00169338	0.18437	0.926667	0.786667	-0.14
2	13678508	AT2G32210	cysteine-rich/transmembrane domain A-like protein	0.0167881	0.474323	0.916667	0.816667	-0.1
2	13689363	AT2G32240	early endosome antigen	0.0155702	0.461731	0.896667	0.71	-0.186667
2	13720415	AT2G32295	EXS (ERD1/XPR1/SYG1) family protein	0.0358138	0.603137	0.91	0.986667	0.0766667
2	13730251	AT2G32320	tRNAHis guanylyltransferase	0.0337227	0.593571	0.22	0.5	0.28
2	13730921	AT2G32320	tRNAHis guanylyltransferase	0.0419468	0.63353	0.97	0.88	-0.09
2	13763478	AT2G32415	Polynucleotidyl transferase, ribonuclease H fold protein with HRDC domain-containing protein	0.0182483	0.486379	0.94	0.756667	-0.183333
2	13773577	AT2G32430	Galactosyltransferase family protein	0.0153666	0.459342	0.823333	0.96	0.136667
2	13775158	AT2G32440	ent-kaurenoic acid hydroxylase 2	0.0126618	0.432651	0.116667	0.0133333	-0.103333
2	13796898	AT2G32500	Stress responsive alpha-beta barrel domain protein	0.00688004	0.338429	1	0.896667	-0.103333
2	13893851	AT2G32760	UV radiation resistance-associated protein	0.000404015	0.0977172	0.873333	1	0.126667
2	13909864	AT2G32795	other_RNA	0.0382209	0.614407	0.91	0.986667	0.0766667
2	13937118	AT2G32850	Protein kinase superfamily protein	0.0143121	0.449435	0.943333	0.843333	-0.1
2	13955623	AT2G32900	centromere/kinetochore protein, putative (ZW10)	0.00265082	0.232483	0.873333	0.993333	0.12
2	13956841	AT2G32900	centromere/kinetochore protein, putative (ZW10)	0.00634176	0.328682	0.993333	0.87	-0.123333
2	13956288	AT2G32900	centromere/kinetochore protein, putative (ZW10)	0.0254396	0.544963	0.99	0.903333	-0.0866667
2	14023506	AT2G33051	Natural antisense transcript overlaps with AT2G33050	0.00963062	0.389151	0.0533333	0.16	0.106667
2	14041452	AT2G33110	vesicle-associated membrane protein 723	0.00277955	0.235214	0.646667	0.926667	0.28
2	14041939	AT2G33110	vesicle-associated membrane protein 723	0.00461489	0.289345	0.87	1	0.13
2	14142693	AT2G33360	cadherin EGF LAG seven-pass G-type receptor, putative (DUF3527)	0.00193158	0.199312	0.713333	0.953333	0.24
2	14188950	AT2G33500	B-box type zinc finger protein with CCT domain-containing protein	0.0207891	0.508952	0.97	0.846667	-0.123333
2	14205252	AT2G33540	C-terminal domain phosphatase-like 3	0.0439644	0.642121	0.85	0.943333	0.0933333
2	14227406	AT2G33600	NAD(P)-binding Rossmann-fold superfamily protein	0.00300923	0.241184	0.976667	0.873333	-0.103333
2	14271441	AT2G33740	Nitrogen regulatory PII-like, alpha/beta	0.0125246	0.43174	0.896667	0.97	0.0733333
2	14306885	AT2G33820	Mitochondrial substrate carrier family protein	0.00389114	0.266732	0.06	0.25	0.19
2	14307255	AT2G33820	Mitochondrial substrate carrier family protein	0.0152245	0.458456	0.943333	0.763333	-0.18
2	14307612	AT2G33820	Mitochondrial substrate carrier family protein	0.0385266	0.616035	0.736667	0.916667	0.18
2	14313700	AT2G33835	Zinc finger C-x8-C-x5-C-x3-H type family protein	3.49774e-05	0.024807	1	0.8	-0.2
2	14317223	AT2G33840	Tyrosyl-tRNA synthetase, class Ib, bacterial/mitochondrial	0.0146431	0.452741	0.973333	0.856667	-0.116667
2	14327811	AT2G33860	Transcriptional factor B3 family protein / auxin-responsive factor AUX/IAA-like protein	0.0107668	0.408661	0.98	0.876667	-0.103333
2	14372556	AT2G34020	Calcium-binding EF-hand family protein	0.0261276	0.548125	0.87	0.97	0.1
2	14438452	AT2G34190	Xanthine/uracil permease family protein	7.27642e-05	0.0351655	0.82	0.99	0.17
2	14437945	AT2G34190	Xanthine/uracil permease family protein	0.0124093	0.43174	0.973333	0.883333	-0.09
2	14437869	AT2G34190	Xanthine/uracil permease family protein	0.0125494	0.43186	0.913333	0.983333	0.07
2	14467104	AT2G34260	transducin family protein / WD-40 repeat family protein	0.00940082	0.384178	0.87	0.976667	0.106667
2	14477985	AT2G34310	hypothetical protein	0.000192777	0.0635216	0.723333	0.97	0.246667
2	14502338	AT2G34357	ARM repeat superfamily protein	0.00167215	0.182774	0.976667	0.88	-0.0966667
2	14529386	AT2G34450	HMG-box (high mobility group) DNA-binding family protein	0.0394814	0.619842	0.973333	0.886667	-0.0866667
2	14530489	AT2G34460	NAD(P)-binding Rossmann-fold superfamily protein	0.0415722	0.63129	0.936667	0.853333	-0.0833333
2	14562165	AT2G34560	P-loop containing nucleoside triphosphate hydrolases superfamily protein	0.00352493	0.254439	0.913333	0.97	0.0566667
2	14563220	AT2G34570	PIN domain-like family protein	0.0106326	0.406483	0.876667	1	0.123333
2	14563307	AT2G34570	PIN domain-like family protein	0.0314804	0.584073	0.866667	0.973333	0.106667
2	14577791	AT2G34620	Mitochondrial transcription termination factor family protein	0.00045199	0.104031	0.99	0.896667	-0.0933333
2	14577887	AT2G34620	Mitochondrial transcription termination factor family protein	0.00135212	0.167983	0.97	0.833333	-0.136667
2	14579859	AT2G34630	geranyl diphosphate synthase 1	0.019993	0.503197	0.976667	0.913333	-0.0633333
2	14624633	AT2G34680	Outer arm dynein light chain 1 protein	0.000286427	0.0803951	0.99	0.906667	-0.0833333
2	14671540	AT2G34780	maternal effect embryo arrest 22	0.000225549	0.0689856	0	0.103333	0.103333
2	14671896	AT2G34780	maternal effect embryo arrest 22	0.013523	0.439005	0.983333	0.913333	-0.07
2	14755260	AT2G35010	thioredoxin O1	0.000667501	0.125165	0.99	0.906667	-0.0833333
2	14759144	AT2G35020	N-acetylglucosamine-1-phosphate uridylyltransferase 2	0.00338656	0.252894	0.853333	0.956667	0.103333
2	14759233	AT2G35020	N-acetylglucosamine-1-phosphate uridylyltransferase 2	0.0285904	0.564247	0.826667	0.923333	0.0966667
2	14778202	AT2G35060	K+ uptake permease 11	0.000216153	0.0673195	0.09	0.28	0.19
2	14802009	AT2G35110	transcription activator	0.00428636	0.280572	1	0.866667	-0.133333
2	14820144	AT2G35155	Trypsin family protein	0.0229989	0.525691	0.943333	0.826667	-0.116667
2	14831349	AT2G35190	Putative plant snare 11	0.0283643	0.563414	0.893333	0.986667	0.0933333
2	14868060	AT2G35320	eyes absent-like protein	0.0438904	0.641972	0.903333	0.973333	0.07
2	14882011	AT2G35350	poltergeist like 1	0.0103618	0.400192	0.806667	0.97	0.163333
2	14899440	AT2G35410	RNA-binding (RRM/RBD/RNP motifs) family protein	0.00383063	0.265729	0.906667	0.976667	0.07
2	14904171	AT2G35450	catalytic/ hydrolase	0.00264132	0.232157	0.873333	0.99	0.116667
2	14921811	AT2G35520	Defender against death (DAD family) protein	0.0108691	0.409896	0.843333	0.946667	0.103333
2	14923754	AT2G35530	basic region/leucine zipper transcription factor 16	0.00738191	0.348436	0.84	0.95	0.11
2	14924677	AT2G35530	basic region/leucine zipper transcription factor 16	0.0390105	0.618767	0.963333	0.91	-0.0533333
2	14923476	AT2G35530	basic region/leucine zipper transcription factor 16	0.0421586	0.634703	0.94	0.823333	-0.116667
2	14964749	AT2G35620	Leucine-rich repeat protein kinase family protein	0.0377149	0.610354	0.156667	0.293333	0.136667
2	14987439	AT2G35650	cellulose synthase like	0.0162853	0.470019	0.946667	0.796667	-0.15
2	15002419	AT2G35690	acyl-CoA oxidase 5	0.0027596	0.23518	0.866667	0.976667	0.11
2	15001350	AT2G35690	acyl-CoA oxidase 5	0.00763178	0.353864	0.853333	0.98	0.126667
2	15002238	AT2G35690	acyl-CoA oxidase 5	0.0119392	0.426572	0.906667	0.76	-0.146667
2	15011465	AT2G35710	Nucleotide-diphospho-sugar transferases superfamily protein	0.0176128	0.481488	0.89	0.98	0.09
2	15019305	AT2G35720	DNAJ heat shock N-terminal domain-containing protein	0.0179493	0.484084	0.856667	0.956667	0.1
2	15022828	AT2G35736	hypothetical protein	0.0150145	0.455755	0.0833333	0.02	-0.0633333
2	15051818	AT2G35820	ureidoglycolate hydrolase	0.0362867	0.604594	0.876667	0.97	0.0933333
2	15053719	AT2G35840	Sucrose-6F-phosphate phosphohydrolase family protein	0.0136635	0.440019	0.366667	0.19	-0.176667
2	15053647	AT2G35840	Sucrose-6F-phosphate phosphohydrolase family protein	0.0306673	0.57889	0.543333	0.716667	0.173333
2	15079349	AT2G35920	RNA helicase family protein	0.0298223	0.57249	0.743333	0.88	0.136667
2	15091786	AT2G35940	BEL1-like homeodomain 1	0.0342019	0.59452	0.656667	0.406667	-0.25
[truncated: 3,219 more rows]

## Sheet: cis1_Blue vs cis1_Dark
Region	Site	Gene	gene name	PValue	FDR	cis1_Blue avg SSE	cis1_Dark avg SSE	delta SSE
[truncated: 8,607 more rows]

[truncated: 4 more sheets: WT_Blue vs c1c2_Blue, WT_Blue vs cis1_Blue, WT_Dark vs c1c2_Dark, WT_Dark vs cis1_Dark]
