# Supplementary material for: CRY2 interacts with CIS1 to regulate thermosensory flowering via FLM alternative splicing
Source: Nat Commun. 2022 Nov 17;13:7045. doi: 10.1038/s41467-022-34886-2 (PMC9671898; doi:10.1038/s41467-022-34886-2)
Supplement: Supplementary file 7 — Supplementary Data 5 [file 41467_2022_34886_MOESM7_ESM.xlsx]

## Sheet: statistic
	Supplementary Data 5. Different splice forms identified through Sanger sequencing
	No.	Identifier	Transcript Structure	22LD Col0	22LD cis1cis2	22LD CIS1 OX
			E1-E2 clones	115	140	78
	1	FLM-β (At1g77080.4)	E1, E2, E4, E5, E6, E7, E9	86	98	61
	2	NSF1	E1, E2, E4, E5, E6, E7, E9(m)	2	4	1
	3	NSF1.1	E1, E2, E4, E5, E6, E7(m), E9	0	1	0
	4	NSF1.2	E1, E2, E4, E5, E6, E7, E8, E9	0	1	0
	5	NSF3 (FLM-mE5)	E1, E2, E4, E5(m), E6, E7, E9	0	2	1
	6	NSF4	E1, E2, E4, E5(m), E6, E7, E9(m)	1	0	0
	7	NSF5	E1, E2, E4, I4, E5, E6, E7, E9	3	6	1
	8	NSF5.1	E1, E2, E4, I4, E5, E6, E7, I7, E8, I8, E9	2	0	0
	9	NSF7 (FLM-I2RC)	E1, E2, I2, E3, E4, E5, E6, E7, E9	6	2	2
	10	NSF12	E1, E2, I2, E3, E4, I4, E5, E6, E7, I7, E8, I8, E9	0	2	2
	11	NSF12.2	E1, E2, I2, E3, E4, I4, E5, E6, I6, E7(m), E9	0	1	0
	12	NSF14.1	E1, E2, I2, E3, I3, E4, I4, E5, E6, E7, E9	2	6	2
	13	NSF14.2	E1, E2, I2, E3, I3, E4, I4, E5, E6, I6(m), E7, E9	0	1	0
	14	NSF15	E1, E2, I2, E3, I3, E4, I4, E5, E6, E7, I7, E8, I8, E9	1	3	1
	15	NSF17.2	E1, E2, I2, E3, I3, E4, E5, E6, E7, E9	1	1	1
	16	NSF18.1	E1, E2, I2, E3, I3, E4, E5(m), E6, E7, E9	1	0	0
	17	NSF19	E1, E2, I2, E3, E4, I4, E5, E6, E7, E9	7	9	4
	18	NSF22	E1, E2, I2, E3(m), E4, E5, E6, E7, E9	1	0	0
	19	NSF22.1	E1, E2, I2, E3(m), E4, E5, E6, E7, E9(m)	1	0	0
	20	NSF23	E1, E2, I2, E3(m), E4, I4, E5, E6, E7, E9	1	1	1
	21	NSF23.6	E1, E2, E4, E5, E6, E7(m), E9	0	0	1
	22	NSF38	E1(m), E2, E4, E5, E6, E7, E9	0	1	0
	23	NSF39.1	E1(m), E2(m), E4, E5, E6, E7, E9	0	1	0
			E1-E3 clones	26	15	75
	24	FLM-δ (At1g77080.2)	E1, E3, E4, E5, E6, E7, E9	21	8	66
	25	NSF26.1	E1, E3, E4, E5(m), E6, E7, E9	1	0	0
	26	NSF26.3	E1, E3, E4, E5, E6, E7(m), E9	0	0	1
	27	NSF26.4	E1, E3, E4, E5, E6, E7, E9(m)	0	1	0
	28	NSF26.5	E1, E3, E4, E5, E6, E7, I7, E8, I8, E9	0	1	0
	29	NSF26.6	E1, E3, E4, I4, E5, E6, E7, E9	3	1	3
	30	NSF26.8	E1, E3, I3, E4, I4, E5, E6, E7, I7, E8, I8, E9	1	0	0
	31	NSF28	E1, E3(m), E4, E5, E6, E7, E9	0	1	0
	32	NSF28.1	E1, E3(m), I3, E4, E5, E6, E7, E9	0	0	1
	33	NSF31	E1, E3(m), E4, I4, E5, E6, E7, E9	0	1	1
	34	NSF31.3	E1, E3(m'), E4, I4, E5, E6, E7, E9	0	0	1
	35	NSF38.1	E1(m), E3, E4, E5, E6, E7, E9	0	1	0
	36	NSF40	E1(m), E3(m), E4, E5, E6, E7, E9	0	1	2
			E1-E4 clones	1	0	3
	37	NSF32.1	E1, E4, E5, E6, E7, E9(m)	0	0	1
	38	NSF34.1	E1, E4, I4, E5, E6, E7, E9	0	0	1
	39	NSF34.2	E1, E4, I4, E5, E6, E7, I7, E8, I8, E9	0	0	1
	40	NSF42	E1(m), E4, E5(m), E6, E7, E9	1	0	0
			Total clones	142	155	156
