# Supplementary material for: CRY2 interacts with CIS1 to regulate thermosensory flowering via FLM alternative splicing
Source: Nat Commun. 2022 Nov 17;13:7045. doi: 10.1038/s41467-022-34886-2 (PMC9671898; doi:10.1038/s41467-022-34886-2)
Supplement: Supplementary file 8 — Supplementary Data 6 [file 41467_2022_34886_MOESM8_ESM.xlsx]

## Sheet: Primer list
Assays	Destination products	Primer name	PRIMER SEQUENCE
Genotyping		cis1-1_LP	5ʹTCAAGAGTCCCGAGTTTCATG-3ʹ
		cis1-1_RP	5ʹCCCAGCGACAGTATGTTCATT-3ʹ
		cis1-2_LP	5ʹGGAAGCTCCAGAAAGGGTATG-3ʹ
		cis1-2_RP	5ʹGACGAGAACTGTGCGGACTAC-3ʹ
		Flm-3_LP	5ʹGTGCATTCTCTCTAAATAATGG-3ʹ
		Flm-3_RP	5ʹTCATCCTCATCCAAATTCGAC-3ʹ
		cis2_LP	5ʹAAGCGTTTTGGTTGGTTTCTC-3ʹ
		cis2_RP	5ʹTGGCTTATCAAGACCAACACC-3ʹ
		cry2_F55	5ʹTGTCGCCGAGAGATATCC-3ʹ
		cry2_R2038	5ʹCAGATTCTTCCCTTCTGATGC-3ʹ
		FLM△E_F	5ʹATGGTTTTTGCATAAATTATTG-3ʹ
		FLM△E_R	5ʹGGAATGGTCAGAAAGATTGTG-3ʹ
RT-qPCR		ACT7_qF	5ʹAGGCACCTCTTAACCCTAAAGC-3ʹ	95°C 30'', (95°C 5'', 60°C 30'')×44cycles, 95°C 30'', 60°C 30'', 95°C 30''.
		ACT7_qR	5ʹGGACAACGGAATCTCTCAGC-3ʹ
		FLMtotalqF	5ʹATGGGAAGAAGAAAAATCGAGATC-3ʹ
		FLMtotalqR	5ʹCGTCACCGGAGGAAGAGTCATAG-3ʹ
		FLMβ_qF	5ʹCATGCTGATGAACTTAGAGCCTTAGATC-3ʹ
		FLMδ_qF	5ʹGATAGAAGCGCTGTTCAAGC-3ʹ
		FLMβδ_qR	5ʹCAGCAACGTATTCTTTCCCAT-3ʹ
		SOC1_qF	5ʹATAGGAACATGCTCAATCGAGGAGCTG-3ʹ
		SOC1_qR	5ʹTTTCTTGAAGAACAAGGTAACCCAATG-3ʹ
		FT_qF	5ʹCAACCCTCACCTCCGAGAATAT-3ʹ
		FT_qR	5ʹTTGCCAAAGGTTGTTCCAGTT-3ʹ
		CIS1_qF	5ʹCAAGACCCAGCGACAGTGACTC-3ʹ
		CIS1_qR	5ʹGACTGCCTAGGACGTCTC-3ʹ
		AT2G33540 intron1_qF	5ʹGGAGAGTACTTCGTTGGTAG-3ʹ
		AT2G33540 intron1_qR	5ʹCACTCATCAAACTCTGACAG-3ʹ
		AT2G33540 total_qF	5ʹCATCCTGGCTGGGTGGAAGCATC-3ʹ
		AT2G33540 total_qR	5ʹCCAAATGGTGGGGATTTAAGAGG-3ʹ
		AT2G43080 long exon3_qF	5ʹCGAATTCGTAGGACTAGATCAGG-3ʹ
		AT2G43080 long exon3_qR	5ʹGGGAGACATCTCGTAGATAGC-3ʹ
		AT2G43080 total_qF	5ʹCTCAGTCCGGAGGAATGTG-3ʹ
		AT2G43080 total_qR	5ʹGAGTTAGAAACATTCCGGAGC-3ʹ
		AT4G25500 exon4_qF	5ʹGATATGAAAGCTGGATGTGTTTG-3ʹ
		AT4G25500 exon4_qR	5ʹGATGGCAGTGCTAATGCGGATG-3ʹ
		AT4G25500 total_qF	5ʹCCGTATGGAAAGATCGTAAACG-3ʹ
		AT4G25500 total_qR	5ʹCCATCAGCTTACTGTTATTTGAAGC-3ʹ
		AT5G05310 intron13_qF	5ʹCGTCATATGTAGGAGTTATGGG-3ʹ
		AT5G05310 intron13_qR	5ʹCCAAGTTCGGTTACATATACTCCG-3ʹ
		AT5G05310 total_qF	5ʹCGACGAAGGAGCAATATCG-3ʹ
		AT5G05310 total_qR	5ʹGGACAAATTGGGCAAAGAGAAG-3ʹ
		AT2G33540 intron1_qF	5ʹCCTCCGGTGACGACATTTCCAAG-3ʹ
		AT2G33540 intron1_qR	5ʹCTTCAAGATCTAAGGCTCTA-3ʹ
FLM CRISPR	PHEE401-2gR	FLMΔE2_M	5ʹATATATGGTCTCGATTGCTTAGCTAATTACTTACTAGTTTTAGAGCTAGAAATAGCAAG-3ʹ
	FLMΔE2
		FLMΔE2_R	5ʹATTATTGGTCTCGAAACGCATTTCCAAGATCATTGACAATCTCTTAGTCGACTCTACC-3ʹ
	PHEE401-2gR	FLMΔE3_F	5ʹATATATGGTCTCGATTGGCGGTTTTTGGTGTTATGAGTTTTAGAGCTAGAAATAGCAAG-3ʹ
	FLMΔE3
		FLMΔE3_R	5ʹATTATTGGTCTCGAAACAACTTAATTCTCTAGAGTTCAATCTCTTAGTCGACTCTACC-3ʹ
Sanger seq	pClone007 Versatile Simple	FLMCDS_F	5ʹATGGGAAGAAGAAAAATCGAGATC-3ʹ
		FLMCDS_R	5ʹCTAATTGAGCAGCGGGAG-3ʹ
RT-PCR		FLMβδ_R	5ʹCTCCTTGTGTGGAAGATAATTCTG-3ʹ	95°C 3', (95°C 20'', 57°C 20'', 72°C 20'')×30cycles, 72°C 3'.
		FLMβδ_F	5ʹGCTGTTGTCGTCGTATCTGC-3ʹ
Transformation	pTF102-GUS	CIS1pXmaI_F	5ʹTCCCCCCGGGACGTTGCCAGAGTGAAGAGAA-3ʹ
		CIS1pXmaI_R	5ʹTCCCCCCGGGTGCCAACAAACCAAGTGCAATAG-3ʹ
Transformation	pDonor-zeo/pearly302-CIS1pCIS1	CIS1p_GWF	5ʹGGGGACAAGTTTGTACAAAAAAGCAGGCTTCACGTTGCCAGAGTGAAGAG-3ʹ
		CIS1p_R	5ʹGATATAATCTTCACCGGCTTAG-3ʹ
		CIS1CDS_F	5ʹATGGACAAAGGAGCACCTCC-3ʹ
		CIS1_GWR	5ʹGGGGACCACTTTGTACAAGAAAGCTGGGTCGTAATACGCCTTCCTGGG-3ʹ
BiLC	pDonor-zeo/p1300-nLUC	CIS2_GWF	5ʹGGGGACAAGTTTGTACAAAAAAGCAGGCTTCATGGCGGCGCCGGAAGCTCC-3ʹ
		CIS2_GWR	5ʹGGGGACCACTTTGTACAAGAAAGCTGGGTCCTTCTTGCTTGATACAAGAC-3ʹ
	pDonor-zeo/p1300-nLUC	AT2G24830_GWF	5ʹGGGGACAAGTTTGTACAAAAAAGCAGGCTTCATGGCGAGCGAAGAAAACAACG-3ʹ
		AT2G24830_GWR	5ʹGGGGACCACTTTGTACAAGAAAGCTGGGTCAAACTTGAGCCATTTCTTCTC-3ʹ
	pDonor-zeo/p1300-nLUC	AT2G42330_GWF	5ʹGGGGACAAGTTTGTACAAAAAAGCAGGCTTCATGGGTGACGAAGGGAAGAAGG-3ʹ
		AT2G42330_GWR	5ʹGGGGACCACTTTGTACAAGAAAGCTGGGTCTTGTTTTCCAGTAACAGCAC-3ʹ
	pDonor-zeo/p1300-nLUC	AT3G09850_GWF	5ʹGGGGACAAGTTTGTACAAAAAAGCAGGCTTCATGCGAGGCGGTGGTAGGAG-3ʹ
		AT3G09850_GWR	5ʹGGGGACCACTTTGTACAAGAAAGCTGGGTCGCCTTCAGCACCTATTCCAC-3ʹ
	pDonor-zeo/p1300-nLUC	AT3G52350_GWF	5ʹGGGGACAAGTTTGTACAAAAAAGCAGGCTTCATGCAAGGAACAGAATATCTGG-3ʹ
		AT3G52350_GWR	5ʹGGGGACCACTTTGTACAAGAAAGCTGGGTCTACATTATCAGGCCAGAACTC-3ʹ
	pDonor-zeo/p1300-nLUC	AT3G57910_GWF	5ʹGGGGACAAGTTTGTACAAAAAAGCAGGCTTCATGGCAGAATCGACGAGAAATC-3ʹ
		AT3G57910_GWR	5ʹGGGGACCACTTTGTACAAGAAAGCTGGGTCGTGATCATCCTCATTTACGC-3ʹ
	pDonor-zeo/p1300-nLUC	AT4G25020_GWF	5ʹGGGGACAAGTTTGTACAAAAAAGCAGGCTTCATGAAGCTCTCTTTCTCTCTC-3ʹ
		AT4G25020_GWR	5ʹGGGGACCACTTTGTACAAGAAAGCTGGGTCGTACCCAATATCAGCAGGATC-3ʹ
	pDonor-zeo/p1300-nLUC	AT4G34140_GWF	5ʹGGGGACAAGTTTGTACAAAAAAGCAGGCTTCATGCCCGACGACGATAAAGAG-3ʹ
		AT4G34140_GWR	5ʹGGGGACCACTTTGTACAAGAAAGCTGGGTCTTTCCTTCTCCTTTGAGGAAATC-3ʹ
	pDonor-zeo/p1300-nLUC	AT5G08535_GWF	5ʹGGGGACAAGTTTGTACAAAAAAGCAGGCTTCATGGGAGATTCCTCGGTTTC-3ʹ
		AT5G08535_GWR	5ʹGGGGACCACTTTGTACAAGAAAGCTGGGTCTACATTATCGGGCCAGAACTC-3ʹ
	pDonor-zeo/p1300-nLUC	AT5G26610_GWF	5ʹGGGGACAAGTTTGTACAAAAAAGCAGGCTTCATGGATATTAGCCGGCGTGAAAG-3ʹ
		AT5G26610_GWR	5ʹGGGGACCACTTTGTACAAGAAAGCTGGGTCATCTTCGTCGCTATCGTTCC-3ʹ
	pDonor-zeo/p1300-nLUC	AT1G17070_GWF	5ʹGGGGACAAGTTTGTACAAAAAAGCAGGCTTCATGGATGAGTATCAAGATATG-3ʹ
		AT1G17070_GWR	5ʹGGGGACCACTTTGTACAAGAAAGCTGGGTCTCTTTTTGCAGAAACAGTTG-3ʹ
	pDonor-zeo/p1300-nLUC	AT3G54230_GWF	5ʹGGGGACAAGTTTGTACAAAAAAGCAGGCTTCATGGATCCTAGTCGATATGG-3ʹ
		AT3G54230_GWR	5ʹGGGGACCACTTTGTACAAGAAAGCTGGGTCATTATTGTCAGACATGTCACG-3ʹ
	pDonor-zeo/p1300-nLUC	AT1G33520_GWF	5ʹGGGGACAAGTTTGTACAAAAAAGCAGGCTTCATGAAGCTCTCTTTCTCTCTC-3ʹ
		AT1G33520_GWR	5ʹGGGGACCACTTTGTACAAGAAAGCTGGGTCGTATTCAATATCATCCATATC-3ʹ
	pDonor-zeo/p1300-nLUC	AT1G30480_GWF	5ʹGGGGACAAGTTTGTACAAAAAAGCAGGCTTCATGCTTGGTGGATTATACGG-3ʹ
		AT1G30480_GWR	5ʹGGGGACCACTTTGTACAAGAAAGCTGGGTCATAGCCAGGGATTTCACCTGG-3ʹ
BIiLC, BiFC,	pDonor-zeo/	CIS1_GWF	5ʹGGGGACAAGTTTGTACAAAAAAGCAGGCTTCATGGACAAAGGAGCACCTCC-3ʹ
	p1300-nLUC
	p1300-cCFP
	p1300-nYFP
Transformation	pEGAD-MYC	CIS1_GWR	5ʹGGGGACCACTTTGTACAAGAAAGCTGGGTCGTAATACGCCTTCCTGGG-3ʹ
	pEarly104
BiFC	nYFP-SF1	ATSF1_GWF	5ʹGGGGACAAGTTTGTACAAAAAAGCAGGCTTCATGGAGTCCGTCGAAATGAAC-3ʹ
		ATSF1_GWR	5ʹGGGGACCACTTTGTACAAGAAAGCTGGGTCCTTCATCTCAGCCATGAAC-3ʹ
Antibody	pET28a-CIS1	CIS1EcoR I_F	5ʹCCGGAATTCATGGACAAAGGAGCACCTCC-3ʹ
		CIS1Sal I_R	5ʹACGCGTCGACTTAGTAATACGCCTTCCTGG-3ʹ
	pMAL-c5x-CIS1(MBPCIS1)	CIS1SalI_F	5ʹACGCGTCGACATGGACAAAGGAGCACCTCC-3ʹ
		CIS1EcoRI_R	5ʹCCGGAATTCTTAGTAATACGCCTTCCTG-3ʹ
REMSA	probe-Joint2	T7-FLMJ2_F	5ʹTAATACGACTCACTATAGGGCGATGGTTTTTGCATAAATTATTG-3ʹ
		J2_R	5ʹTAAGGCTCTAAGTTCATCAG-3ʹ
	probe-Joint3	T7-FLMJ3_F	5ʹTAATACGACTCACTATAGGGCGGTAAGTAATTAGCTAAGAAC-3ʹ
		J3_R	5ʹGAGTTCAAAACATTGAGG-3ʹ
	probe-intron2	Intron2_F	5ʹTAATACGACTCACTATAGGGCGGTAAGTAATTAGCTAAGAACGTCATTCTAATATTCTTCTGGATGCGGTTTTTGGTGTTATGAAG-3ʹ
		Intron2_R	5ʹCTTCATAACACCAAAAACCGCATCCAGAAGAATATTAGAATGACGTTCTTAGCTAATTACTTACCGCCCTATAGTGAGTCGTATTA-3ʹ
	probe-exon3	exon3_F	5ʹTAATACGACTCACTATAGGGCGGATAGAAGCGCTGTTCAAGCCGGAGAAACCTCAATGTTTTGAACTC-3ʹ
		exon3_R	5ʹGAGTTCAAAACATTGAGGTTTCTCCGGCTTGAACAGCGCTTCTATCCGCCCTATAGTGAGTCGTATTA-3ʹ
RIP-qPCR		FLM-a_F	5ʹACTCGGACCGGTCTAAC-3ʹ
		FLM-a_R	5ʹCGTTTTGAAGCCACTAAGAGG-3ʹ
		FLM-b_F	5ʹCCACTAGACTACAACCAAATG-3ʹ
		FLM-b_R	5ʹAGTCGCATTCAAAGTATTC-3ʹ
		FLM-c_F	5ʹGCATAAATTATTGTTCTAATGC-3ʹ
		FLM-c_R	5ʹTAAGGCTCTAAGTTCATCAG-3ʹ
		FLM-d_F	5ʹGAGCCTTAGTAAGTAATTAGC-3ʹ
		FLM-d_R	5ʹGCGCTTCTATCCTTCATAACAC-3ʹ
		IPP2 RIP_F	5ʹCCTCGATTAGTCAACGCAGC-3ʹ
		IPP2 RIP_R	5ʹCGCCATTGAAGATGACTGG-3ʹ
		ACT7 RIP_F	5ʹGCTAGAGACAGCCAAGAGCAG-3ʹ
		ACT7 RIP_R	5ʹGATTCCAGGAGCTTCCATTCC-3ʹ
YTH	pDonor-zeo/pGADT7-CIS1A	CIS1 225aaGWR	5ʹGGGGACCACTTTGTACAAGAAAGCTGGGTCAGCTGGCTTTTGCAAAGGG-3ʹ
	pDonor-zeo/pGADT7-CIS1B	CIS1 219aaGWF	5ʹGGGGACAAGTTTGTACAAAAAAGCAGGCTTCCCTTTGCAAAAGCCAGCTTATC-3ʹ
	pGADT7-	CIS1431aaSmaI_R	5ʹTCCCCCGGGTCTGTGTTTGTAACCCAGCATC-3ʹ
	CIS1C
	pGADT7-	CIS1	5ʹTCCCCCGGGCCGCTTCTTGTACTGCTCG-3ʹ
	CIS1D	423aaSmaI_R
	pGADT7-	CIS1	5ʹCCGGAATTCAGCGACAGTGACTCCTTTAG-3ʹ
	CIS1E	260aaEcoRI_F
	pGADT7-	CIS1 318aaEcoRI_F	5ʹCCGGAATTCGGAAAGAGAGGTCATCACATG-3ʹ
	CIS1F
	pGADT7-	CISI 356aaEcoRI_F	5ʹCCGGAATTCGCGAAGATCCAAGCAGATAATG-3ʹ
	CIS1G
	pGADT7-	CISI 380aaEcoRI_F	5ʹCCGGAATTCGGAAGCTCCAGAAAGGGTATG-3ʹ
	CIS1H
		CIS1EcoRI_F	5ʹCCGGAATTCATGGACAAAGGAGCACCTCC-3ʹ
		CIS1SmaI_R	5ʹTCCCCCGGGGTAATACGCCTTCCTGGG-3ʹ
	pBridge-	BDU2A_F65ABamH I _F	5ʹCGCGGATCCGTATGTCTGAATTCGAAGATCACG-3ʹ
	U2A_F65A
		BDU2A_F65ASalI_R	5ʹACGCGTCGACTCAGGCTCCATAATCACCCTG-3ʹ
	pBridge-hCRY2	hCRY2_EcoRI_F	5ʹACTGTATCGCCGGAATTCATGGCGGCGACTGTGGCGAC-3ʹ
		hCRY2_BamHI_R	5ʹCTGCAGGTCGACGGATCCTCAGGCATCCTTGCTCGGC-3ʹ
	pGADT7-	hSUGP1_F	5ʹGGAGGCCAGTGAATTCATGAGTCTCAAGATGGACAACC-3ʹ
	hSUGP1
		hSUGP1_R	5ʹCGAGCTCGATGGATCCTCAGTAGTAAGGCCGTCTGGG-3ʹ
	pGADT7-	hSUGP2_F	5ʹGGAGGCCAGTGAATTCATGGCAGCCAGACGAATTAC-3ʹ
	hSUGP2
		hSUGP2_R	5ʹCGAGCTCGATGGATCCCTATTTGTTGGCCCGCTTGTG-3ʹ
	pGADT7-	hGpatch1_F	5ʹGGAGGCCAGTGAATTCATGGCGGCGCGGGACAGTGAC-3ʹ
	hGpatch1
		hGpatch1_R	5ʹCGAGCTCGATGGATCCTTACTGCCTTCTTAGTGGAAG-3ʹ
	pGADT7-	hGpatch2.2_F	5ʹGGAGGCCAGTGAATTCATGTTCGGGGCCGCCGGGCG-3ʹ
	hGpatch2.2
		hGpatch2.2_R	5ʹCGAGCTCGATGGATCCTTATAGGGGAATCTCACTGG-3ʹ
	pGADT7-	hGpatch2L.1/2_F	5ʹGGAGGCCAGTGAATTCATGGATGAGCTGGTACACG-3ʹ
	hGpatch2L.1/2
		hGpatch2L.1/2_R	5ʹCGAGCTCGATGGATCCCTAGCTGTATCCAGGGCTC-3ʹ
	pGADT7-	hGpatch3_F	5ʹGGAGGCCAGTGAATTCATGGCGGTGCCCGGCGAG-3ʹ
	hGpatch3
		hGpatch3_R	5ʹCGAGCTCGATGGATCCTCAGTCAGGCAATGAGGG-3ʹ
	pGADT7-	hGpatch4.2_F	5ʹGGAGGCCAGTGAATTCATGAATGTCACCCCAGAGG-3ʹ
	hGpatch4.2
		hGpatch4.2_R	5ʹCGAGCTCGATGGATCCTTAGTCTCTCTTCTTCTGTTTC-3ʹ
	pGADT7-	hGpatch5_F	5ʹGGAGGCCAGTGAATTCATGGCTGACTCCAAAGAGG-3ʹ
	hGpatch5
		hGpatch5_R	5ʹCGAGCTCGATGGATCCTCAGTCATCATCTGTGTCAC-3ʹ
	pGADT7-	hGpatch6.1/4/5_F	5ʹGGAGGCCAGTGAATTCATGGACGAGGAGAGCCTGG-3ʹ
	hGpatch6.1/4/5
		hGpatch6.1/4/5_R	5ʹCGAGCTCGATGGATCCCTAGAACTCAGTCATCTTC-3ʹ
	pGADT7-	hGpatch7_F	5ʹGGAGGCCAGTGAATTCATGGCCTCGGAGGCGCCGTC-3ʹ
	hGpatch7
		hGpatch7_R	5ʹCGAGCTCGATGGATCCTCACTCTAAAGTCCCTTTTACC-3ʹ
	pGADT7-	hGpatch8.1_F	5ʹGGAGGCCAGTGAATTCATGGCGGACCGCTTCTCC-3ʹ
	hGpatch8.1
		hGpatch8.1_R	5ʹCGAGCTCGATGGATCCTCACGTGCCATGGCTGGG-3ʹ
		hGpatch9.1 _F	5ʹGGAGGCCAGTGAATTCATGGAGTATGAAAGACGTGG-3ʹ
	pGADT7-	hGpatch9.1_R	5ʹCGAGCTCGATGGATCCTCACTGGGCCTCGTTGAAGC-3ʹ
	hGpatch9.1/2
		hGpatch9.2_F	5ʹGGAGGCCAGTGAATTCATGTCTGGGAGCCCTTCCTTG-3ʹ
	pGADT7-	hGpatch10_F	5ʹGGAGGCCAGTGAATTCATGTCCCGGCCCTTGCTCATC-3ʹ
	hGpatch10
		hGpatch10_R	5ʹCGAGCTCGATGGATCCTCAGAACTCGAGGTTCATG-3ʹ
	pGADT7-	hGpatch11.1_F	5ʹGGAGGCCAGTGAATTCATGTCCAGGAAAAGTGGCATTG-3ʹ
	hGpatch11.1/2
		hGpatch11.1/2_R	5ʹCGAGCTCGATGGATCCTTAGTCATGATCTGCAGAAG-3ʹ
		hGpatch11.2_F	5ʹGGAGGCCAGTGAATTCATGCGCAGCGCGCGCTCTAC-3ʹ
