# Supplementary material for: CRY2 interacts with CIS1 to regulate thermosensory flowering via FLM alternative splicing
Source: Nat Commun. 2022 Nov 17;13:7045. doi: 10.1038/s41467-022-34886-2 (PMC9671898; doi:10.1038/s41467-022-34886-2)
Supplement: Supplementary file 10 — Source Data [file 41467_2022_34886_MOESM10_ESM.xlsx]

## Sheet: Figure 1
	Figure 1a									Figure 1b																					Figure 1e
	Col-0	cry2-1	Col-0	cry2-1	Col-0	cry2-1	Col-0	cry2-1			Dark					Blue 30 μmol m–2 s–1					Dark					Blue 30 μmol m–2 s–1
	22°C LD	22°C LD	16°C LD	16°C LD	22°C SD	22°C SD	16°C SD	16°C SD			0min	60min	120miin	180min		0min	60min	120miin	180min		0min	60min	120miin	180min		0min	60min	120miin	180min
	10	18	14	36	45	47	55	57			AD/BD					AD/BD B					CIS1/BD					CIS1/BD B
	10	19	14	36	48	48	57	63		1st	0.056926	0.0752941	0.0317965	0.0647059	1st	0.056926	0.0506787	0.0459431	0.0490196	1st	0.0759013	0.0638086	0.0649984	0.0908472	1st	0.0759013	0.134198	0.0856813	0.0911993
	10	19	15	38	48	49	55	63		2nd	0.0664137	0.0527059	0.0381558	0.0588235	2nd	0.0664137	0.0289593	0.0328165	0.043573	2nd	0.0664137	0.0478564	0.0584985	0.0666212	2nd	0.0664137	0.0805189	0.0856813	0.0668795
	10	19	15	40	49	49	56	57		3rd	0.0759013	0.0225882	0.0381558	0.0529412	3rd	0.0759013	0.0434389	0.0525064	0.0381264	3rd	0.056926	0.0638086	0.0584985	0.0666212	3rd	0.056926	0.0715724	0.0659087	0.0486396
	11	20	15	40	49	50	52	58		Ave.	0.0664137	0.0501961	0.036036	0.0588235	Ave.	0.0664137	0.0410256	0.0437553	0.043573	Ave.	0.0664137	0.0584912	0.0606652	0.0746965	Ave.	0.0664137	0.0954298	0.0790905	0.0689061
	11	20	16	44	49	51	55	61		S.D.	0.00948767	0.0264424	0.00367154	0.00588235	S.D.	0.00948767	0.011059	0.0100256	0.00544663	S.D.	0.00948767	0.00920997	0.00375268	0.0139868	S.D.	0.00948767	0.0338711	0.0114157	0.0213521
	11	20	16	44	50	52	55	60			AD/CRY2					AD/CRY2 B					CIS1/CRY2					CIS1/CRY2 B
	11	20	16	45	51	53	55	63		1st	0.183346	0.105013	0.0961538	0.100553	1st	0.183346	0.15709	0.186698	0.279984	1st	0.0750939	0.0701419	0.0649087	0.0805285	1st	0.0750939	0.287798	1.61207	3.39112
	11	20	16	45	51	54	54	63		2nd	0.13751	0.0984494	0.113122	0.105581	2nd	0.13751	0.15709	0.208662	0.290752	2nd	0.0750939	0.0637653	0.0649087	0.0855615	2nd	0.0750939	0.280019	1.50918	3.53525
	11	21	16	45	54	54	51	58		3rd	0.12987	0.0984494	0.10181	0.0955254	3rd	0.12987	0.17075	0.19768	0.290752	3rd	0.0667501	0.0765184	0.0713996	0.0905945	3rd	0.0667501	0.311133	1.51603	3.8574
	11	21	16	47			53	61		Ave.	0.150242	0.100637	0.103695	0.100553	Ave.	0.150242	0.161644	0.19768	0.287163	Ave.	0.0723126	0.0701419	0.0670723	0.0855615	Ave.	0.0723126	0.292983	1.54576	3.59459
	11	21	16	47			57	63		S.D.	0.0289224	0.00378932	0.00863985	0.00502765	S.D.	0.0289224	0.00788663	0.0109822	0.00621726	S.D.	0.00481728	0.00637654	0.00374751	0.00503303	S.D.	0.00481728	0.0161919	0.0575304	0.238737
	12	21	16				52	63			AD/D387A					AD/D387A B					CIS1/D387A					CIS1/D387A B
	12	21	16					58		1st	0.0926023	0.0683995	0.0852294	0.0893522	1st	0.0926023	0.0739496	0.0916305	0.087146	1st	0.0525797	0.0684215	0.0653595	0.0913173	1st	0.0525797	0.0929348	0.126984	0.157406
	12	22	17							2nd	0.0505104	0.0752394	0.121756	0.0774386	2nd	0.0505104	0.0739496	0.0916305	0.0653595	2nd	0.0701062	0.076024	0.0653595	0.0913173	2nd	0.0701062	0.0844862	0.0896359	0.130267
	12	22	17							3rd	0.101021	0.0752394	0.066966	0.0774386	3rd	0.101021	0.0806723	0.0719954	0.0925926	3rd	0.0701062	0.0684215	0.0849673	0.0852294	3rd	0.0701062	0.0760376	0.0896359	0.119411
	12	22	17							Ave.	0.0813778	0.0729594	0.0913173	0.0814098	Ave.	0.0813778	0.0761905	0.0850855	0.0816993	Ave.	0.0642641	0.0709557	0.0718954	0.089288	Ave.	0.0642641	0.0844862	0.102085	0.135694
	12	22	17							S.D.	0.0270613	0.00394905	0.0278979	0.00687834	S.D.	0.0270613	0.00388135	0.0113363	0.0144104	S.D.	0.010119	0.00438925	0.0113206	0.0035148	S.D.	0.010119	0.00844862	0.021563	0.0195701
	12	23	17								AD/W374A					AD/W374A B					CIS1/W374A					CIS1/W374A B
	13	23	18							1st	0.208948	0.215934	0.214461	0.141176	1st	0.208948	0.219664	0.239163	0.211765	1st	0.987654	1.51803	2.66859	4.41096	1st	0.987654	1.46225	5.0228	4.84177
	13	23	19							2nd	0.236203	0.201042	0.196078	0.152941	2nd	0.236203	0.236561	0.232129	0.247059	2nd	1.01255	1.56431	2.92635	4.36311	2nd	1.01255	1.51542	4.98111	4.65555
	13	24								3rd	0.208948	0.22338	0.165441	0.147059	3rd	0.208948	0.24501	0.246197	0.223529	3rd	1.03745	1.51803	2.83537	4.37268	3rd	1.03745	1.64835	5.01237	4.94747
	14	24								Ave.	0.218033	0.213452	0.191993	0.147059	Ave.	0.218033	0.233745	0.239163	0.227451	Ave.	1.01255	1.53345	2.8101	4.38225	Ave.	1.01255	1.54201	5.00543	4.81493
	14	24								S.D.	0.0157352	0.011374	0.0247638	0.00588236	S.D.	0.0157352	0.0129055	0.0070342	0.0179709	S.D.	0.0248988	0.0267205	0.130726	0.0253152	S.D.	0.0248988	0.0958583	0.0216925	0.147797
	Tukey's multiple comparisons test			Summary	Adjusted P Value
	22℃ LD:col-0 vs. 22℃ LD:cry2			****	<0.0001
	22℃ LD:col-0 vs. 16℃ LD:col-0			****	<0.0001
	22℃ LD:col-0 vs. 16℃ LD:cry2			****	<0.0001
	22℃ LD:col-0 vs. 22℃ SD:col-0			****	<0.0001
	22℃ LD:col-0 vs. 22℃ SD:cry2			****	<0.0001
	22℃ LD:col-0 vs. 16℃ SD:col-0			****	<0.0001
	22℃ LD:col-0 vs. 16℃ SD:cry2			****	<0.0001
	22℃ LD:cry2 vs. 16℃ LD:col-0			****	<0.0001
	22℃ LD:cry2 vs. 16℃ LD:cry2			****	<0.0001
	22℃ LD:cry2 vs. 22℃ SD:col-0			****	<0.0001
	22℃ LD:cry2 vs. 22℃ SD:cry2			****	<0.0001
	22℃ LD:cry2 vs. 16℃ SD:col-0			****	<0.0001
	22℃ LD:cry2 vs. 16℃ SD:cry2			****	<0.0001
	16℃ LD:col-0 vs. 16℃ LD:cry2			****	<0.0001
	16℃ LD:col-0 vs. 22℃ SD:col-0			****	<0.0001
	16℃ LD:col-0 vs. 22℃ SD:cry2			****	<0.0001
	16℃ LD:col-0 vs. 16℃ SD:col-0			****	<0.0001
	16℃ LD:col-0 vs. 16℃ SD:cry2			****	<0.0001
	16℃ LD:cry2 vs. 22℃ SD:col-0			****	<0.0001
	16℃ LD:cry2 vs. 22℃ SD:cry2			****	<0.0001
	16℃ LD:cry2 vs. 16℃ SD:col-0			****	<0.0001
	16℃ LD:cry2 vs. 16℃ SD:cry2			****	<0.0001
	22℃ SD:col-0 vs. 22℃ SD:cry2			ns	0.8685
	22℃ SD:col-0 vs. 16℃ SD:col-0			****	<0.0001
	22℃ SD:col-0 vs. 16℃ SD:cry2			****	<0.0001
	22℃ SD:cry2 vs. 16℃ SD:col-0			**	0.0017
	22℃ SD:cry2 vs. 16℃ SD:cry2			****	<0.0001
	16℃ SD:col-0 vs. 16℃ SD:cry2			****	<0.0001

## Sheet: Figure 2
	Figure 2b									Figure 2d									Figure 2f									Figure 2h
	22°C LD									16°C LD									22°C LD									22°C LD
	Leaf Number				Days to flowering					Leaf Number				Days to flowering					Leaf Number				Days to flowering					Leaf Number				Days to flowering
	Col-0	cis1-1	cis2-1	cis1 cis2	Col-0	cis1-1	cis2-1	cis1 cis2		Col-0	cis1-1	cis2-1	cis1 cis2	Col-0	cis1-1	cis2-1	cis1 cis2		Col-0	CIS1-OX/Col-0 1#	CIS1-OX/Col-0 8#	CIS1-OX/Col-0 15#	Col-0	CIS1-OX/Col-0 1#	CIS1-OX/Col-0 8#	CIS1-OX/Col-0 15#		cry1cry2	CIS1-OX/c1c2 2#	CIS1-OX/c1c2 6#	CIS1-OX/c1c2 7#	cry1cry2	CIS1-OX/c1c2 2#	CIS1-OX/c1c2 6#	CIS1-OX/c1c2 7#
	11	12	13	14	17	19	20	22		15	21	31	28	28	35	42	45		10	9	8	8	17	14	14	14		30	26	33	28	40	39	38	39
	11	13	13	14	17	20	21	23		15	22	28	29	28	35	42	45		10	9	8	9	18	15	15	14		25	34	28	27	41	40	39	39
	11	13	13	15	17	20	21	23		16	23	32	30	28	36	43	45		11	9	9	9	18	15	15	15		34	26	32	26	41	40	39	41
	11	13	13	15	18	20	21	24		16	24	35	30	29	37	43	46		11	9	9	9	18	15	15	15		27	27	35	25	41	40	40	41
	12	13	14	15	18	21	21	24		17	24	28	31	29	37	42	46		11	10	9	9	19	16	15	15		31	34	28	24	46	40	40	47
	12	13	14	15	18	21	21	24		18	24	27	31	29	37	43	46		12	10	9	9	19	16	16	16		30	30	26	25	46	42	41	49
	12	13	14	16	18	21	21	24		18	24	28	32	32	38	42	46		12	10	10	9	19	16	16	16		31	30	32	31	48	46	44	49
	12	14	14	16	18	21	22	25		19	24	30	32	33	38	42	47		12	10	10	9	19	17	16	17		29	30	32	25	44	49	46	43
	12	14	14	16	18	22	22	25		20	24	22	32	33	38	44	47		12	10	10	10	19	17	17	17		32		28	31	43		49	44
	12		15	16	19		22	25		20	24	30	32	33	39	40	47		12	10	10	10	20	17	18	18
	12				19					20	25		33	33	39		47		13	10	10	10	21	19	18	18		Leaf Number
	12				20					21	26		33	33	39		47		13	11	11	10	21	19	19	18		Tukey's multiple comparisons test				Summary	Adjusted P Value
	12				21					21	28		34	33	39		48											cry1cry2 vs. CIS1-OX/c1c2 2#				ns	0.9976
										22			34	33			49		Leaf Number									cry1cry2 vs. CIS1-OX/c1c2 6#				ns	0.9763
	Leaf Number									22			34	33			49		Tukey's multiple comparisons test				Summary	Adjusted P Value				cry1cry2 vs. CIS1-OX/c1c2 7#				ns	0.1415
	Tukey's multiple comparisons test			Summary	Adjusted P Value					22			34	34			51		Col-0 vs.CIS1-OX/Col-0 1#				****	<0.0001				CIS1-OX/c1c2 2# vs. CIS1-OX/c1c2 6#				ns	0.9353
	Col-0 vs. cis1-1			****	<0.0001								37				51		Col-0 vs.CIS1-OX/Col-0 8#				****	<0.0001				CIS1-OX/c1c2 2# vs. CIS1-OX/c1c2 7#				ns	0.2249
	Col-0 vs. cis2-1			****	<0.0001														Col-0 vs.CIS1-OX/Col-0 15#				****	<0.0001				CIS1-OX/c1c2 6# vs. CIS1-OX/c1c2 7#				ns	0.0609
	Col-0 vs. cis1 cis2			****	<0.0001					Leaf Number									CIS1-OX/Col-0 1# vs. CIS1-OX/Col-0 8#				ns	0.7401
	cis1-1 vs. cis2-1			ns	0.2001					Tukey's multiple comparisons test				Summary	Adjusted P Value				CIS1-OX/Col-0 1# vs. CIS1-OX/Col-0 15#				ns	0.4309				Days to flowering
	cis1-1 vs. cis1 cis2			****	<0.0001					Col-0 vs. cis1-1				****	<0.0001				CIS1-OX/Col-0 8# vs. CIS1-OX/Col-0 15#				ns	0.9566				Tukey's multiple comparisons test				Summary	Adjusted P Value
	cis2-1 vs. cis1 cis2			****	<0.0001					Col-0 vs. cis2-1				****	<0.0001													cry1cry2 vs. CIS1-OX/c1c2 2#				ns	0.8665
										Col-0 vs. cis1 cis2				****	<0.0001				Days to flowering									cry1cry2 vs. CIS1-OX/c1c2 6#				ns	0.79
	Days to flowering									cis1-1 vs. cis2-1				****	<0.0001				Tukey's multiple comparisons test				Summary	Adjusted P Value				cry1cry2 vs. CIS1-OX/c1c2 7#				ns	0.9991
	Tukey's multiple comparisons test			Summary	Adjusted P Value					cis1-1 vs. cis1 cis2				****	<0.0001				Col-0 vs.CIS1-OX/Col-0 1#				***	0.0003				CIS1-OX/c1c2 2# vs. CIS1-OX/c1c2 6#				ns	0.9992
	Col-0 vs. cis1-1			****	<0.0001					cis2-1 vs. cis1 cis2				*	0.0167				Col-0 vs.CIS1-OX/Col-0 8#				***	0.0001				CIS1-OX/c1c2 2# vs. CIS1-OX/c1c2 7#				ns	0.8046
	Col-0 vs. cis2-1			****	<0.0001														Col-0 vs.CIS1-OX/Col-0 15#				****	<0.0001				CIS1-OX/c1c2 6# vs. CIS1-OX/c1c2 7#				ns	0.7154
	Col-0 vs. cis1 cis2			****	<0.0001					Days to flowering									CIS1-OX/Col-0 1# vs. CIS1-OX/Col-0 8#				ns	0.9922
	cis1-1 vs. cis2-1			ns	0.4762					Tukey's multiple comparisons test				Summary	Adjusted P Value				CIS1-OX/Col-0 1# vs. CIS1-OX/Col-0 15#				ns	0.9747
	cis1-1 vs. cis1 cis2			****	<0.0001					Col-0 vs. cis1-1				****	<0.0001				CIS1-OX/Col-0 8# vs. CIS1-OX/Col-0 15#				ns	0.999
	cis2-1 vs. cis1 cis2			****	<0.0001					Col-0 vs. cis2-1				****	<0.0001
										Col-0 vs. cis1 cis2				****	<0.0001
										cis1-1 vs. cis2-1				****	<0.0001
										cis1-1 vs. cis1 cis2				****	<0.0001
										cis2-1 vs. cis1 cis2				****	<0.0001

## Sheet: Figure 4
	Figure 4b									Figure 4c
			Ct value			two-sided Student’s t-test, (**P < 0.01, 0.01<*P < 0.05)											Ratio of exon1-2-4/exon1-3-4
			FLM total	FLM exon2			summary	P Value									Col-0	cry1 cry2	cis1-1	cis2-1	cis1 cis2	CIS1-OX/Col-0	CIS1-OX/cry1 cry2
	22°C Dark	Col-0-1	24.82	26.19		22°C Blue Col-0 vs. cry1 cry2	**	5.78984e-05								1st	5.9336	8.92353	8.7684	8.78787	8.7892	1.33338	4.99216
		Col-0-2	27.21	28.54		22°C Blue Col-0 vs. cis1-1	**	1.27778e-05								2nd	6.15861	9.50405	11.7103	11.3854	11.7379	1.39735	6.71738
		Col-0-3	24.67	25.95		two-sided Student’s t-test										3rd	5.65702	8.51206	13.0645	13.1475	12.5692	1.34836	6.13452
		Col-0-4	24.69	26		16°C Blue Col-0 vs. cry1 cry2	**	0.000226328								4th	5.55965	8.70282	13.1602	13.2188	13.24	1.30851	6.61635
		cry1cry2-1	25.64	27		16°C Blue Col-0 vs. cis1-1	**	0.000201323								5th	5.61842	9.06737	12.9	9.92325	13.8705	0.629085	5.14307
		cry1cry2-2	25.89	27.14												Ave.	5.78546	8.94197	11.9207	11.2926	12.0414	1.20334	5.9207
		cry1cry2-3	28.2	29.54												S.D.	0.253267	0.378819	1.8564	1.9563	1.98303	0.322649	0.811053
		cry1cry2-4	28.25	29.64
		cis1-1-1	25.28	26.66
		cis1-1-2	25.36	26.66
		cis1-1-3	25.39	26.71													Tukey's multiple comparisons test				Summary	Adjusted P Value
		cis1-1-4	25.82	27.18													Col-0 vs. cry1 cry2				*	0.0117
	22°C Blue	Col-0-1	26.54	28.16													Col-0 vs. cis1-1				****	<0.0001
		Col-0-2	26.29	27.81													Col-0 vs. cis2-1				****	<0.0001
		Col-0-3	26.16	27.76													Col-0 vs. cis1 cis2				****	<0.0001
		Col-0-4	26.25	27.96													Col-0 vs. CIS1-OX/Col-0				***	0.0001
		cry1cry2-1	24.49	25.7													Col-0 vs. CIS1-OX/cry1 cry2				ns	>0.9999
		cry1cry2-2	25.41	26.66													cry1 cry2 vs. cis1-1				*	0.0197
		cry1cry2-3	25.28	26.51													cry1 cry2 vs. cis2-1				ns	0.1069
		cry1cry2-4	26.65	27.87													cry1 cry2 vs. cis1 cis2				*	0.0139
		cis1-1-1	24.49	25.6													cry1 cry2 vs. CIS1-OX/Col-0				****	<0.0001
		cis1-1-2	26.16	27.24													cry1 cry2 vs. CIS1-OX/cry1 cry2				*	0.0174
		cis1-1-3	27.41	28.48													cis1-1 vs. cis2-1				ns	0.9876
		cis1-1-4	27.74	28.85													cis1-1 vs. cis1 cis2				ns	>0.9999
	16°C Dark	Col-0-1	25.68	26.03													cis1-1 vs. CIS1-OX/Col-0				****	<0.0001
		Col-0-2	25.89	25.86													cis1-1 vs. CIS1-OX/cry1 cry2				****	<0.0001
		Col-0-3	25.84	25.99													cis2-1 vs. cis1 cis2				ns	0.9699
		cry1cry2-1	25.91	26.2													cis2-1 vs. CIS1-OX/Col-0				****	<0.0001
		cry1cry2-2	26.11	25.87													cis2-1 vs. CIS1-OX/cry1 cry2				****	<0.0001
		cry1cry2-3	25.99	25.94													cis1 cis2 vs. CIS1-OX/Col-0				****	<0.0001
		cis1-1-1	25.91	26.1													cis1 cis2 vs. CIS1-OX/cry1 cry2				****	<0.0001
		cis1-1-2	25.98	25.98													CIS1-OX/Col-0 vs. CIS1-OX/cry1 cry2				****	<0.0001
		cis1-1-3	25.84	25.99
	16°C Blue	Col-0-1	28.05	29.29
		Col-0-2	28.05	29.17
		Col-0-3	28.32	29.03
		cry1cry2-1	26.05	26.16
		cry1cry2-2	26.1	26.03
		cry1cry2-3	26.1	26.03
		cis1-1-1	26.13	26.09
		cis1-1-2	26.17	26.23
		cis1-1-3	26.21	26.13

## Sheet: Figure 5
	Figure 5b					Figure 5d							Figure 5e					Figure 5f					Figure 5h					Figure 5j					Figure 5k
	22°C LD					22°C LD							22°C LD					22°C LD					22°C LD					16°C SD							Ct value				FT	two-sided Student’s t-test, (**P < 0.01, 0.01<*P < 0.05)
	Leaf Number					Leaf Number							Leaf Number					Leaf Number					Leaf Number					Leaf Number							ACT	FT	SOC1					summary	P Value
	Col-0	flm-3	cis1-1	flm-3cis1		CIS1-OX/Col-0 1#	Col-0	flm-3	CIS1-OX/flm-3 3#	CIS1-OX/flm-3 4#	CIS1-OX/flm-3 6#		Col-0	cis1 cis2	FLM-E2	FLM-E2 cis1cis2		Col-0	CIS1-OX/Col-0 1#	FLM-E3	FLM-E3 CIS1-OX		Col-0	flm-3	cry2-1	flm-3 cry2		Col-0	flm-3	cry2-1	flm-3 cry2		4DAG	Col-0-1	17.71	32.58	22.28		6DAG	Col-0 vs. FLM-△E3		ns	0.221272
	11	9	12	8		9	10	7	7	7	7		13	14	10	11		13	10	16	13		12	9	21	14		55	38	58	43			Col-0-2	17.69	32.72	22.29			Col-0 vs. FLM-△E2		**	0.000469979
	9	9	13	6		9	10	7	7	7	7		13	14	11	11		13	10	16	13		12	11	23	13		57	36	58	42			Col-0-3	17.69	31.97	22.3			Col-0 vs. cry2-1		**	4.61063e-06
	10	9	14	8		9	10	8	7	8	8		13	15	11	11		13	10	16	13		10	8	20	13		55	36	60	40			FLM-△E3-1	17.63	33.62	23.22			Col-0 vs. flm-3		**	0.00294902
	10	9	13	7		9	11	8	7	8	8		13	15	11	11		13	11	16	13		12	9	26	13		56	35	61	42			FLM-△E3-2	17.82	33.78	23.01			Col-0 vs. flm-3 cry2		**	7.93524e-06
	14	9	15	8		10	11	8	7	8	8		13	15	11	11		13	11	16	14		12	8	20	11		51	34	61	40			FLM-△E3-3	17.79	33.75	23.33
	12	7	12	8		10	11	8	7	8	8		13	15	11	11		13	11	17	14		14	9	24	12		57	36	63	41			FLM-△E2-1	18.65	33	23.64			two-sided Student’s t-test, (**P < 0.01, 0.01<*P < 0.05)
	11	8	13	9		10	11	8	7	8	9		13	15	11	11		13	11	17	14		12	7	23	12		55	38	63	38			FLM-△E2-2	18.61	32.69	23.47		7DAG	Col-0 vs. FLM-△E3		*	0.0292611
	11	8	14	7		10	11	8	7	8	9		14	15	11	11		14	11	17	14		11	9	24	12		55	35	63	42			FLM-△E2-3	18.63	32.83	23.48			Col-0 vs. FLM-△E2		**	0.000447651
	14	9	14	8		10	11	8	7	9	9		14	15	12	12		14	11	17	14		11	9	22	11		55	34	63	41			cry2-1-1	18.72	35.31	23.9			Col-0 vs. cry2-1		**	1.40451e-06
	11	7	14	9		11	11	8	8	9	9		14	15	12	12		14	11	17	14		12	9	23	13		52	36	63	42			cry2-1-2	18.68	34.73	23.7			Col-0 vs. flm-3		**	0.000641858
	12	8	13	9		11	11	9	8	9	9		14	16	12	12		14	11	17	14		12	7	23	14								cry2-1-3	18.65	35.34	23.86			Col-0 vs. flm-3 cry2		**	2.11579e-06
	12	8	16	7			11	9	8	9	9		14	16	12	12		14	11	17	15		10	10	20	12		Tukey's multiple comparisons test		Summary	Adjusted P Value			flm-3-1	18.64	32.43	23.18
							12	9	8	9	9			16	12	12			11	18	15		12	9	23	12		Col-0 vs. flm-3		****	<0.0001			flm-3-2	18.52	32.48	23.01
	Tukey's multiple comparisons test		Summary	Adjusted P Value			12	9	8	9	9			16	12	12				18								Col-0 vs. cry2-1		****	<0.0001			flm-3-3	18.5	32.45	23.1		SOC1
	col0 vs. flm-3		****	<0.0001			12	9	8	9	9			17	12	12							Tukey's multiple comparisons test		Summary	Adjusted P Value		Col-0 vs. flm-3 cry2		****	<0.0001			flm-3 cry2-1-1	18.73	34.54	23.43			two-sided Student’s t-test, (**P < 0.01, 0.01<*P < 0.05)
	col0 vs. cis1-1		***	0.0001			12	9	8	9	9				12	12							Col-0 vs. flm-3		****	<0.0001		flm-3 vs. cry2-1		****	<0.0001			flm-3 cry2-1-2	18.72	34.4	23.15		6DAG	Col-0 vs. FLM-△E3		**	0.00210464
	col0 vs. flm-3cis1		****	<0.0001			12	9	8	9	9				12								Col-0 vs. cry2-1		****	<0.0001		flm-3 vs. flm-3 cry2		****	<0.0001			flm-3 cry2-1-3	18.62	34.48	23.21			Col-0 vs. FLM-△E2		**	0.00185953
	flm-3 vs. cis1-1		****	<0.0001			12	9	8	9	10				12								Col-0 vs. flm-3 cry2		ns	0.4204		cry2-1 vs. flm-3 cry2		****	<0.0001		5DAG	Col-0-1	17.84	28.68	22.13			Col-0 vs. cry2-1		**	0.00612294
	flm-3 vs. flm-3cis1		ns	0.701			12	9	9	9													flm-3 vs. cry2-1		****	<0.0001								Col-0-2	17.84	28.58	22.14			Col-0 vs. flm-3		**	0.00604684
	cis1-1 vs. flm-3cis1		****	<0.0001			12	10	9	9													flm-3 vs. flm-3 cry2		****	<0.0001								Col-0-3	17.91	28.63	22.15			Col-0 vs. flm-3 cry2		ns	0.0711923
							12	10	9	10													cry2-1 vs. flm-3 cry2		****	<0.0001								FLM-△E3-1	17.55	29.08	22.5
							12	10	9	11																								FLM-△E3-2	17.68	29.29	22.37			two-sided Student’s t-test, (**P < 0.01, 0.01<*P < 0.05)
							13		9																									FLM-△E3-3	17.59	29.01	22.59		7DAG	Col-0 vs. FLM-△E3		**	0.00668022
									9																									FLM-△E2-1	18.87	29.02	23.15			Col-0 vs. FLM-△E2		**	0.0025351
									10																									FLM-△E2-2	18.75	29.19	22.9			Col-0 vs. cry2-1		*	0.0205484
									10																									FLM-△E2-3	18.67	29.12	22.99			Col-0 vs. flm-3		**	0.00289213
																																		cry2-1-1	18.75	33.29	23.2			Col-0 vs. flm-3 cry2		*	0.021365
						Tukey's multiple comparisons test			Summary	Adjusted P Value																								cry2-1-2	18.55	33.39	22.83
						CIS1-OX/Col-0 1# vs. Col-0			****	<0.0001																								cry2-1-3	18.67	32.87	23.01
						CIS1-OX/Col-0 1# vs. flm-3			**	0.0022																								flm-3-1	18.1	28.2	21.98
						CIS1-OX/Col-0 1# vs. CIS1-OX/flm-3 3#			****	<0.0001																								flm-3-2	17.97	28.2	21.66
						CIS1-OX/Col-0 1# vs. CIS1-OX/flm-3 4#			**	0.006																								flm-3-3	18.16	28.46	22.01
						CIS1-OX/Col-0 1# vs. CIS1-OX/flm-3 6#			**	0.0044																								flm-3 cry2-1-1	18.65	31.5	22.51
						Col-0 vs. flm-3			****	<0.0001																								flm-3 cry2-1-2	18.65	31.32	22.52
						Col-0 vs. CIS1-OX/flm-3 3#			****	<0.0001																								flm-3 cry2-1-3	18.55	31.24	22.48
						Col-0 vs. CIS1-OX/flm-3 4#			****	<0.0001																							6DAG	Col-0-1	17.79	25.88	21.38
						Col-0 vs. CIS1-OX/flm-3 6#			****	<0.0001																								Col-0-2	17.68	25.85	21.27
						flm-3 vs. CIS1-OX/flm-3 3#			ns	0.2299																								Col-0-3	17.87	25.9	21.57
						flm-3 vs. CIS1-OX/flm-3 4#			ns	0.9993																								FLM-△E3-1	18.29	26.41	22.28
						flm-3 vs. CIS1-OX/flm-3 6#			ns	>0.9999																								FLM-△E3-2	18.2	26.38	22.18
						CIS1-OX/flm-3 3# vs. CIS1-OX/flm-3 4#			ns	0.1048																								FLM-△E3-3	18.19	26.38	22.31
						CIS1-OX/flm-3 3# vs. CIS1-OX/flm-3 6#			ns	0.2509																								FLM-△E2-1	18.8	26.26	22.05
						CIS1-OX/flm-3 4# vs. CIS1-OX/flm-3 6#			ns	0.9998																								FLM-△E2-2	18.76	26.08	21.98
																																		FLM-△E2-3	18.81	26.26	22.15
																																		cry2-1-1	18.44	30.68	22.42
																																		cry2-1-2	18.47	30.76	22.32
																																		cry2-1-3	18.29	30.67	22.18
																																		flm-3-1	18.83	26.6	21.99
																																		flm-3-2	18.86	26.54	21.92
																																		flm-3-3	18.92	26.53	22.22
																																		flm-3 cry2-1-1	18.6	29.25	22
																																		flm-3 cry2-1-2	18.51	29.27	21.79
																																		flm-3 cry2-1-3	18.58	29.4	22.13
																																	7DAG	Col-0-1	17.78	25.8	20.95
																																		Col-0-2	17.78	25.83	20.63
																																		Col-0-3	17.78	25.73	20.79
																																		FLM-△E3-1	18.46	26.74	22.14
																																		FLM-△E3-2	18.44	26.63	22
																																		FLM-△E3-3	18.32	26.43	21.93
																																		FLM-△E2-1	18.53	25.88	20.99
																																		FLM-△E2-2	18.44	25.87	20.85
																																		FLM-△E2-3	18.51	26	21.01
																																		cry2-1-1	18.59	30.62	22.01
																																		cry2-1-2	18.63	30.73	22.03
																																		cry2-1-3	18.42	30.46	21.79
																																		flm-3-1	18.43	25.7	20.92
																																		flm-3-2	18.39	25.69	20.88
																																		flm-3-3	18.47	25.58	21
																																		flm-3 cry2-1-1	18.74	29.47	21.46
																																		flm-3 cry2-1-2	18.69	29.41	21.34
																																		flm-3 cry2-1-3	18.77	29.54	21.31

## Sheet: Figure 6
	Figure 6b													Figure 6c
																	Ct value
																	IPP2	FLM-a	FLM-b	FLM-c	FLM-d	ACT7
														input	dark	Col-0-1	27.77	No Ct	28.12	31.02	27.37	25.08
																Col-0-2	28.02	No Ct	27.98	30.96	27.3	25.21
																Col-0-3	27.84	No Ct	27.32	30.82	27.17	25.13
																cry1cry2-1	28.05	No Ct	27.09	29.91	26.73	24.21
																cry1cry2-2	27.83	No Ct	27.05	29.68	26.61	24.29
																cry1cry2-3	27.9	No Ct	26.44	29.51	26.59	24.35
																cis1-1-1	27.83	No Ct	27.44	29.93	27.13	24.31
																cis1-1-2	27.76	No Ct	27.21	29.89	27.1	24.26
																cis1-1-3	27.75	No Ct	27.18	29.62	27.03	24.27
															blue	Col-0-1	29.61	No Ct	29.7	32.72	28.56	26.65
																Col-0-2	29.35	No Ct	29.46	32.69	28.51	26.43
																Col-0-3	29.3	No Ct	29.17	32.53	28.46	26.51
																cry1cry2-1	28.34	No Ct	28.12	31.61	27.86	25.08
																cry1cry2-2	28.53	No Ct	27.86	31.45	27.71	25.38
																cry1cry2-3	28.61	No Ct	27.52	30.69	27.68	25.33
																cis1-1-1	27.83	No Ct	27.31	30.31	27.46	24.76
																cis1-1-2	27.61	No Ct	27.3	30.18	27.4	24.69
																cis1-1-3	27.8	No Ct	27.15	30.15	27.26	24.82
														IP	dark	Col-0-1	28.13	No Ct	24.88	27.36	25	24.22
																Col-0-2	28.57	No Ct	24.81	27.26	25.04	24.23
																Col-0-3	28.3	No Ct	24.69	27.22	24.89	24.21
																cry1cry2-1	27.88	No Ct	24.53	26.13	24.37	23.97
																cry1cry2-2	27.77	No Ct	24.27	26.08	24.35	24.19
																cry1cry2-3	27.78	No Ct	24.25	26.07	24.29	24.18
																cis1-1-1	27.76	No Ct	25.93	29.17	26.75	24.95
																cis1-1-2	27.67	No Ct	25.77	28.97	26.57	24.79
																cis1-1-3	27.67	No Ct	25.58	28.97	26.54	24.86
															blue	Col-0-1	28.25	No Ct	24.7	28.29	25.45	24.41
																Col-0-2	28.06	No Ct	24.66	27.93	25.37	24.47
																Col-0-3	27.97	No Ct	24.46	27.92	25.14	24.41
																cry1cry2-1	27.89	No Ct	24.34	27.39	24.97	23.76
																cry1cry2-2	28.11	No Ct	24.34	27.31	24.88	24.08
																cry1cry2-3	28.17	No Ct	24.33	27.06	24.77	24.02
																cis1-1-1	27.28	No Ct	25.61	29.2	26.4	24.52
																cis1-1-2	27.16	No Ct	25.58	29.04	26.23	24.45
																cis1-1-3	27.3	No Ct	25.09	29.02	26.21	24.58

## Sheet: Supplementary Figure 1
	Supplementary Figure 1f

## Sheet: Supplementary Figure 3
	Supplementary Figure 3b						Supplementary Figure 3c										Supplementary Figure 3d									Supplementary Figure 3e
			Ct value
			ACT	CIS1
	Dark to Blue	0 min-1	19.84	25.45
		0 min-2	19.16	24.84
		0 min-3	19.23	24.8
		15 min-1	19.85	25.25
		15 min-2	19.82	25.27
		15 min-3	19.89	24.92
		30 min-1	19.79	25.12
		30 min-2	20.05	25.15
		30 min-3	20.07	25.31
		60 min-1	19.9	25.27
		60 min-2	19.63	25.28
		60 min-3	19.98	25.4
		120 min-1	19.56	25.56
		120 min-2	19.67	25.54
		120 min-3	19.35	25.51
	Blue to Dark	0 min-1	18.83	25.16
		0 min-2	18.9	25.09
		0 min-3	19.09	24.95
		15 min-1	19.34	25.84
		15 min-2	19.54	26.01
		15 min-3	19.72	26.3
		30 min-1	19.49	25.93
		30 min-2	20.33	26.83
		30 min-3	20.22	27.11
		60 min-1	19.54	25.83
		60 min-2	19.86	26.1
		60 min-3	20.08	26.38
		120 min-1	19.31	25.09
		120 min-2	19.37	25.03
		120 min-3	19.47	25.05

## Sheet: Supplementary Figure 4
	Supplementary Figure 4d							Supplementary Figure 4f					Supplementary Figure 4h								Supplementary Figure 4k											Supplementary Figure 4o									Supplementary Figure 4p							Supplementary Figure 4q
	22°C LD							22°C LDB					22°C SD				16°C SD				22°C LD											22°C SD									22°C LD							16°C LD
	Leaf Number			Days to flowering				Leaf Number		Days to flowering			Leaf Number				Leaf Number				Leaf Number					Days to flowering						Leaf Number				Days to flowering					Leaf Number							Leaf Number
	Col-0	cis1-1	cis1-2	Col-0	cis1-1	cis1-2		Col-0	cis1-1	Col-0	cis1-1		Col-0	cis1-1	cis2-1	cis1cis2	Col-0	cis1-1	cis1 cis2		Col-0	cis1-1	CISpCIS1/cis1 2#	CISpCIS1/cis1 3#	CISpCIS1/cis1 5#	Col-0	cis1-1	CISpCIS1/cis1 2#	CISpCIS1/cis1 3#	CISpCIS1/cis1 5#		Col-0	CIS1-OX/Col0 1#	CIS1-OX/Col0 8#	CIS1-OX/Col0 15#	Col-0	CIS1-OX/Col0 1#	CIS1-OX/Col0 8#	CIS1-OX/Col0 15#		Col-0	CIS1-OX/Col0 1#	cry2-1	CIS1-OX /cry2 1#	CIS1-OX /cry2 3#	CIS1-OX /cry2 5#		Col-0	CIS1-OX/Col0 1#
	10	12	12	16	19	19		7	9	13	16		56	62	62	65	55	68	65		10	11	10	8	9	16	18	16	16	15		56	40	40	41	71	64	62	63		12	9	23	27	22	25		18	15
	11	12	12	16	20	19		7	9	14	16		54	63	58	66	57	65	65		10	12	10	9	10	16	19	17	16	16		54	40	39	39	72	62	61	64		12	10	27	24	24	21		18	14
	11	13	12	16	20	19		6	8	14	16		57	63	66	64	55	65	66		10	12	10	9	10	16	19	17	16	16		57	45	39	43	80	65	63	63		13	10	24	25	22	25		17	16
	11	13	12	16	20	19		7	9	14	16		57	62	62	64	56	65	67		10	12	10	9	10	16	19	17	17	17		57	47	44	48	80	67	65	65		12	9	21	25	26	26		19	14
	11	13	12	16	21	19		6	10	14	16		54	64	60	64	51	64	66		11	12	10	10	11	16	19	17	17	17		54	45	48	52	80	68	64	63		11	9	26	24	25	22		19	13
	11	13	13	17	21	19		7	9	15	17		54	62	60	63	58	66	66		11	12	11	10	11	16	19	17	17	17		54	52	44	45	81	65	63	65		10	8	20	26	22	25		19	13
	11	13	13	17	21	19		7	8	15	17		55	63	61	62	57	65	65		11	12	11	10	11	17	19	17	17	18		55	39	40	42	76	68	65	63		14	9	25	22	26	22		19	13
	12	14	13	17	21	19		7	10	15	18		55	62	60	63	60	66	66		11	12	11	10	11	17	19	17	17	18		55	45	48	42	78	65	65	64		12	10	23	21	21	22		20	12
	12	14	13	17	22	20		7	10	15	18		57	63	61	65	58	65	67		11	13	11	10	11	17	19	17	18	18											13	11	22	20	22	24		20	15
	12	14	13	17	22	20		7	10	15	18		55	61			57	64	66		11	13	11	11	11	17	19	18	18	18		Leaf Number									12	8	24	25	21	26		20	12
	12	14	13	18	23	20		7	10	15	18		55	59							11	13	11	11	11	17	20	19	19	19		Tukey's multiple comparisons test				Summary	Adjusted P Value				12	10	29	23	24	20		22	13
	12	14	14	18	23	21		7	10	15	18		55	61							12	13	11	11	11	17	20	16	15	16		Col-0 vs. CIS1-OX/Col0 1#				****	<0.0001				11	9	25	27	22	23		19	12
	12	15	14	19	24	21		7	9	15	19		53	60							12	13	12	11	11	17	20	16	15	16		Col-0 vs. CIS1-OX/Col0 8#				****	<0.0001											22	12
	12	15	14	19	24	22		7	10	15	19		54	61							12	13	12	11	12	17	20	16	16	16		Col-0 vs. CIS1-OX/Col0 15#				****	<0.0001				Tukey's multiple comparisons test				Summary	Adjusted P Value		22	13
	13			20				8	9	15	19		55	60							12	13	12	11	12	17	20	17	16	17		CIS1-OX/Col0 1# vs. CIS1-OX/Col0 8#				ns	0.8731				Col-0 vs. CIS1-OX/Col0 1#				*	0.0101		20	13
								6	9	16	19		55	59							12	14	12	12	12	17	20	17	17	17		CIS1-OX/Col0 1# vs. CIS1-OX/Col0 15#				ns	0.9999				Col-0 vs. cry2-1				****	<0.0001		18	12
	Leaf Number							7		16			54	62							12	14	12	12	12	17	20	17	17	17		CIS1-OX/Col0 8# vs. CIS1-OX/Col0 15#				ns	0.9009				Col-0 vs. CIS1-OX /cry2 1#				****	<0.0001
	Tukey's multiple comparisons test		Summary	Adjusted P Value				7		16			56	60							12	14	12	12	12	18	20	17	17	17											Col-0 vs. CIS1-OX /cry2 3#				****	<0.0001		Tukey's multiple comparisons test
	Col-0 vs. cis1-1		****	<0.0001				7		16											12	14	13	12	12	18	20	18	17	17		Days to flowering									Col-0 vs. CIS1-OX /cry2 5#				****	<0.0001		Col-0 vs. CIS1-OX/Col0 1#
	Col-0 vs. cis1-2		***	0.0003				7		16				Tukey's multiple comparisons test		Summary	Adjusted P Value				12	14	13	12	12	18	20	18	17	18		Tukey's multiple comparisons test				Summary	Adjusted P Value				CIS1-OX/Col0 1# vs. cry2-1				****	<0.0001		Col-0 vs. cry1 cry2
	cis1-1 vs. cis1-2		ns	0.1086				7		16			22°C SD	Col-0 vs. cis1-1		****	<0.0001				12	14	13	12	13	18	20	18	17	18		Col-0 vs. CIS1-OX/Col0 1#				****	<0.0001				CIS1-OX/Col0 1# vs. CIS1-OX /cry2 1#				****	<0.0001		Col-0 vs. CIS1-OX /c1c2 2#
														Col-0 vs. cis2-1		****	<0.0001				13	14	14	13	13	18	21	18	18	18		Col-0 vs. CIS1-OX/Col0 8#				****	<0.0001				CIS1-OX/Col0 1# vs. CIS1-OX /cry2 3#				****	<0.0001		Col-0 vs. CIS1-OX /c1c2 6#
	Days to flowering													Col-0 vs. cis1 cis2		****	<0.0001				13	14		13		18	21		18			Col-0 vs. CIS1-OX/Col0 15#				****	<0.0001				CIS1-OX/Col0 1# vs. CIS1-OX /cry2 5#				****	<0.0001		Col-0 vs. CIS1-OX /c1c2 7#
	Tukey's multiple comparisons test		Summary	Adjusted P Value										cis1-1 vs. cis2-1		ns	0.9181				13	14				18	21					CIS1-OX/Col0 1# vs. CIS1-OX/Col0 8#				ns	0.348				cry2-1 vs. CIS1-OX /cry2 1#				ns	>0.9999		CIS1-OX/Col0 1# vs. cry1 cry2
	Col-0 vs. cis1-1		****	<0.0001										cis1-1 vs. cis1 cis2		***	0.0008				13	14				18	21					CIS1-OX/Col0 1# vs. CIS1-OX/Col0 15#				ns	0.4636				cry2-1 vs. CIS1-OX /cry2 3#				ns	0.7747		CIS1-OX/Col0 1# vs. CIS1-OX /c1c2 2#
	Col-0 vs. cis1-2		****	<0.0001										cis2-1 vs. cis1 cis2		***	0.0008				13	15				19	21					CIS1-OX/Col0 8# vs. CIS1-OX/Col0 15#				ns	0.9966				cry2-1 vs. CIS1-OX /cry2 5#				ns	0.9505		CIS1-OX/Col0 1# vs. CIS1-OX /c1c2 6#
	cis1-1 vs. cis1-2		**	0.0022																	13	15				19	21														CIS1-OX /cry2 1# vs. CIS1-OX /cry2 3#				ns	0.7747		CIS1-OX/Col0 1# vs. CIS1-OX /c1c2 7#
														Tukey's multiple comparisons test		Summary	Adjusted P Value				13	15				19	21														CIS1-OX /cry2 1# vs. CIS1-OX /cry2 5#				ns	0.9505		cry1 cry2 vs. CIS1-OX /c1c2 2#
													16°C SD	Col-0 vs. cis1-1		****	<0.0001				13	15				19	22														CIS1-OX /cry2 3# vs. CIS1-OX /cry2 5#				ns	0.9978		cry1 cry2 vs. CIS1-OX /c1c2 6#
														Col-0 vs. cis1 cis2		****	<0.0001				13	15				19	22																					cry1 cry2 vs. CIS1-OX /c1c2 7#
														cis1-1 vs. cis1 cis2		ns	0.6838																															CIS1-OX /c1c2 2# vs. CIS1-OX /c1c2 6#
																					Leaf Number																											CIS1-OX /c1c2 2# vs. CIS1-OX /c1c2 7#
																					Tukey's multiple comparisons test				Summary	Adjusted P Value																						CIS1-OX /c1c2 6# vs. CIS1-OX /c1c2 7#
																					Col-0 vs. cis1-1				****	<0.0001
																					Col-0 vs. CISpCIS1/cis1 2#				ns	0.8102
																					Col-0 vs. CISpCIS1/cis1 3#				*	0.0189
																					Col-0 vs. CISpCIS1/cis1 5#				ns	0.4581
																					cis1-1 vs. CISpCIS1/cis1 2#				****	<0.0001
																					cis1-1 vs. CISpCIS1/cis1 3#				****	<0.0001
																					cis1-1 vs. CISpCIS1/cis1 5#				****	<0.0001
																					CISpCIS1/cis1 2# vs. CISpCIS1/cis1 3#				ns	0.3389
																					CISpCIS1/cis1 2# vs. CISpCIS1/cis1 5#				ns	0.9835
																					CISpCIS1/cis1 3# vs. CISpCIS1/cis1 5#				ns	0.6736
																					Days to flowering
																					Tukey's multiple comparisons test				Summary	Adjusted P Value
																					Col-0 vs. cis1-1				****	<0.0001
																					Col-0 vs. CISpCIS1/cis1 2#				ns	0.8602
																					Col-0 vs. CISpCIS1/cis1 3#				ns	0.2657
																					Col-0 vs. CISpCIS1/cis1 5#				ns	0.7748
																					cis1-1 vs. CISpCIS1/cis1 2#				****	<0.0001
																					cis1-1 vs. CISpCIS1/cis1 3#				****	<0.0001
																					cis1-1 vs. CISpCIS1/cis1 5#				****	<0.0001
																					CISpCIS1/cis1 2# vs. CISpCIS1/cis1 3#				ns	0.8802
																					CISpCIS1/cis1 2# vs. CISpCIS1/cis1 5#				ns	0.9999
																					CISpCIS1/cis1 3# vs. CISpCIS1/cis1 5#				ns	0.9357
[truncated: 4 more columns]

## Sheet: Supplementary Figure 6
	Supplementary Figure 6b					Supplementary Figure 6d					Supplementary Figure 6f					Supplementary Figure 6h					Supplementary Figure 6i							Supplementary Figure 6k					Supplementary Figure 6l					Supplementary Figure 6m
			Ct value					Ct value					Ct value					Ct value						Ct value					Ct value						Ct value					Ct value
			At2G33540	At2G33540 exon1				At2G43080	At2G43080 long exon3				At4G25500	At4G25500 exon4				At5G05310	At5G05310 intron13					FLM total	FLM exon2	FLM exon3			FLM total	FLM exon2	FLM exon3				ACT7	FLM				ACT7	FLM-exon2	FLM-exon3
	Dark	Col-0-1	29.9	28.36		Dark	Col-0-1	26.53	28.53		Dark	Col-0-1	25.87	28.44		Dark	Col-0-1	27.89	27.92		22°C	White	Col-0-1	21.71	22.46	23.12		Col-0-1	23.27	23.39	24.57		Dark	Col-0-1	21.61	27.63		Mock	Col-0-1	19.18	24.54	23.59
		Col-0-2	28.98	27.52			Col-0-2	25.69	28.81			Col-0-2	24.7	27.28			Col-0-2	28.12	28.11				Col-0-2	22.06	22.69	23.77		Col-0-2	23.42	23.52	24.21			Col-0-2	21.8	27.99			Col-0-2	18.82	24.53	23.78
		Col-0-3	29.07	27.59			Col-0-3	26.51	28.23			Col-0-3	25.08	27.66			Col-0-3	27.86	27.87				Col-0-3	21.15	21.82	22.71		Col-0-3	23.33	23.49	24.34			Col-0-3	21.86	28.17			Col-0-3	19.38	24.82	24.63
		cry1 cry2-1	30.49	29.83			cry1 cry2-1	26.55	30.1			cry1 cry2-1	24.44	27.45			cry1 cry2-1	28.12	27.63				cry1 cry2-1	22.32	22.91	24.35		cry2-1-1	24.17	24.11	25.78			cry1 cry2-1	22.18	28.39			Col-0-4	19.12	24.73	24.6
		cry1 cry2-2	31.83	31.32			cry1 cry2-2	26.59	29.94			cry1 cry2-2	24.62	27.52			cry1 cry2-2	28.8	28.17				cry1 cry2-2	22.4	22.83	24.26		cry2-1-2	24.25	23.93	25.77			cry1 cry2-2	22.1	28.49			cry1 cry2-1	19.18	24.33	24.64
		cry1 cry2-3	31.25	30.98			cry1 cry2-3	27.28	30.8			cry1 cry2-3	26.44	29.26			cry1 cry2-3	29.54	28.91				cry1 cry2-3	22.22	22.31	24.15		cry2-1-3	24.43	23.93	25.75			cry1 cry2-3	22.17	28.44			cry1 cry2-2	18.92	24.31	24.56
		cis1-1-1	28.62	27.52			cis1-1-1	26.3	28.4			cis1-1-1	24.87	27.93			cis1-1-1	28.01	27.86				cis1 cis2-1	22.33	22.81	24.66		cry1 cry2-1	23.68	23.36	24.77			cis1-1-1	21.27	27.58			cry1 cry2-3	18.97	24.1	24.08
		cis1-1-2	29.07	27.52			cis1-1-2	26.14	28.24			cis1-1-2	24.65	27.76			cis1-1-2	28.16	28.01				cis1 cis2-2	21.89	22.53	23.74		cry1 cry2-2	23.82	23.45	24.58			cis1-1-2	21.42	27.63			cry1 cry2-4	18.9	24.08	24.16
		cis1-1-3	28.84	27.55			cis1-1-3	26.12	28.24			cis1-1-3	25.08	27.95			cis1-1-3	28.09	27.98				cis1 cis2-3	21.53	21.81	23.69		cry1 cry2-3	23.7	23.57	24.76			cis1-1-3	21.33	27.75			cis1-1-1	19.45	24.07	24.14
	Blue	Col-0-1	28.19	28.11		Blue	Col-0-1	26.22	29.09		Blue	Col-0-1	26.58	29.78		Blue	Col-0-1	28.7	28.14			White minus blue	Col-0-1	22.58	22.96	24.51		cis1-1-1	24.39	23.83	25.52		Blue	Col-0-1	21.28	27.63			cis1-1-2	18.95	24.1	24.21
		Col-0-2	27.74	27.7			Col-0-2	26.24	29.19			Col-0-2	26.03	29.46			Col-0-2	28.73	28.4				Col-0-2	22.3	22.82	24.27		cis1-1-2	24.19	23.99	25.52			Col-0-2	20.96	27.08			cis1-1-3	19.31	24.11	24.41
		Col-0-3	28.52	28.41			Col-0-3	26.22	29.39			Col-0-3	26.16	29.45			Col-0-3	28.35	28.08				Col-0-3	22.28	22.46	24.35		cis1-1-3	24.52	23.85	25.53			Col-0-3	21.11	27.12			cis1-1-4	19.09	24.1	24.38
		cry1 cry2-1	28.3	27.94			cry1 cry2-1	26.3	29.88			cry1 cry2-1	26.05	29.46			cry1 cry2-1	28.12	28.11				cry1 cry2-1	22.75	23.07	24.8		cis2-1-1	23.9	23.8	25.15			cry1 cry2-1	22.01	28.52		CHX	Col-0-1	21.21	26.86	23.21
		cry1 cry2-2	28.42	28.04			cry1 cry2-2	26.66	30.15			cry1 cry2-2	25.92	29.31			cry1 cry2-2	27.84	27.74				cry1 cry2-2	23.07	23.55	25.26		cis2-1-2	23.95	23.66	25.14			cry1 cry2-2	21.79	27.95			Col-0-2	20.97	26.71	23.43
		cry1 cry2-3	28.43	28.08			cry1 cry2-3	26.57	29.97			cry1 cry2-3	25.91	29.36			cry1 cry2-3	27.93	27.82				cry1 cry2-3	23.63	24.1	25.44		cis2-1-3	23.97	23.68	25.13			cry1 cry2-3	21.78	27.95			Col-0-3	20.94	26.9	23.32
		cis1-1-1	28.9	28.28			cis1-1-1	26.48	28.99			cis1-1-1	25.58	29.05			cis1-1-1	27.94	28.04				cis1 cis2-1	23.06	23.42	25.6		cis1 cis2-1	24.66	24.42	26.34			cis1-1-1	21.55	27.79			Col-0-4	20.88	26.88	23.26
		cis1-1-2	28.96	28.44			cis1-1-2	26.38	28.88			cis1-1-2	26.19	29.64			cis1-1-2	29.34	29.13				cis1 cis2-2	22.84	23.14	25.36		cis1 cis2-2	24.67	24.2	26.46			cis1-1-2	20.91	26.99			cry1 cry2-1	21.02	26.42	23.32
		cis1-1-3	28.46	27.9			cis1-1-3	26.86	29.71			cis1-1-3	26.9	30.4			cis1-1-3	29.01	28.91				cis1 cis2-3	22.77	23.12	27		cis1 cis2-3	24.85	24.31	26.17			cis1-1-3	20.87	27.09			cry1 cry2-2	20.63	26.41	23.34
																					16°C+V22:V50	White	Col-0-1	20.94	21.06	23.17		CIS1-OX/Col-0-1	23.74	25.61	23.91								cry1 cry2-3	20.7	26.31	23.12
	two-sided Student’s t-test, (**P < 0.01, 0.01<*P < 0.05)					two-sided Student’s t-test, (**P < 0.01, 0.01<*P < 0.05)					two-sided Student’s t-test, (**P < 0.01, 0.01<*P < 0.05)					two-sided Student’s t-test, (**P < 0.01, 0.01<*P < 0.05)							Col-0-2	21.06	21.26	23.52		CIS1-OX/Col-0-2	23.88	25.56	23.53								cry1 cry2-4	20.39	26.44	23.21
			summary	P Value				summary	P Value				summary	P Value				summary	P Value				Col-0-3	21.97	22.23	24.12		CIS1-OX/Col-0-3	23.64	25.47	24.01								cis1-1-1	21.53	26.72	23.36
	Blue Col-0 vs. cry1 cry2		**	2.42344e-07		Blue Col-0 vs. cry1 cry2		**	0.000450057		Blue Col-0 vs. cry1 cry2		**	0.0273172		Blue Col-0 vs. cry1 cry2		**	0.00135828				Col-0-4	22.13	22.41	24.16		CIS1-OX/c1c2-1	23.95	24.35	24.57								cis1-1-2	21.21	26.68	23.49
	Blue Col-0 vs. cis1-1		**	7.70024e-05		Blue Col-0 vs. cis1-1		**	0.0270969		Blue Col-0 vs. cis1-1		**	0.0135358		Blue Col-0 vs. cis1-1		**	0.0125412				cry1 cry2-1	22.2	22.29	24.83		CIS1-OX/c1c2-2	23.72	24.24	24.5								cis1-1-3	21.3	26.42	23.22
																							cry1 cry2-2	21.78	21.68	24.35		CIS1-OX/c1c2-3	23.85	24.47	24.44								cis1-1-4	21.01	26.55	23.31
																							cry1 cry2-3	22.06	22.01	24.6		CIS2-OX/Col-0-1	24.61	25.15	24.91
																							cry1 cry2-4	21.81	21.68	24.53		CIS2-OX/Col-0-2	24.49	24.86	25.62
																							cis1 cis2-1	21.52	21.57	24.22		CIS2-OX/Col-0-3	24.21	25.15	25.01
																							cis1 cis2-2	21.44	21.45	24.44		CIS2-OX/c1c2-1	23.59	23.36	24.69
																							cis1 cis2-3	21.6	21.55	23.93		CIS2-OX/c1c2-2	23.63	23.17	25.17
																							cis1 cis2-4	21.38	21.22	24.49		CIS2-OX/c1c2-3	23.49	23.06	25.1
																						White minus blue	Col-0-1	21.64	21.7	24.47
																							Col-0-2	21.68	21.81	24.45
																							Col-0-3	21.71	21.63	24.34
																							Col-0-4	21.79	21.61	24.52
																							cry1 cry2-1	22.96	22.9	25.64
																							cry1 cry2-2	22.57	22.63	25.2
																							cry1 cry2-3	22.93	22.74	25.57
																							cry1 cry2-4	22.52	22.46	24.9
																							cis1 cis2-1	22.64	22.6	25.7
																							cis1 cis2-2	22.37	22.28	25.44
																							cis1 cis2-3	22.51	22.38	25.52
																							cis1 cis2-4	22.22	22.11	25.18
																					SE of FLM exon2
																					Šídák's multiple comparisons test
																					W vs. W-B		Summary	Adjusted P Value
																					22°C Col-0		*	0.0493
																					22°C cry1 cry2		ns	0.9889
																					22°C cis1 cis2		ns	0.7905
																					16°C Col-0		*	0.0413
																					16°C cry1 cry2		ns	0.9987
																					16°C cis1 cis2		ns	0.9303
																					SE of FLM exon3
																					Šídák's multiple comparisons test
																					W vs. W-B		Summary	Adjusted P Value
																					22°C Col-0		****	<0.0001
																					22°C cry1 cry2		ns	0.7948
																					22°C cis1 cis2		**	0.001
																					16°C Col-0		**	0.002
																					16°C cry1 cry2		ns	>0.9999
																					16°C cis1 cis2		ns	0.3852

## Sheet: Supplementary Figure 7
	Supplementary Figure 7b					Supplementary Figure 7c										Supplementary Figure 7f					Supplementary Figure 7j					Supplementary Figure 7k
	16°C LD																Ct value				16°C LD					22°C LDB
	Leaf Number																FLM total	FLM exon2	FLM exon3		Leaf Number					Leaf Number
	Col-0	flm-3	cis1-1	flm-3 cis1												flm-3-1	24.63	23.07	22.93		Col-0	flm-3	cry2-1	flm-3 cry2		Col-0	flm-3	FLM-△E2	FLM-△E3	cry2-1	flm-3 cry2
	21	14	22	14												flm-3-2	24.3	23.05	23.92		15	9	37	12		6	5	6	8	9	5
	20	15	23	14												flm-3-3	24.3	23.16	23.99		15	9	37	12		7	5	6	8	7	6
	21	15	22	15												Col-0-1	24.28	23.6	23.65		15	9	37	14		7	5	7	7	8	5
	19	14	19	16												Col-0-2	24.1	22.99	23.35		15	9	38	15		7	6	5	7	7	5
	18	15	21	14												Col-0-3	23.16	23.51	23.48		16	10	39	15		6	5	6	7	7	4
	17	17	24	14												FLM-△E2-1	23.26	No Ct	21.56		16	10	39	15		7	6	6	8	8	5
	17	14	22	16												FLM-△E2-2	23.25	36.56	22.82		16	10	40	15		7	6	6	7	9	5
	18	15	21	16												FLM-△E2-3	23.05	25.43	23.13		16	10	40	16		6	6	6	7	9	6
	17	15	23	16												cis1cis2-1	23.81	23.24	23.72		16	11	42	16		6	5	6	7	9	5
	20	15	23	15												cis1cis2-2	24.24	22.86	23.41		17	12	42	16		6	5	5	7	7	6
	19	16	24	15												cis1cis2-3	24.21	23.53	24.21		18	12		16		6	6	5	7	8	5
	19	14	22	16												FLM-△E2/cis1 cis2-1	23.97	No Ct	22.1		18	12		16		7	7	6	7	8	6
																FLM-△E2/cis1 cis2-2	23.73	37.63	21.57			12		16		6	5	6	6	7	6
	Tukey's multiple comparisons test		Summary	Adjusted P Value												FLM-△E2/cis1 cis2-3	24.24	35.92	22.48			12		17		7	6	5	8	7	6
	Col-0 vs. flm-3		****	<0.0001												Supplementary Figure 7g								17		6	5	6	7	9	6
	Col-0 vs. cis1-1		****	<0.0001												FLM-△E3-1	22.9	21.7	No Ct					17		6	5	5	8	9	6
	Col-0 vs. flm-3 cis1		****	<0.0001												FLM-△E3-2	23.03	24.13	No Ct					17		7	6	5	8	10	5
	flm-3 vs. cis1-1		****	<0.0001												FLM-△E3-3	23.43	23.32	No Ct							6	5	5	6	8	6
	flm-3 vs. flm-3 cis1		ns	0.9829												YFPCIS1-1	23.85	37.66	21.31		Tukey's multiple comparisons test		Summary	Adjusted P Value		6	5	6	7	8	6
	cis1-1 vs. flm-3 cis1		****	<0.0001												YFPCIS1-2	24.04	37.31	22.49		Col-0 vs. flm-3		****	<0.0001		7	6	6	6	8	6
																YFPCIS1-3	24.37	25.48	21.02		Col-0 vs. cry2-1		****	<0.0001		6	5	6	7	8	6
																FLM-△E3/YFPCIS1-1	24.91	21.71	No Ct		Col-0 vs. flm-3 cry2		ns	0.6209		6	5	5	8	9	6
																FLM-△E3/YFPCIS1-2	24.83	22.95	No Ct		flm-3 vs. cry2-1		****	<0.0001		7	4	6	7	10	6
																FLM-△E3/YFPCIS1-3	24.27	22.4	No Ct		flm-3 vs. flm-3 cry2		****	<0.0001		7	4	5	8	8	6
																					cry2-1 vs. flm-3 cry2		****	<0.0001		7	7	6	8	8	6
																										Tukey's multiple comparisons test			Summary	Adjusted P Value
																										Col-0 vs. flm-3			****	<0.0001
																										Col-0 vs. FLM-△E2			***	0.0007
																										Col-0 vs. FLM-△E3			**	0.0016
																										Col-0 vs. cry2-1			****	<0.0001
																										Col-0 vs. flm-3 cry2			***	0.0001
																										flm-3 vs. FLM-△E2			ns	0.6904
																										flm-3 vs. FLM-△E3			****	<0.0001
																										flm-3 vs. cry2-1			****	<0.0001
																										flm-3 vs. flm-3 cry2			ns	0.9027
																										FLM-△E2 vs. FLM-△E3			****	<0.0001
																										FLM-△E2 vs. cry2-1			****	<0.0001
																										FLM-△E2 vs. flm-3 cry2			ns	0.9984
																										FLM-△E3 vs. cry2-1			****	<0.0001
																										FLM-△E3 vs. flm-3 cry2			****	<0.0001
																										cry2-1 vs. flm-3 cry2			****	<0.0001

[truncated: 1 more sheets: Supplementary Figure 8]
